# Supplementary material for: Benzaldehyde Attenuates the Fifth Stage Larval Excretory–Secretory Product of Angiostrongylus cantonensis-Induced Injury in Mouse Astrocytes via Regulation of Endoplasmic Reticulum Stress and Oxidative Stress
Source: Biomolecules. 2022 Jan 21;12(2):177. doi: 10.3390/biom12020177 (PMC8961544; doi:10.3390/biom12020177)
Supplement: Supplementary file 1 [file biomolecules-12-00177-s001.zip]

Archive with 5 entries (4 files):
- Supplementary File(s)/
- Supplementary File(s)/Figure S1.pdf
- Supplementary File(s)/Table S1.xlsx
- Supplementary File(s)/Table S2.xlsx
- Supplementary File(s)/Table S3.xlsx
