# Supplementary material for: Benzaldehyde Attenuates the Fifth Stage Larval Excretory–Secretory Product of Angiostrongylus cantonensis-Induced Injury in Mouse Astrocytes via Regulation of Endoplasmic Reticulum Stress and Oxidative Stress
Source: Biomolecules. 2022 Jan 21;12(2):177. doi: 10.3390/biom12020177 (PMC8961544; doi:10.3390/biom12020177)
Supplement: Supplementary file 1 [file biomolecules-12-00177-s001.zip › Supplementary File(s)/Table S1.xlsx]

## Sheet: Detail
GeneID	Expected count (3H1)	Expected count (E)	Expected count (3H5)	Expected count (4H5)	Expected count (4H1)	Expected count (N)	TPM (3H1)	TPM (E)	TPM (3H5)	TPM (4H5)	TPM (4H1)	TPM (N)	FPKM (3H1)	FPKM (E)	FPKM (3H5)	FPKM (4H5)	FPKM (4H1)	FPKM (N)	Fold change (3H_E)	Fold change (4H_E)	Fold change (E_N)	PPEE (3H_E)	PPEE (4H_E)	PPEE (E_N)	Description	GO (BP)	GO (MF)	GO (CC)	Pathway (KEGG)	EC Number
Gm7367	2255.28	1952.22	2680.46	2545.14	2263.69	2130.04	186.01	162.14	263.31	233.67	195.38	158.2	103.17	88.9	122.3	108.41	89.7	87.4	1.25213	1.11316	1.02809	0.998789	0.949316	0.999181	1110014K08Rik pseudogene	NA	NA	NA	NA	NA
Agpat1	1429	1389	1611	1567	1512	1690	70.49	68.91	93.23	85.13	77.41	73.78	39.1	37.78	43.3	39.5	35.54	40.76	1.08217	0.997678	0.921972	0.99963	0.942628	0.998444	1-acylglycerol-3-phosphate O-acyltransferase 1 (lysophosphatidic acid acyltransferase, alpha)	GO:0001819;GO:0006629;GO:0006654;GO:0006654;GO:0006654;GO:0008654;GO:0008654	GO:0003841;GO:0003841;GO:0003841;GO:0016740;GO:0016746	GO:0005783;GO:0005783;GO:0016020;GO:0016021	mmu00561;mmu00564;mmu04072;mmu04975	2.3.1.51
Agpat2	298	261	215	248	208	284	20.03	17.68	17.2	18.56	14.63	17.21	11.11	9.69	7.99	8.61	6.72	9.51	0.971451	0.788843	1.03084	0.999446	0.536881	0.997827	1-acylglycerol-3-phosphate O-acyltransferase 2 (lysophosphatidic acid acyltransferase, beta)	GO:0001819;GO:0006629;GO:0006654;GO:0006654;GO:0008654	GO:0003841;GO:0003841;GO:0003841;GO:0016740;GO:0016746	GO:0005783;GO:0005783;GO:0005783;GO:0016020;GO:0016021	mmu00561;mmu00564;mmu04072;mmu04975	2.3.1.51
Agpat3	1670	1652	1821	1875	2044	1976	49.69	49.63	64.42	62.11	63.61	53.1	27.56	27.21	29.92	28.82	29.2	29.34	1.04437	1.06555	0.937825	0.999762	1	0.998834	1-acylglycerol-3-phosphate O-acyltransferase 3	GO:0006629;GO:0008654	GO:0003841;GO:0003841;GO:0016740;GO:0016746;GO:0042171	GO:0005634;GO:0005635;GO:0005783;GO:0005783;GO:0005789;GO:0012505;GO:0016020;GO:0016021	mmu00561;mmu00564;mmu04072	2.3.1.51
Agpat4	1143	1048	1383	1455.01	1597	1238	62.63	57.91	90.17	88.75	91.54	61.18	34.74	31.75	41.88	41.17	42.03	33.8	1.19366	1.30754	0.949601	0.999258	0.951648	0.998666	1-acylglycerol-3-phosphate O-acyltransferase 4 (lysophosphatidic acid acyltransferase, delta)	GO:0006629;GO:0006644;GO:0006644;GO:0008654	GO:0003841;GO:0003841;GO:0016740;GO:0016746;GO:0042171	GO:0005741;GO:0005741;GO:0005783;GO:0012505;GO:0016020;GO:0016021	mmu00561;mmu00564;mmu04072	2.3.1.51
Agpat5	570	587	479	460	487	650	15.19	15.8	15.18	13.65	13.57	15.65	8.42	8.66	7.05	6.33	6.23	8.64	0.882123	0.724714	1.01301	0.999341	0.999999	0.998481	1-acylglycerol-3-phosphate O-acyltransferase 5 (lysophosphatidic acid acyltransferase, epsilon)	GO:0002244;GO:0006629;GO:0006639;GO:0008654	GO:0003841;GO:0003841;GO:0016740;GO:0016746	GO:0005634;GO:0005635;GO:0005739;GO:0005739;GO:0005739;GO:0005783;GO:0005789;GO:0012505;GO:0016020;GO:0016021	mmu00561;mmu00564;mmu04072	2.3.1.51
Accs	275	236	226	266	247	373	7.05	6.12	6.91	7.59	6.63	8.66	3.91	3.36	3.21	3.52	3.04	4.79	1.04541	0.976161	0.710102	0.999728	1	0.770334	1-aminocyclopropane-1-carboxylate synthase (non-functional)	GO:0008150;GO:0009058	GO:0003824;GO:0030170;GO:0042802	GO:0005575	NA	NA
Accsl	11	9	15	11	7	17	0.51	0.42	0.83	0.57	0.34	0.72	0.28	0.23	0.39	0.27	0.16	0.4	1.28687	0.8557	0.604883	1	1	0.992313	1-aminocyclopropane-1-carboxylate synthase (non-functional)-like	GO:0008150;GO:0009058	GO:0003824;GO:0030170	GO:0005575	NA	NA
Bpgm	902	862	585	699	661	1088	45.47	43.83	35.09	39.22	34.86	49.48	25.22	24.03	16.3	18.2	16	27.34	0.85756	0.710166	0.888779	0.999482	1.88041e-07	0.996786	2,3-bisphosphoglycerate mutase	GO:0006096;GO:0006096	GO:0003824;GO:0004082;GO:0004619;GO:0016787;GO:0016853;GO:0016868	NA	mmu00010;mmu00260	5.4.2.11;5.4.2.4
Cnp	3873	3701	3240	4027	4162	4667	170.05	164	169.89	197.08	191.19	184.86	94.32	89.92	78.91	91.43	87.78	102.14	0.950109	0.994724	0.889567	0.999781	1	0.998315	2',3'-cyclic nucleotide 3' phosphodiesterase	GO:0000226;GO:0007409;GO:0008344;GO:0009214;GO:0009636;GO:0046902;GO:0048709	GO:0003723;GO:0004113;GO:0004113;GO:0004113;GO:0016787;GO:0030551	GO:0005615;GO:0005737;GO:0005737;GO:0005737;GO:0005741;GO:0005743;GO:0005874;GO:0005886;GO:0005902;GO:0016020;GO:0031143;GO:0035748;GO:0035749;GO:0042995;GO:0043209;GO:0043209;GO:0043209;GO:0048471	NA	3.1.4.37
Decr1	721	783	547	542	687	857	25.05	27.46	22.6	20.96	24.96	26.88	13.89	15.05	10.5	9.72	11.46	14.85	0.80109	0.70566	1.02487	0.998778	0.0343363	0.998639	2,4-dienoyl CoA reductase 1, mitochondrial	GO:0006629;GO:0006631;GO:0006635;GO:0120162	GO:0008670;GO:0016491;GO:0042802;GO:0070402	GO:0005654;GO:0005739;GO:0005739;GO:0005829;GO:1902494	NA	1.3.1.124
Dhcr24	883	962	379	485	416	1146	22.34	24.58	11.4	13.66	11.01	26.19	12.39	13.48	5.29	6.34	5.05	14.47	0.662158	0.422892	0.941659	0.999208	0	0.998511	24-dehydrocholesterol reductase	GO:0006629;GO:0006694;GO:0006695;GO:0006695;GO:0007265;GO:0008104;GO:0008202;GO:0008202;GO:0008203;GO:0008285;GO:0009888;GO:0009888;GO:0016125;GO:0016126;GO:0030539;GO:0031639;GO:0033489;GO:0042987;GO:0043066;GO:0043154;GO:0043588;GO:0061024	GO:0000246;GO:0000246;GO:0016491;GO:0016628;GO:0016628;GO:0019899;GO:0042605;GO:0050614;GO:0050660;GO:0071949	GO:0005634;GO:0005737;GO:0005737;GO:0005783;GO:0005794;GO:0005829;GO:0005856;GO:0016020;GO:0016020;GO:0016021	mmu00100	1.3.1.72
Decr2	920	933	755	837	944	1067.03	46.78	47.85	45.68	47.38	50.21	48.94	25.95	26.23	21.21	21.98	23.05	27.04	0.887028	0.85697	0.980846	0.999424	0.160787	0.998791	2-4-dienoyl-Coenzyme A reductase 2, peroxisomal	GO:0006629;GO:0006631;GO:0006636;GO:0006636	GO:0008670;GO:0008670;GO:0016491;GO:0019166	GO:0005777;GO:0005778	mmu04146	1.3.1.124
Oas1a	70.05	95.83	68.6	76.75	82.69	105.4	3.89	5.36	4.53	4.74	4.8	5.27	2.15	2.94	2.1	2.2	2.2	2.91	0.711214	0.74458	1.0198	1	1	0.997276	2'-5' oligoadenylate synthetase 1A	GO:0006006;GO:0006164;GO:0009615;GO:0009615;GO:0032728;GO:0032760;GO:0034138;GO:0034142;GO:0035457;GO:0035458;GO:0042593;GO:0042742;GO:0043129;GO:0045071;GO:0045071;GO:0048525;GO:0051259;GO:0051607;GO:0051607;GO:0060337;GO:0060339;GO:0060700;GO:0060700;GO:0071639;GO:0071659;GO:1901857;GO:2000342	GO:0001730;GO:0001730;GO:0001730;GO:0003725;GO:0003725;GO:0003725;GO:0005515	GO:0005634;GO:0005634;GO:0005654;GO:0005654;GO:0005737;GO:0005737;GO:0005739;GO:0005829;GO:0005829;GO:0005840;GO:0016020	mmu04621;mmu05160;mmu05162;mmu05164;mmu05168;mmu05169	2.7.7.84
Oas1b	27	25.16	24	32	32	38	1.54	1.45	1.63	2.04	1.91	1.96	0.86	0.8	0.76	0.95	0.88	1.08	0.970684	1.11397	0.74588	1	1	0.994021	2'-5' oligoadenylate synthetase 1B	GO:0045071;GO:0051607;GO:0060700	GO:0001730;GO:0003725	GO:0005654;GO:0005829;GO:0016020	mmu04621;mmu05160;mmu05162;mmu05164;mmu05168;mmu05169	2.7.7.-
Oas1c	42	52	30	36	35	65	1.91	2.38	1.62	1.82	1.66	2.66	1.06	1.31	0.75	0.84	0.76	1.47	0.677724	0.611772	0.898134	1	1	0.996571	2'-5' oligoadenylate synthetase 1C	GO:0006006;GO:0009615;GO:0032728;GO:0032760;GO:0034138;GO:0034142;GO:0035457;GO:0035458;GO:0042593;GO:0042742;GO:0043129;GO:0045071;GO:0045071;GO:0051259;GO:0051607;GO:0051607;GO:0060337;GO:0060339;GO:0060700;GO:0060700;GO:0071639;GO:0071659;GO:1901857;GO:2000342	GO:0001730;GO:0001730;GO:0003723;GO:0003725;GO:0003725;GO:0003725;GO:0016779	GO:0005634;GO:0005634;GO:0005654;GO:0005654;GO:0005737;GO:0005737;GO:0005739;GO:0005829;GO:0005829;GO:0005840;GO:0016020	NA	NA
Oas1d	0	2	0	0	1	0	0	0.12	0	0	0.06	0	0	0.07	0	0	0.03	0	0.22495	0.32851	5.73141	1	1	0.986439	2'-5' oligoadenylate synthetase 1D	GO:0001541;GO:0001542;GO:0006006;GO:0009615;GO:0009790;GO:0032728;GO:0032760;GO:0034138;GO:0034142;GO:0035457;GO:0035458;GO:0042593;GO:0042742;GO:0043129;GO:0045071;GO:0045071;GO:0051259;GO:0051348;GO:0051607;GO:0051607;GO:0060337;GO:0060339;GO:0060700;GO:0060700;GO:0071639;GO:0071659;GO:1901857;GO:2000342	GO:0001730;GO:0001730;GO:0003723;GO:0003725;GO:0003725;GO:0003725;GO:0004857;GO:0005515	GO:0005634;GO:0005634;GO:0005654;GO:0005654;GO:0005737;GO:0005737;GO:0005737;GO:0005739;GO:0005829;GO:0005829;GO:0005840;GO:0016020	NA	NA
Oas1e	0	0	0	0	0	0	0	0	0	0	0	0	0	0	0	0	0	0	NA	NA	NA	NA	NA	NA	2'-5' oligoadenylate synthetase 1E	GO:0006006;GO:0009615;GO:0032728;GO:0032760;GO:0034138;GO:0034142;GO:0035457;GO:0035458;GO:0042593;GO:0042742;GO:0043129;GO:0045071;GO:0045071;GO:0051259;GO:0051607;GO:0051607;GO:0060337;GO:0060339;GO:0060700;GO:0060700;GO:0071639;GO:0071659;GO:1901857;GO:2000342	GO:0001730;GO:0001730;GO:0003725;GO:0003725;GO:0003725	GO:0005634;GO:0005634;GO:0005654;GO:0005654;GO:0005737;GO:0005737;GO:0005739;GO:0005829;GO:0005829;GO:0005840;GO:0016020	NA	NA
Oas1f	0	0	0	0	0	0	0	0	0	0	0	0	0	0	0	0	0	0	NA	NA	NA	NA	NA	NA	2'-5' oligoadenylate synthetase 1F	GO:0006006;GO:0009615;GO:0032728;GO:0032760;GO:0034138;GO:0034142;GO:0035457;GO:0035458;GO:0042593;GO:0042742;GO:0043129;GO:0045071;GO:0045071;GO:0051259;GO:0051607;GO:0051607;GO:0060337;GO:0060339;GO:0060700;GO:0060700;GO:0071639;GO:0071659;GO:1901857;GO:2000342	GO:0001730;GO:0003725;GO:0003725	GO:0005634;GO:0005634;GO:0005654;GO:0005654;GO:0005737;GO:0005737;GO:0005739;GO:0005829;GO:0005829;GO:0005840;GO:0016020	NA	NA
Oas1g	18.95	29.17	26.4	16.25	32.31	33.6	0.95	1.51	1.6	0.91	1.73	1.58	0.53	0.83	0.74	0.42	0.8	0.87	0.754897	0.747674	0.974207	1	0.644611	0.996804	2'-5' oligoadenylate synthetase 1G	GO:0006006;GO:0009615;GO:0032728;GO:0032760;GO:0034138;GO:0034142;GO:0035457;GO:0035458;GO:0042593;GO:0042742;GO:0043129;GO:0045071;GO:0045071;GO:0051259;GO:0051607;GO:0051607;GO:0060337;GO:0060339;GO:0060700;GO:0060700;GO:0071639;GO:0071659;GO:1901857;GO:2000342	GO:0001730;GO:0001730;GO:0003725;GO:0003725;GO:0003725	GO:0005634;GO:0005634;GO:0005654;GO:0005654;GO:0005737;GO:0005737;GO:0005739;GO:0005829;GO:0005829;GO:0005840;GO:0016020	mmu04621;mmu05160;mmu05162;mmu05164;mmu05168;mmu05169	NA
Oas1h	0	0	0	0	0	0	0	0	0	0	0	0	0	0	0	0	0	0	NA	NA	NA	NA	NA	NA	2'-5' oligoadenylate synthetase 1H	GO:0006006;GO:0009615;GO:0032728;GO:0032760;GO:0034138;GO:0034142;GO:0035457;GO:0035458;GO:0042593;GO:0042742;GO:0043129;GO:0045071;GO:0045071;GO:0051259;GO:0051607;GO:0051607;GO:0060337;GO:0060339;GO:0060700;GO:0060700;GO:0071639;GO:0071659;GO:1901857;GO:2000342	GO:0001730;GO:0003725;GO:0003725;GO:0003725	GO:0005634;GO:0005634;GO:0005654;GO:0005654;GO:0005737;GO:0005737;GO:0005739;GO:0005829;GO:0005829;GO:0005840;GO:0016020	NA	NA
Oas2	29	42	40	33	49	75	0.77	1.12	1.26	0.97	1.35	1.79	0.42	0.61	0.58	0.45	0.62	0.99	0.801025	0.864836	0.63051	1	0.92161	0.959845	2'-5' oligoadenylate synthetase 2	GO:0002376;GO:0006401;GO:0009615;GO:0009617;GO:0032728;GO:0032760;GO:0042742;GO:0045071;GO:0045087;GO:0051607;GO:0051607;GO:0060337;GO:0060700;GO:0070106;GO:0070106;GO:1903487	GO:0000166;GO:0001730;GO:0001730;GO:0001730;GO:0003723;GO:0003725;GO:0003725;GO:0003725;GO:0005524;GO:0016740;GO:0016779;GO:0046872	GO:0005654;GO:0005737;GO:0005829;GO:0016020;GO:0048471	mmu04621;mmu05160;mmu05162;mmu05164;mmu05168;mmu05169	2.7.7.84
Oas3	23.92	39.49	54.08	37.04	59.18	43.8	0.51	0.86	1.38	0.89	1.33	0.85	0.29	0.47	0.64	0.41	0.61	0.47	0.987521	1.085	1.01124	0.998623	0.754463	0.996912	2'-5' oligoadenylate synthetase 3	GO:0002376;GO:0009615;GO:0032728;GO:0032760;GO:0035395;GO:0039529;GO:0039530;GO:0042742;GO:0045071;GO:0045071;GO:0045087;GO:0051607;GO:0051607;GO:0060339;GO:0060700;GO:0060700;GO:0071639;GO:0071650;GO:0071659;GO:2000342	GO:0000166;GO:0001730;GO:0001730;GO:0001730;GO:0003723;GO:0003725;GO:0003725;GO:0003725;GO:0005524;GO:0016740;GO:0016779;GO:0046872	GO:0005634;GO:0005654;GO:0005654;GO:0005737;GO:0005829;GO:0005829;GO:0005886;GO:0016020	mmu04621;mmu05160;mmu05162;mmu05164;mmu05168;mmu05169	2.7.7.84
Oasl1	1	1	0	1	0	2	0.05	0.05	0	0.05	0	0.09	0.03	0.03	0	0.03	0	0.05	0.49791	0.485631	0.645028	1	1	0.995771	2'-5' oligoadenylate synthetase-like 1	GO:0002376;GO:0009615;GO:0045071;GO:0045071;GO:0045087;GO:0051607;GO:0051607;GO:0060700;GO:0070106;GO:1900246	GO:0001730;GO:0003677;GO:0003723;GO:0003725;GO:0003725;GO:0003725;GO:0016779	GO:0005634;GO:0005654;GO:0005654;GO:0005730;GO:0005737;GO:0005829;GO:0005829;GO:0016020	mmu05165	NA
Oasl2	104	124	82	94	125	144	3.4	4.1	3.19	3.42	4.28	4.25	1.89	2.25	1.48	1.59	1.96	2.35	0.73738	0.790161	0.966054	0.999936	0.685298	0.997373	2'-5' oligoadenylate synthetase-like 2	GO:0002376;GO:0006164;GO:0009615;GO:0045071;GO:0045087;GO:0051607;GO:0060700;GO:0070106	GO:0000166;GO:0001730;GO:0001730;GO:0003723;GO:0003725;GO:0003725;GO:0005524;GO:0016740;GO:0016779;GO:0046872	GO:0005654;GO:0005829;GO:0016020	mmu05165	2.7.7.84
Ado	761	800	982	1106	1143	802	17.41	18.49	26.7	28.17	27.34	16.58	9.66	10.14	12.4	13.07	12.55	9.16	1.08076	1.26286	1.11887	0.999581	1	0.996921	2-aminoethanethiol (cysteamine) dioxygenase	NA	GO:0005515;GO:0016491;GO:0016702;GO:0046872;GO:0047800;GO:0051213	GO:0005739	mmu00430	1.13.11.19
Tcstv1	16.48	31.32	8	5	8.67	15	2.09	4	1.21	0.71	1.15	1.71	1.16	2.19	0.56	0.33	0.53	0.95	0.390897	0.206788	2.30106	1	1	0.878018	2-cell-stage, variable group, member 1	GO:0008150	GO:0003674	GO:0005575	NA	NA
Tcstv3	15	17.36	5	3	4.33	13	1.9	2.21	0.76	0.42	0.58	1.48	1.05	1.21	0.35	0.2	0.26	0.82	0.571116	0.210039	1.48043	0.997953	1	0.993897	2-cell-stage, variable group, member 3	GO:0008150	GO:0003674	GO:0005575	NA	NA
Dnph1	344	280	160	199	172	407	33.8	27.68	18.74	21.77	17.69	35.98	18.75	15.18	8.7	10.1	8.12	19.88	0.907895	0.597206	0.771978	0.999256	7.14596e-06	0.959782	2'-deoxynucleoside 5'-phosphate N-hydrolase 1	GO:0000255;GO:0008152;GO:0009117;GO:0009159;GO:0009159;GO:0030307;GO:0046055	GO:0016787;GO:0016798;GO:0042802;GO:0042803;GO:0070694;GO:0070694	GO:0005634;GO:0005634;GO:0005737	NA	NA
Hacl1	722	703	460	550	599	859	28.47	27.97	21.57	24.14	24.7	30.57	15.79	15.34	10.02	11.2	11.34	16.89	0.836072	0.734024	0.918069	0.999397	0.999993	0.997817	2-hydroxyacyl-CoA lyase 1	GO:0001561;GO:0001561;GO:0001561;GO:0006625;GO:0006629;GO:0006631;GO:0097089;GO:1903512	GO:0000287;GO:0003824;GO:0005524;GO:0016829;GO:0016830;GO:0016830;GO:0030976;GO:0030976;GO:0042802;GO:0046872	GO:0005654;GO:0005777;GO:0005777;GO:0005777;GO:0043231	mmu04146	4.1.2.n2
Ogfod1	563	670	631	640	657	594	10.74	12.91	14.31	13.59	13.11	10.24	5.96	7.08	6.65	6.31	6.02	5.66	0.88038	0.869808	1.26505	0.999201	1	0.956866	2-oxoglutarate and iron-dependent oxygenase domain containing 1	GO:0006449;GO:0006449;GO:0008283;GO:0018126;GO:0019511;GO:0019511;GO:0034063	GO:0005506;GO:0016491;GO:0016705;GO:0016706;GO:0031418;GO:0031543;GO:0031543;GO:0031544;GO:0046872;GO:0051213	GO:0005634;GO:0005654;GO:0005737;GO:0005829;GO:0010494	NA	1.14.11.-
Ogfod2	199	205	310	323	352	280	13.62	14.13	25.25	24.6	25.2	17.27	7.55	7.75	11.73	11.41	11.57	9.54	1.23816	1.47367	0.821575	0.999101	1	0.990744	2-oxoglutarate and iron-dependent oxygenase domain containing 2	NA	GO:0003674;GO:0005506;GO:0016491;GO:0016705;GO:0031418;GO:0046872;GO:0051213	GO:0005575	NA	NA
Ogfod3	263	275	172	206	191	292	22.77	23.97	17.74	19.85	17.3	22.76	12.63	13.14	8.24	9.21	7.94	12.57	0.784111	0.649304	1.05634	0.998879	1	0.997661	2-oxoglutarate and iron-dependent oxygenase domain containing 3	NA	GO:0003674;GO:0005506;GO:0016491;GO:0016705;GO:0031418;GO:0046872;GO:0051213	GO:0016020;GO:0016021	NA	NA
Pxylp1	349	330	428	407	458	394	12.14	11.53	17.67	15.64	16.62	12.35	6.74	6.32	8.21	7.26	7.63	6.83	1.16376	1.17485	0.9396	0.999258	1	0.997721	2-phosphoxylose phosphatase 1	GO:0006024;GO:0006024;GO:0010909;GO:0016311;GO:0050650;GO:0050650	GO:0016787;GO:0016791;GO:0016791	GO:0005794;GO:0005794;GO:0016020;GO:0016021	NA	3.1.3.2
Bpnt1	1293.41	1293.01	905.51	954.02	1207.72	1207.97	61.64	62.16	51.34	50.61	60.21	51.94	34.19	34.08	23.85	23.48	27.64	28.7	0.843497	0.752086	1.20063	0.999494	0.302596	0.986836	3'(2'), 5'-bisphosphate nucleotidase 1	GO:0046854;GO:0046855	GO:0000287;GO:0004441;GO:0008441;GO:0008441;GO:0008441;GO:0016787;GO:0046872	NA	mmu00920	3.1.3.7
Impad1	2031	2120	3009	3420	3761	2389	44.6	47.02	78.54	83.6	86.36	47.4	24.74	25.78	36.48	38.79	39.65	26.19	1.18792	1.5216	0.995433	0.999676	0	0.999277	3'(2'), 5'-bisphosphate nucleotidase 2	GO:0001501;GO:0001501;GO:0001958;GO:0002063;GO:0009791;GO:0030204;GO:0042733;GO:0046854;GO:0046855	GO:0008254;GO:0008254;GO:0008441;GO:0016787;GO:0046872;GO:0097657	GO:0005654;GO:0005794;GO:0005829;GO:0012505;GO:0016020;GO:0016021;GO:0016604;GO:0032588	mmu00562;mmu00920;mmu04070	3.1.3.7
Hmgcl	443	377	512	512	555	513	33.41	28.64	45.98	42.98	43.8	34.85	18.53	15.7	21.36	19.94	20.11	19.26	1.25047	1.26932	0.82452	0.997295	1	0.98775	3-hydroxy-3-methylglutaryl-Coenzyme A lyase	GO:0006552;GO:0006629;GO:0006629;GO:0006637;GO:0007005;GO:0009790;GO:0046951;GO:0046951	GO:0000062;GO:0000287;GO:0003824;GO:0004419;GO:0004419;GO:0005198;GO:0016829;GO:0016833;GO:0030145;GO:0031406;GO:0046872	GO:0005739;GO:0005739;GO:0005739;GO:0005739;GO:0005743;GO:0005777;GO:0032991	mmu00072;mmu00280;mmu00650;mmu04146	4.1.3.4
Hmgcr	4697	5361	2149	2482	2416	5874	107.82	124.31	58.64	63.43	58	121.83	59.8	68.15	27.24	29.43	26.63	67.31	0.642651	0.411205	1.02377	0.999561	0	0.999591	3-hydroxy-3-methylglutaryl-Coenzyme A reductase	GO:0006629;GO:0006694;GO:0006695;GO:0006695;GO:0006743;GO:0008202;GO:0008203;GO:0008284;GO:0008299;GO:0008299;GO:0008542;GO:0009790;GO:0010664;GO:0010666;GO:0015936;GO:0016126;GO:0032874;GO:0042177;GO:0043066;GO:0043407;GO:0045907;GO:0048643;GO:0048661;GO:0050709;GO:0061045;GO:0061179;GO:0070374;GO:1900222	GO:0004420;GO:0004420;GO:0004420;GO:0016491;GO:0016616;GO:0042802;GO:0050661;GO:0051721;GO:0070402;GO:0120225	GO:0005777;GO:0005778;GO:0005778;GO:0005783;GO:0005789;GO:0016020;GO:0016021;GO:0043231	mmu00900;mmu04152;mmu04976	1.1.1.34
Hmgcs1	9593	11161	3737	4379	4421	12655	277.49	326	128.72	141.06	133.91	330.78	153.91	178.74	59.79	65.45	61.48	182.75	0.604732	0.354639	0.989311	0.999681	0	0.999771	3-hydroxy-3-methylglutaryl-Coenzyme A synthase 1	GO:0006084;GO:0006629;GO:0006694;GO:0006695;GO:0008202;GO:0008203;GO:0008299;GO:0010142;GO:0014074;GO:0016126;GO:0071404	GO:0004421;GO:0004421;GO:0016740;GO:0016746;GO:0016853;GO:0036094;GO:0042803;GO:0043177	GO:0005737;GO:0005829;GO:0005829	mmu00072;mmu00280;mmu00650;mmu00900	2.3.3.10
Hmgcs2	765	447	874	605	2045	259	23.79	14.04	32.32	20.95	66.52	7.27	13.2	7.7	15.01	9.72	30.54	4.02	1.81032	3.1148	1.93426	0.0025033	0.968734	1.00824e-06	3-hydroxy-3-methylglutaryl-Coenzyme A synthase 2	GO:0006084;GO:0006084;GO:0006629;GO:0006694;GO:0006695;GO:0008202;GO:0008203;GO:0008299;GO:0010142;GO:0016126;GO:0046951	GO:0004421;GO:0004421;GO:0004421;GO:0016740;GO:0016746;GO:0042802	GO:0005739;GO:0005739;GO:0005739;GO:0005739;GO:0005743;GO:0005759	mmu00072;mmu00280;mmu00650;mmu00900;mmu03320	2.3.3.10
Hacd1	250	313	268	224	265	313	31.24	39.24	39.99	31.25	34.63	34.99	17.33	21.52	18.58	14.5	15.9	19.33	0.816236	0.700537	1.12155	1	1	0.996439	3-hydroxyacyl-CoA dehydratase 1	GO:0006629;GO:0006631;GO:0006633;GO:0007275;GO:0010389;GO:0010811;GO:0014902;GO:0030148;GO:0030148;GO:0030497;GO:0030497;GO:0034622;GO:0042761;GO:0042761;GO:0071529;GO:2000045	GO:0016829;GO:0018812;GO:0018812;GO:0019899;GO:0046848;GO:0102158;GO:0102343;GO:0102344;GO:0102345	GO:0005783;GO:0016020;GO:0016021;GO:0030176	mmu00062;mmu01040	4.2.1.134
Hacd2	471	431	265	294	353	427	13.36	12.34	8.94	9.28	10.47	10.94	7.41	6.77	4.15	4.31	4.81	6.04	0.853033	0.673492	1.1321	0.999333	5.23791e-06	0.996069	3-hydroxyacyl-CoA dehydratase 2	GO:0006629;GO:0006631;GO:0006633;GO:0030148;GO:0030148;GO:0030497;GO:0030497;GO:0042761;GO:0042761	GO:0016829;GO:0018812;GO:0018812;GO:0019899;GO:0102158;GO:0102343;GO:0102344;GO:0102345	GO:0005783;GO:0016020;GO:0016021;GO:0030176	mmu00062;mmu01040	4.2.1.134
Hacd3	1832	1795	1147	1255	1341	1724	69.09	68.32	51.44	52.69	52.89	58.69	38.32	37.46	23.89	24.44	24.28	32.43	0.826372	0.64992	1.16789	0.999584	0	0.993924	3-hydroxyacyl-CoA dehydratase 3	GO:0006629;GO:0006631;GO:0006633;GO:0007249;GO:0007254;GO:0007266;GO:0030148;GO:0030497;GO:0030497;GO:0042761;GO:0042761;GO:0045070;GO:0046726	GO:0005515;GO:0016829;GO:0018812;GO:0018812;GO:0019899;GO:0102158;GO:0102343;GO:0102344;GO:0102345	GO:0005783;GO:0016020;GO:0016021;GO:0030176;GO:0031965	mmu00062;mmu01040	4.2.1.134
Hacd4	37	45	38	37	57	61	1.85	2.26	2.26	2.05	2.97	2.74	1.02	1.24	1.05	0.95	1.37	1.52	0.812278	0.929463	0.828843	1	0.805621	0.995469	3-hydroxyacyl-CoA dehydratase 4	GO:0006629;GO:0006631;GO:0006633;GO:0030148;GO:0030497;GO:0030497;GO:0042761;GO:0042761	GO:0016829;GO:0018812;GO:0018812;GO:0019899;GO:0102158;GO:0102343;GO:0102344;GO:0102345	GO:0005783;GO:0016020;GO:0016021;GO:0030176	mmu00062;mmu01040	4.2.1.134
Haao	0	0	2	1	1	0	0	0	0.21	0.1	0.09	0	0	0	0.1	0.05	0.04	0	1.27994	1.23372	NA	0.997322	1	NA	3-hydroxyanthranilate 3,4-dioxygenase	GO:0009435;GO:0010043;GO:0019363;GO:0019805;GO:0034354;GO:0046686;GO:0046874;GO:0046874;GO:0070050	GO:0000334;GO:0000334;GO:0000334;GO:0005506;GO:0008198;GO:0016491;GO:0019825;GO:0046872;GO:0051213	GO:0005737;GO:0005737;GO:0005829;GO:0031966	mmu00380	1.13.11.6
Bdh1	257	221	184	215	145	263	8.46	7.35	7.2	7.88	4.99	7.82	4.69	4.03	3.35	3.66	2.29	4.32	0.985811	0.747245	0.942705	0.999428	0.755671	0.997516	3-hydroxybutyrate dehydrogenase, type 1	GO:0008152	GO:0003824;GO:0003858;GO:0005543;GO:0016491	GO:0005739;GO:0005739;GO:0005743;GO:0005743;GO:0016020	mmu00072;mmu00650	1.1.1.30
Bdh2	62	60	57	34	59	81	5.95	5.65	6.33	3.52	5.81	6.81	3.3	3.1	2.94	1.63	2.67	3.76	0.966965	0.698375	0.831902	1	0.569401	0.995222	3-hydroxybutyrate dehydrogenase, type 2	GO:0006635;GO:0019290;GO:0019290;GO:0030855;GO:0055072;GO:0055072	GO:0003858;GO:0003858;GO:0016491;GO:0016616;GO:0016628;GO:0051287	GO:0005737;GO:0005737;GO:0005829	mmu00072;mmu00650	1.1.1.30
Hibadh	1148	1219	1156	1201	1303	1238	69.65	74.55	83.47	81.11	82.7	67.72	38.63	40.88	38.77	37.63	37.97	37.41	0.933278	0.922649	1.10448	1	1	0.997788	3-hydroxyisobutyrate dehydrogenase	GO:0006574;GO:0006574;GO:0009083	GO:0008442;GO:0008442;GO:0016491;GO:0016616;GO:0050661;GO:0051287	GO:0005739;GO:0005739	mmu00280	1.1.1.31
Hibch	767	888	595	644	756	942	43.76	51.08	40.4	40.9	45.12	48.46	24.27	28.01	18.76	18.98	20.72	26.78	0.758434	0.707933	1.05741	0.996619	1.57686e-06	0.998467	3-hydroxyisobutyryl-Coenzyme A hydrolase	GO:0006574;GO:0009083	GO:0003860;GO:0003860;GO:0016787	GO:0005739;GO:0005739;GO:0005739	mmu00280;mmu00410;mmu00640	3.1.2.4
Hmgcll1	2	2	1	0	2	3	0.06	0.06	0.03	0	0.06	0.08	0.03	0.03	0.02	0	0.03	0.04	0.632728	0.463907	0.782244	1	1	0.996083	3-hydroxymethyl-3-methylglutaryl-Coenzyme A lyase-like 1	GO:0006552;GO:0006629;GO:0046951;GO:0046951	GO:0003824;GO:0004419;GO:0004419;GO:0016829;GO:0016833;GO:0046872	GO:0005737;GO:0005783;GO:0005783;GO:0005829;GO:0005829;GO:0016020;GO:0048471	mmu00072;mmu00280;mmu00650;mmu04146	4.1.3.4
Kdsr	851	843	603	708	716	785	30.86	29.62	28.07	31.85	27.94	27.4	17.12	16.24	13.04	14.77	12.83	15.14	0.854898	0.759352	1.2045	0.99943	0.999996	0.986561	3-ketodihydrosphingosine reductase	GO:0006629;GO:0006665;GO:0006666;GO:0006666;GO:0030148;GO:0030148	GO:0016491;GO:0047560;GO:0047560	GO:0005783;GO:0005789;GO:0016020;GO:0016021	mmu00600	1.1.1.102
Oxct1	11251	11520	10828	11547	12179	13683	330.52	341.72	378.21	377.64	374.18	363.05	183.32	187.36	175.67	175.21	171.79	200.58	0.946739	0.925778	0.944417	0.969325	0.999977	0.9997	3-oxoacid CoA transferase 1	GO:0035774;GO:0042182;GO:0046950;GO:0046950;GO:0046950;GO:0046952	GO:0008260;GO:0008260;GO:0008260;GO:0008410;GO:0016740;GO:0042802	GO:0005739;GO:0005739;GO:0005739	mmu00072;mmu00280;mmu00650	2.8.3.5
Oxct2a	0	1	0	0	0	1	0	0.06	0	0	0	0.05	0	0.03	0	0	0	0.03	0.311245	0.280164	1.08258	1	1	0.996213	3-oxoacid CoA transferase 2A	GO:0006104;GO:0046950;GO:0046950;GO:0046952	GO:0008260;GO:0008260;GO:0008260;GO:0008410;GO:0016740	GO:0005739;GO:0005739;GO:0005739	mmu00072;mmu00280;mmu00650	2.8.3.5
Oxct2b	0	2	0	0	0	0	0	0.12	0	0	0	0	0	0.07	0	0	0	0	0.22495	0.193003	5.73141	1	1	0.986439	3-oxoacid CoA transferase 2B	GO:0006091;GO:0046950;GO:0046952	GO:0008260;GO:0008410;GO:0016740	GO:0005739;GO:0005739;GO:0005739;GO:0031514	mmu00072;mmu00280;mmu00650	2.8.3.5
Oxsm	288	290	229	274	281	361	7.84	7.97	7.41	8.3	8	8.87	4.35	4.37	3.44	3.85	3.67	4.9	0.87933	0.859065	0.90125	0.99942	1	0.996797	3-oxoacyl-ACP synthase, mitochondrial	GO:0006629;GO:0006631;GO:0006633;GO:0006637;GO:0051790;GO:0051792	GO:0004315;GO:0004315;GO:0016740;GO:0016746;GO:0016747	GO:0005739;GO:0005739;GO:0005829	mmu00061;mmu00780	2.3.1.41
Papss1	2295	2212	1803	2013	2058	2770	89.26	87.48	84	87.73	83.99	97.68	49.51	47.96	39.02	40.7	38.56	53.97	0.91667	0.827447	0.895789	0.999688	0.99936	0.998061	3'-phosphoadenosine 5'-phosphosulfate synthase 1	GO:0000103;GO:0000103;GO:0008152;GO:0016310;GO:0050428;GO:0050428;GO:0050428	GO:0000166;GO:0003824;GO:0004020;GO:0004020;GO:0004020;GO:0004781;GO:0004781;GO:0005524;GO:0016301;GO:0016740;GO:0016779;GO:0042803	GO:0009336	mmu00230;mmu00450;mmu00920	2.7.1.25;2.7.7.4
Papss2	88	80	45	60	70	66	2.5	2.29	1.52	1.9	2.08	1.69	1.39	1.26	0.71	0.88	0.95	0.94	0.826773	0.726116	1.35712	0.998802	1	0.987884	3'-phosphoadenosine 5'-phosphosulfate synthase 2	GO:0000103;GO:0000103;GO:0007596;GO:0008152;GO:0016310;GO:0050428;GO:0060348	GO:0000166;GO:0003824;GO:0004020;GO:0004020;GO:0004781;GO:0005524;GO:0016301;GO:0016740;GO:0016779	NA	mmu00230;mmu00450;mmu00920	2.7.1.25;2.7.7.4
Phgdh	4046	3726.01	2918	3127	3119	4532	226.55	210.38	194.43	194.91	182.71	228.85	125.66	115.34	90.31	90.43	83.88	126.44	0.926966	0.754073	0.922252	0.99977	0	0.999119	3-phosphoglycerate dehydrogenase	GO:0006541;GO:0006544;GO:0006563;GO:0006564;GO:0006564;GO:0006566;GO:0008652;GO:0009448;GO:0010468;GO:0019530;GO:0021510;GO:0021782;GO:0021915;GO:0022008;GO:0031175;GO:0070314	GO:0004617;GO:0004617;GO:0004617;GO:0016491;GO:0016616;GO:0051287	GO:0043209	mmu00260	1.1.1.95
Gm8096	0	0	0	0	0	0	0	0	0	0	0	0	0	0	0	0	0	0	NA	NA	NA	NA	NA	NA	3-phosphoglycerate dehydrogenase pseudogene	NA	NA	NA	NA	NA
Pdpk1	1081.02	1128.01	2044	2349	2508.01	1265	15.23	16.15	34.25	36.99	37.01	16.2	8.45	8.85	15.91	17.16	16.99	8.95	1.40799	1.93372	1.00026	0.999525	0	0.998937	3-phosphoinositide dependent protein kinase 1	GO:0003323;GO:0006468;GO:0006972;GO:0007165;GO:0010594;GO:0010667;GO:0016310;GO:0018105;GO:0034122;GO:0035556;GO:0043304;GO:0043524;GO:0048041	GO:0000166;GO:0004672;GO:0004674;GO:0004674;GO:0004676;GO:0004676;GO:0005158;GO:0005515;GO:0005524;GO:0016004;GO:0016301;GO:0016740;GO:0019901;GO:0043274;GO:0106310;GO:0106311	GO:0005634;GO:0005737;GO:0005737;GO:0005829;GO:0005886;GO:0014069;GO:0016020;GO:0030054;GO:0031410;GO:0042995;GO:0043204	mmu03320;mmu04068;mmu04071;mmu04140;mmu04150;mmu04151;mmu04152;mmu04210;mmu04510;mmu04660;mmu04664;mmu04722;mmu04910;mmu04919;mmu04931;mmu04960;mmu05145;mmu05205;mmu05213;mmu05215;mmu05223;mmu05231	2.7.11.1
Rn4.5s	23	16	8	7	7	21	24.49	16.62	10.37	8.3	7.81	19.42	13.58	9.11	4.82	3.85	3.59	10.73	0.944526	0.401459	0.857868	0.998354	1	0.996286	4.5S RNA	GO:0008150	GO:0008143	GO:0005829	NA	NA
Rn45s	14361	8358	12170	15666	11399	10577	249.08	146.47	250.88	302.5	206.74	165.8	138.16	80.31	116.52	140.35	94.92	91.61	1.56983	1.49259	0.886409	0.580961	0.990745	0.998905	45S pre-ribosomal RNA	NA	NA	NA	NA	NA
Abat	230	235	157	216	178	261	5.06	5.24	4.13	5.37	4.08	5.24	2.81	2.87	1.92	2.49	1.87	2.89	0.814824	0.757413	1.00998	0.999008	0.423294	0.997833	4-aminobutyrate aminotransferase	GO:0001666;GO:0007568;GO:0007620;GO:0007626;GO:0009448;GO:0009449;GO:0009450;GO:0010039;GO:0014053;GO:0031652;GO:0032024;GO:0033602;GO:0035094;GO:0035640;GO:0042135;GO:0042220;GO:0042493;GO:0045471;GO:0045776;GO:0045964;GO:0048148;GO:0070474;GO:0090331;GO:0097151;GO:1902722;GO:1904450	GO:0003824;GO:0003867;GO:0003867;GO:0003867;GO:0008483;GO:0016740;GO:0030170;GO:0030170;GO:0034386;GO:0042802;GO:0046872;GO:0047298;GO:0051536	GO:0005739;GO:0005739;GO:0005739;GO:0005759;GO:0032144;GO:0043005	mmu00250;mmu00280;mmu00410;mmu00640;mmu00650;mmu04727	2.6.1.19;2.6.1.22
Haus8	862	798	561	590	594	1074	54.43	50.79	42.16	41.47	39.24	61.13	30.19	27.85	19.58	19.24	18.02	33.77	0.886436	0.667088	0.833544	0.999512	0.00280653	0.987607	4HAUS augmin-like complex, subunit 8	GO:0007049;GO:0007098;GO:0007098;GO:0051225;GO:0051225;GO:0051301	GO:0008017	GO:0005737;GO:0005813;GO:0005813;GO:0005856;GO:0005874;GO:0005880;GO:0070652;GO:1990498	NA	NA
Hoga1	31	36	29	43	46	42	2	2.34	2.23	3.09	3.11	2.44	1.11	1.28	1.04	1.43	1.43	1.35	0.809314	1.0908	0.961921	1	1	0.996849	4-hydroxy-2-oxoglutarate aldolase 1	GO:0009436;GO:0019470;GO:0033609;GO:0042866;GO:0046487	GO:0003824;GO:0008700;GO:0016829;GO:0042803	GO:0005739	mmu00330;mmu00630	4.1.3.16
Hpdl	9	11	9	5	3	6	0.59	0.73	0.71	0.37	0.21	0.36	0.33	0.4	0.33	0.17	0.1	0.2	0.768876	0.346754	1.97914	1	1	0.990089	4-hydroxyphenylpyruvate dioxygenase-like	GO:0009072	GO:0003868;GO:0016491;GO:0016701;GO:0046872;GO:0051213	GO:0005575	NA	NA
Hpd	0	0	0	3	4	0	0	0	0	0.26	0.33	0	0	0	0	0.12	0.15	0	NA	3.02381	NA	NA	1	NA	4-hydroxyphenylpyruvic acid dioxygenase	GO:0006559;GO:0006572;GO:0006572;GO:0006572;GO:0009072	GO:0003868;GO:0003868;GO:0005515;GO:0008127;GO:0016491;GO:0016701;GO:0046872;GO:0051213	GO:0000139;GO:0000139;GO:0005737;GO:0005783;GO:0005789;GO:0005789;GO:0005794;GO:0016020	mmu00130;mmu00350;mmu00360	1.13.11.27
Sdr9c7	0	0	0	0	0	0	0	0	0	0	0	0	0	0	0	0	0	0	NA	NA	NA	NA	NA	NA	4short chain dehydrogenase/reductase family 9C, member 7	NA	GO:0004745;GO:0016491	GO:0005737	NA	NA
Htr4	1	0	0	1	0	0	0.02	0	0	0.02	0	0	0.01	0	0	0.01	0	0	0.80869	0.886745	NA	1	1	NA	5 hydroxytryptamine (serotonin) receptor 4	GO:0007165;GO:0007186;GO:0007186;GO:0007187;GO:0007189;GO:0007198;GO:0007214;GO:0007268;GO:0032098	GO:0004930;GO:0004993;GO:0004993;GO:0005515;GO:0030594;GO:0051378	GO:0005737;GO:0005768;GO:0005886;GO:0005887;GO:0016020;GO:0016021;GO:0030425	mmu04020;mmu04024;mmu04080;mmu04726	NA
Nt5e	1363	1435	3014	2603	3239	1356	38.92	41.37	102.31	82.74	96.72	34.97	21.58	22.68	47.52	38.39	44.4	19.32	1.5735	1.83435	1.18703	0.999564	0.000893809	0.990357	5' nucleotidase, ecto	GO:0006196;GO:0006196;GO:0006196;GO:0006196;GO:0007159;GO:0009166;GO:0046032;GO:0046085;GO:0046086;GO:0050728	GO:0000166;GO:0008198;GO:0008253;GO:0008253;GO:0008253;GO:0016787;GO:0016788;GO:0046872	GO:0005654;GO:0005829;GO:0005886;GO:0005886;GO:0005886;GO:0009897;GO:0009986;GO:0016020;GO:0031225;GO:0097060	mmu00230;mmu00240;mmu00760	3.1.3.5
4933425L06Rik	0	0	0	0	0	0	0	0	0	0	0	0	0	0	0	0	0	0	NA	NA	NA	NA	NA	NA	5' nucleotidase, ecto-like	GO:0008150	GO:0003674	GO:0005575	mmu00230;mmu00240;mmu00760	NA
Mthfs	143.28	130.86	127.5	139.54	135.05	169.92	21.12	19.36	22.44	22.9	20.85	22.48	11.72	10.62	10.42	10.62	9.57	12.42	1.01551	0.940088	0.864261	1	1	0.995563	5, 10-methenyltetrahydrofolate synthetase	GO:0009396;GO:0035999	GO:0000166;GO:0003690;GO:0005524;GO:0005542;GO:0016874;GO:0030272;GO:0030272;GO:0046872	GO:0005737;GO:0005739;GO:0005739;GO:0005739;GO:0005759;GO:0005829;GO:0042645	mmu00670	6.3.3.2
Mthfsl	483.72	606.14	358.5	310.46	440.95	477.08	69.77	87.76	61.71	49.84	66.61	61.75	38.7	48.12	28.66	23.12	30.58	34.12	0.687335	0.558596	1.42477	0.989559	0.00339584	0.309152	5, 10-methenyltetrahydrofolate synthetase-like	GO:0009396;GO:0035999	GO:0030272	GO:0005739	mmu00670	NA
Nt5c	442	411	359	369	352	512	61.87	57.76	59.97	57.49	51.6	64.33	34.32	31.67	27.85	26.67	23.69	35.54	0.961814	0.788681	0.900551	0.999637	1	0.996903	5',3'-nucleotidase, cytosolic	GO:0000255;GO:0006204;GO:0006249;GO:0009117;GO:0009223;GO:0009223;GO:0009264;GO:0016311;GO:0046050;GO:0046055;GO:0046074;GO:0046079	GO:0000166;GO:0008252;GO:0008253;GO:0008253;GO:0016787;GO:0016791;GO:0019103;GO:0042802;GO:0046872;GO:0050483	GO:0005634;GO:0005737;GO:0005739;GO:0005829;GO:0005829	mmu00230;mmu00240;mmu00760	3.1.3.5
Nt5m	208	161	184	167	161	214	17.07	13.31	17.99	15.26	13.83	15.82	9.47	7.3	8.35	7.08	6.35	8.74	1.19539	0.913627	0.84427	1	1	0.994165	5',3'-nucleotidase, mitochondrial	GO:0009117;GO:0009223;GO:0009264;GO:0046079	GO:0000166;GO:0008253;GO:0008253;GO:0016787;GO:0046872	GO:0005739;GO:0005739	mmu00230;mmu00240;mmu00760	3.1.3.5
Xrn1	752	778	1527	1636	1734	896	7.36	7.69	17.75	17.82	17.73	7.93	4.08	4.22	8.25	8.27	8.14	4.38	1.49787	1.94476	0.974024	0.999421	0	0.998643	5'-3' exoribonuclease 1	GO:0000723;GO:0000723;GO:0000956;GO:0000956;GO:0006396;GO:0007569;GO:0016075;GO:0016075;GO:0017148;GO:0051321;GO:0071028;GO:0071044;GO:0090503	GO:0002151;GO:0003676;GO:0003677;GO:0003723;GO:0004518;GO:0004527;GO:0004534;GO:0004534;GO:0004534;GO:0004534;GO:0005515;GO:0008409;GO:0016787;GO:0051880	GO:0000932;GO:0000932;GO:0005634;GO:0005737;GO:0005829;GO:0005886;GO:0030425;GO:0043025;GO:0045202	mmu03008;mmu03018	NA
Xrn2	2896	2897	2134	2398	2526	3123	88.06	88.95	77.16	81.18	80.33	85.77	48.84	48.77	35.84	37.66	36.88	47.39	0.860352	0.763957	1.04056	0.999643	1.77636e-14	0.999314	5'-3' exoribonuclease 2	GO:0000738;GO:0000956;GO:0006139;GO:0006281;GO:0006310;GO:0006353;GO:0006397;GO:0007017;GO:0007283;GO:0016070	GO:0000175;GO:0001147;GO:0003676;GO:0003677;GO:0003723;GO:0004518;GO:0004527;GO:0004534;GO:0004534;GO:0005515;GO:0008409;GO:0016787;GO:0042802;GO:0046872	GO:0005634;GO:0005634;GO:0005654;GO:0005730;GO:0016235	mmu03008;mmu03018	3.1.13.-
Atic	1943	1827	1683	1979	1732	2190	76.82	72.9	79.14	87.11	71.63	78.16	42.61	39.97	36.76	40.41	32.89	43.18	0.980435	0.918286	0.935821	0.999772	0.949659	0.998873	5-aminoimidazole-4-carboxamide ribonucleotide formyltransferase/IMP cyclohydrolase	GO:0006164;GO:0006164;GO:0006189;GO:0006189;GO:0008152;GO:0009116;GO:0009259;GO:0046452;GO:0046654;GO:0098761	GO:0003824;GO:0003937;GO:0003937;GO:0004643;GO:0004643;GO:0016740;GO:0016787;GO:0042803	GO:0005739;GO:0005829;GO:0005829;GO:0005886	mmu00230;mmu00670	2.1.2.3;3.5.4.10
Azi2	1067	1166	1045	1178	1106	1132	29.69	32.26	33.86	36.68	31.5	28.07	16.47	17.69	15.73	17.02	14.46	15.51	0.894303	0.882304	1.15537	1	0.703309	0.994851	5-azacytidine induced gene 2	GO:0000278;GO:0001816;GO:0007249;GO:0007249;GO:0032607;GO:0032609;GO:0032635;GO:0032640;GO:0042110;GO:0042110;GO:0044565;GO:0097028	GO:0005515	GO:0005737;GO:0005737	mmu04622	NA
Hmces	309	295	258	286	305	354	23.41	22.51	23.28	24.12	24.18	24.16	12.98	12.34	10.81	11.19	11.1	13.35	0.947216	0.898787	0.93487	0.999772	1	0.997581	5-hydroxymethylcytosine (hmC) binding, ES cell specific	GO:0006508;GO:0006974;GO:0018142;GO:0045830;GO:0097681	GO:0003677;GO:0003697;GO:0003697;GO:0008233;GO:0016787	GO:0005657;GO:0005694	NA	NA
Htr1a	0	0	0	0	0	0	0	0	0	0	0	0	0	0	0	0	0	0	NA	NA	NA	NA	NA	NA	5-hydroxytryptamine (serotonin) receptor 1A	GO:0001662;GO:0007165;GO:0007186;GO:0007187;GO:0007198;GO:0007198;GO:0007210;GO:0007210;GO:0007214;GO:0007268;GO:0007610;GO:0014053;GO:0014062;GO:0019229;GO:0031117;GO:0035640;GO:0042053;GO:0042428;GO:0046883;GO:0050795;GO:0060259;GO:0097114;GO:2000300	GO:0001965;GO:0004930;GO:0004993;GO:0004993;GO:0004993;GO:0004993;GO:0005102;GO:0030594;GO:0051378;GO:0051378;GO:0090722	GO:0005886;GO:0005887;GO:0005887;GO:0016020;GO:0016021;GO:0030425;GO:0042995;GO:0043025;GO:0043203;GO:0098982;GO:0099056	mmu04024;mmu04080;mmu04726;mmu04742	NA
Htr1b	2	4	3	3	1	2	0.19	0.38	0.33	0.31	0.1	0.17	0.1	0.21	0.15	0.14	0.04	0.09	0.584637	0.466659	2.00517	1	1	0.994136	5-hydroxytryptamine (serotonin) receptor 1B	GO:0002031;GO:0007165;GO:0007186;GO:0007186;GO:0007187;GO:0007193;GO:0007193;GO:0007198;GO:0007198;GO:0007205;GO:0007268;GO:0007268;GO:0007610;GO:0007631;GO:0009636;GO:0014053;GO:0014059;GO:0014063;GO:0032229;GO:0035690;GO:0042220;GO:0042310;GO:0042756;GO:0045471;GO:0046849;GO:0050795;GO:0051967;GO:0071312;GO:0071502;GO:0099171;GO:1904707;GO:2000300	GO:0004930;GO:0004993;GO:0004993;GO:0004993;GO:0030594;GO:0051378;GO:0051378;GO:0099626	GO:0005737;GO:0005886;GO:0005886;GO:0005887;GO:0005887;GO:0016020;GO:0016021;GO:0030425;GO:0044305;GO:0098666;GO:0099056;GO:0099154	mmu04024;mmu04080;mmu04726;mmu04742	NA
Htr1d	0	1	0	3	0	1	0	0.04	0	0.12	0	0.03	0	0.02	0	0.06	0	0.02	0.311245	1.07614	1.08258	1	0.465442	0.996213	5-hydroxytryptamine (serotonin) receptor 1D	GO:0006939;GO:0007165;GO:0007186;GO:0007186;GO:0007187;GO:0007193;GO:0007198;GO:0007268;GO:0009636;GO:0014827;GO:0040012;GO:0042310;GO:0050795	GO:0004930;GO:0004993;GO:0004993;GO:0004993;GO:0030594;GO:0051378;GO:0051378	GO:0005886;GO:0005887;GO:0005887;GO:0016020;GO:0016021;GO:0030425	mmu04024;mmu04080;mmu04726;mmu04742	NA
Htr1f	0	0	0	0	1	0	0	0	0	0	0.04	0	0	0	0	0	0.02	0	NA	0.869765	NA	NA	1	NA	5-hydroxytryptamine (serotonin) receptor 1F	GO:0007165;GO:0007186;GO:0007186;GO:0007187;GO:0007193;GO:0007198;GO:0007268	GO:0004930;GO:0004993;GO:0004993;GO:0004993;GO:0030594;GO:0051378;GO:0051378	GO:0005886;GO:0005887;GO:0005887;GO:0016020;GO:0016021;GO:0030425	mmu04024;mmu04080;mmu04726;mmu04742	NA
Htr2a	51	60	50	61	77	72	1.76	2.1	2.06	2.35	2.79	2.25	0.98	1.15	0.96	1.09	1.28	1.24	0.822896	1.02092	0.935209	1	1	0.996903	5-hydroxytryptamine (serotonin) receptor 2A	GO:0001659;GO:0006874;GO:0007165;GO:0007186;GO:0007186;GO:0007187;GO:0007200;GO:0007202;GO:0007204;GO:0007208;GO:0007268;GO:0007610;GO:0007613;GO:0008219;GO:0008284;GO:0010513;GO:0014059;GO:0014065;GO:0014824;GO:0014832;GO:0019233;GO:0030431;GO:0033674;GO:0042493;GO:0042493;GO:0043267;GO:0043406;GO:0044380;GO:0045600;GO:0045821;GO:0045907;GO:0048148;GO:0050731;GO:0050965;GO:0050966;GO:0051209;GO:…	GO:0001587;GO:0004930;GO:0004993;GO:0004993;GO:0030594;GO:0042802;GO:0044877;GO:0051378;GO:0071886	GO:0005737;GO:0005829;GO:0005886;GO:0005887;GO:0016020;GO:0016021;GO:0030054;GO:0030425;GO:0030425;GO:0031410;GO:0042995;GO:0043025;GO:0043198;GO:0045202;GO:0070852;GO:0098666;GO:0098978;GO:0099055;GO:0099056	mmu04020;mmu04080;mmu04540;mmu04726;mmu04750	NA
Htr2b	1	0	0	0	0	0	0.05	0	0	0	0	0	0.03	0	0	0	0	0	0.80869	NA	NA	1	NA	NA	5-hydroxytryptamine (serotonin) receptor 2B	GO:0001755;GO:0001819;GO:0001819;GO:0001938;GO:0001938;GO:0002031;GO:0003007;GO:0003300;GO:0006874;GO:0006939;GO:0007165;GO:0007186;GO:0007187;GO:0007200;GO:0007202;GO:0007205;GO:0007208;GO:0007208;GO:0007268;GO:0007507;GO:0007610;GO:0008284;GO:0010507;GO:0010513;GO:0014033;GO:0014065;GO:0014827;GO:0016310;GO:0019722;GO:0019934;GO:0034220;GO:0042310;GO:0042493;GO:0042493;GO:0043066;GO:0043406;GO:…	GO:0001587;GO:0001965;GO:0004930;GO:0004993;GO:0004993;GO:0004993;GO:0004993;GO:0005096;GO:0030594;GO:0051378;GO:0051378	GO:0005654;GO:0005737;GO:0005737;GO:0005886;GO:0005886;GO:0005887;GO:0016020;GO:0016021;GO:0030054;GO:0030425;GO:0030425;GO:0043005;GO:0043025;GO:0098666;GO:0098666	mmu04020;mmu04080;mmu04540;mmu04726;mmu04750	NA
Htr2c	0	0	0	2	1	0	0	0	0	0.05	0.02	0	0	0	0	0.02	0.01	0	NA	1.60122	NA	NA	1	NA	5-hydroxytryptamine (serotonin) receptor 2C	GO:0001662;GO:0006874;GO:0007165;GO:0007186;GO:0007186;GO:0007187;GO:0007200;GO:0007208;GO:0007208;GO:0007268;GO:0007610;GO:0007626;GO:0007631;GO:0007631;GO:0010513;GO:0014054;GO:0014057;GO:0019934;GO:0031583;GO:0031644;GO:0032098;GO:0035095;GO:0040013;GO:0042493;GO:0042493;GO:0043397;GO:0045600;GO:0045907;GO:0045963;GO:0048016;GO:0051209;GO:0051209;GO:0051482;GO:0051930;GO:0070374;GO:0098664	GO:0001587;GO:0004930;GO:0004993;GO:0004993;GO:0004993;GO:0030594;GO:0042802;GO:0051378;GO:0071886	GO:0005886;GO:0005887;GO:0005887;GO:0009897;GO:0009986;GO:0016020;GO:0016021;GO:0030425;GO:0098666	mmu04020;mmu04080;mmu04540;mmu04726;mmu04750	NA
Htr3a	0	0	0	0	0	0	0	0	0	0	0	0	0	0	0	0	0	0	NA	NA	NA	NA	NA	NA	5-hydroxytryptamine (serotonin) receptor 3A	GO:0006811;GO:0006811;GO:0007165;GO:0007268;GO:0032414;GO:0034220;GO:0042391;GO:0050877	GO:0004888;GO:0005216;GO:0005230;GO:0015276;GO:0022850;GO:0022850;GO:0030594;GO:0042802;GO:0051378	GO:0005737;GO:0005886;GO:0005887;GO:0016020;GO:0016021;GO:0030054;GO:0030424;GO:0032154;GO:0043005;GO:0043025;GO:0045202;GO:0045211;GO:0098978;GO:0099055;GO:0099056;GO:1904602	mmu04726;mmu04742	NA
Htr3b	0	0	0	0	1	1	0	0	0	0	0.04	0.04	0	0	0	0	0.02	0.02	NA	0.869765	0.321651	NA	1	0.994238	5-hydroxytryptamine (serotonin) receptor 3B	GO:0006811;GO:0006811;GO:0007165;GO:0007268;GO:0032414;GO:0034220;GO:0042391;GO:0050877	GO:0004888;GO:0005216;GO:0005230;GO:0015276;GO:0022850;GO:0022850;GO:0022850;GO:0022850;GO:0030594	GO:0005886;GO:0005887;GO:0005887;GO:0009986;GO:0016020;GO:0016021;GO:0030424;GO:0043005;GO:0043025;GO:0045202;GO:0045211;GO:1904602	mmu04726;mmu04742	NA
Htr5a	0	0	0	0	0	0	0	0	0	0	0	0	0	0	0	0	0	0	NA	NA	NA	NA	NA	NA	5-hydroxytryptamine (serotonin) receptor 5A	GO:0007165;GO:0007186;GO:0007186;GO:0007187;GO:0007187;GO:0007198;GO:0007268;GO:0019933	GO:0004930;GO:0004993;GO:0004993;GO:0030594;GO:0051378	GO:0005791;GO:0005794;GO:0005886;GO:0005887;GO:0016020;GO:0016021;GO:0030425;GO:0030425;GO:0043204;GO:0099060	mmu04020;mmu04080;mmu04726	NA
Htr5b	0	0	0	0	1	1	0	0	0	0	0.05	0.05	0	0	0	0	0.03	0.03	NA	0.869765	0.321651	NA	1	0.994238	5-hydroxytryptamine (serotonin) receptor 5B	GO:0007165;GO:0007186;GO:0007186;GO:0007187;GO:0007198;GO:0007268	GO:0004930;GO:0004993;GO:0004993;GO:0030594;GO:0051378	GO:0005886;GO:0005887;GO:0016020;GO:0016021;GO:0030425	mmu04020;mmu04080;mmu04726	NA
Htr6	0	0	0	1	0	0	0	0	0	0.09	0	0	0	0	0	0.04	0	0	NA	0.886745	NA	NA	1	NA	5-hydroxytryptamine (serotonin) receptor 6	GO:0007165;GO:0007186;GO:0007186;GO:0007187;GO:0007187;GO:0007268;GO:0007612;GO:0014050;GO:0014053;GO:0014054;GO:0014058;GO:0021795;GO:0032008;GO:0032008;GO:0033603;GO:0060291	GO:0004930;GO:0004993;GO:0004993;GO:0005515;GO:0030594	GO:0005886;GO:0005887;GO:0005929;GO:0016020;GO:0016021;GO:0030425;GO:0030425	mmu04020;mmu04024;mmu04080;mmu04726	NA
Htr7	0	0	1	0	0	0	0	0	0.04	0	0	0	0	0	0.02	0	0	0	0.813119	NA	NA	1	NA	NA	5-hydroxytryptamine (serotonin) receptor 7	GO:0006939;GO:0007165;GO:0007186;GO:0007186;GO:0007187;GO:0007268;GO:0007623;GO:0042310	GO:0004930;GO:0004993;GO:0030594	GO:0005886;GO:0005887;GO:0016020;GO:0016021;GO:0030425	mmu04014;mmu04020;mmu04080;mmu04726	NA
Mtr	529	491	479	676	573	607	11.99	11.24	12.91	17.06	13.59	12.43	6.65	6.17	6	7.92	6.24	6.87	1.01224	1.15124	0.907443	1	0.873841	0.997247	5-methyltetrahydrofolate-homocysteine methyltransferase	GO:0006479;GO:0006555;GO:0008652;GO:0009086;GO:0009086;GO:0009235;GO:0031103;GO:0032259;GO:0042558;GO:0044237;GO:0046653;GO:0048678;GO:0050667;GO:0071732	GO:0005542;GO:0008168;GO:0008270;GO:0008705;GO:0008705;GO:0008705;GO:0016597;GO:0016740;GO:0031419;GO:0046872	GO:0005737;GO:0005829;GO:0005829	mmu00270;mmu00450;mmu00670	2.1.1.13
Mtrr	417	390	364	382	359	418	10.89	10.37	11.53	11.21	9.87	10.04	6.04	5.69	5.36	5.2	4.53	5.55	0.987128	0.854243	1.04655	0.99992	0.848244	0.99799	5-methyltetrahydrofolate-homocysteine methyltransferase reductase	GO:0006306;GO:0008652;GO:0009086;GO:0009086;GO:0009086;GO:0033353;GO:0043418;GO:0046655;GO:0046655;GO:0050667;GO:0050667;GO:0050821;GO:1904042	GO:0003958;GO:0010181;GO:0010181;GO:0016491;GO:0016723;GO:0030586;GO:0030586;GO:0030586;GO:0050660;GO:0050660;GO:0070402;GO:0071949	GO:0005654;GO:0005737;GO:0005829;GO:0005829;GO:0045111	NA	1.16.1.8
Nt5dc1	308	286	218	207	279	343	11.69	10.96	9.84	8.75	11.08	11.75	6.48	6.01	4.57	4.06	5.09	6.49	0.909759	0.76403	0.935417	0.999375	0.524228	0.997571	5'-nucleotidase domain containing 1	NA	GO:0008253;GO:0016787;GO:0046872	GO:0005575	NA	NA
Nt5dc2	1353	1330	835	1010	903	1390	102.27	101.27	75.16	84.99	71.43	94.65	56.73	55.53	34.91	39.43	32.79	52.29	0.819418	0.648982	1.07329	0.999518	2.03215e-05	0.998546	5'-nucleotidase domain containing 2	NA	GO:0008253	GO:0005575	NA	3.1.3.5
Nt5dc3	577.63	569.04	782.23	818.12	839	568.03	9.82	9.77	15.8	15.48	14.91	8.72	5.44	5.36	7.34	7.18	6.84	4.82	1.18727	1.30777	1.12363	0.999379	1	0.996519	5'-nucleotidase domain containing 3	NA	GO:0008253;GO:0016787;GO:0046872	GO:0005739;GO:0005829;GO:0043235	NA	3.1.3.-
Nt5c1a	0	0	0	0	0	0	0	0	0	0	0	0	0	0	0	0	0	0	NA	NA	NA	NA	NA	NA	5'-nucleotidase, cytosolic IA	GO:0000255;GO:0006196;GO:0006204;GO:0009117;GO:0009117;GO:0009128;GO:0046055;GO:0046059;GO:0046085;GO:0046085	GO:0000166;GO:0000287;GO:0008253;GO:0008253;GO:0016787;GO:0050483	GO:0005737;GO:0005829;GO:0005829	mmu00230;mmu00240;mmu00760	3.1.3.5
Nt5c1b	0	0	1	0	0	0	0	0	0.07	0	0	0	0	0	0.03	0	0	0	0.813119	NA	NA	1	NA	NA	5'-nucleotidase, cytosolic IB	GO:0000255;GO:0006196;GO:0009116;GO:0009117;GO:0009117;GO:0046085;GO:0046085	GO:0000166;GO:0000287;GO:0008253;GO:0008253;GO:0008253;GO:0016787	GO:0005737;GO:0005829;GO:0005829	mmu00230;mmu00240;mmu00760	3.1.3.5
Nt5c2	433	477	251	289	324	522	11.7	13.03	8.08	8.65	9.13	12.73	6.49	7.14	3.75	4.01	4.19	7.03	0.714474	0.577074	1.02501	0.998787	0.000640118	0.998285	5'-nucleotidase, cytosolic II	GO:0000255;GO:0000255;GO:0006202;GO:0006204;GO:0008152;GO:0009117;GO:0046038;GO:0046040;GO:0046040;GO:0046055;GO:0046085;GO:0046085	GO:0000166;GO:0003824;GO:0008253;GO:0008253;GO:0016787;GO:0046872;GO:0050483;GO:0050484;GO:0050484	GO:0005737;GO:0005829;GO:0005829	mmu00230;mmu00240;mmu00760	3.1.3.5
Nt5c3	341	364	186	266	243	351	22.29	23.9	14.08	19.36	16.54	20.63	12.36	13.1	6.54	8.98	7.59	11.4	0.72287	0.629275	1.16306	0.998858	1.42391e-07	0.994407	5'-nucleotidase, cytosolic III	GO:0006248;GO:0006249;GO:0009117;GO:0046050;GO:0046074;GO:0046079;GO:0046085;GO:0051607	GO:0000166;GO:0000287;GO:0008253;GO:0008253;GO:0008253;GO:0008253;GO:0016740;GO:0016787;GO:0046872	GO:0005737;GO:0005737;GO:0005739;GO:0005783;GO:0005829	mmu00230;mmu00240;mmu00760	3.1.3.5;3.1.3.91
Nt5c3b	620	544	486	554	513	735	47.21	41.74	44.08	46.97	40.88	50.42	26.19	22.88	20.47	21.79	18.77	27.86	1.00471	0.883043	0.830349	0.999602	0.742802	0.987674	5'-nucleotidase, cytosolic IIIB	GO:0009117	GO:0000166;GO:0000287;GO:0008253;GO:0016787;GO:0046872	GO:0005737	mmu00230;mmu00240;mmu00760	3.1.3.5;3.1.3.91
Oplah	33	23	63	59	52	40	0.85	0.6	1.92	1.69	1.4	0.93	0.47	0.33	0.89	0.78	0.64	0.51	2.0188	2.08829	0.649159	0.996079	1	0.98783	5-oxoprolinase (ATP-hydrolysing)	GO:0006749;GO:0006749	GO:0000166;GO:0003824;GO:0005524;GO:0016787;GO:0017168;GO:0017168;GO:0042802	GO:0005829	mmu00480	3.5.2.9
Phykpl	186	156	173	150	161	173	10.27	8.69	11.37	9.22	9.3	8.62	5.7	4.76	5.28	4.28	4.27	4.76	1.13013	0.89287	1.01148	1	1	0.997565	5-phosphohydroxy-L-lysine phospholyase	GO:0008150	GO:0003824;GO:0008483;GO:0016829;GO:0030170;GO:0042802	GO:0005739	mmu00310	4.2.3.134
Pfkfb1	56	43	36	33	52	49	3.39	2.62	2.59	2.22	3.29	2.67	1.88	1.44	1.2	1.03	1.51	1.48	1.04084	0.879954	0.984533	0.999413	0.787693	0.996944	6-phosphofructo-2-kinase/fructose-2,6-biphosphatase 1	GO:0006000;GO:0006003;GO:0006003;GO:0008152;GO:0016310;GO:0033133;GO:0046835	GO:0000166;GO:0003824;GO:0003873;GO:0003873;GO:0004331;GO:0004331;GO:0005524;GO:0016301;GO:0016740;GO:0016787;GO:0019900;GO:0042802;GO:0070095	GO:0005829;GO:0043540;GO:0043540	mmu00051;mmu04152;mmu04922	2.7.1.105;3.1.3.46
Pfkfb2	434	490	463	586	507.02	507	7.64	8.81	8.73	11.03	8.61	8.04	4.24	4.83	4.06	5.12	3.95	4.44	0.903333	1.00776	1.08405	1	0.907061	0.997617	6-phosphofructo-2-kinase/fructose-2,6-biphosphatase 2	GO:0006003;GO:0006007;GO:0006089;GO:0006090;GO:0006096;GO:0009749;GO:0032024;GO:0033133	GO:0003873;GO:0003873;GO:0004331;GO:0004331;GO:0004331;GO:0019900;GO:0019901	GO:0005654;GO:0005737;GO:0005829	mmu00051;mmu04152;mmu04919	2.7.1.105;3.1.3.46
Pfkfb3	222.01	220	574	538	625	198	4.78	4.68	14.17	12.31	13.49	3.75	2.65	2.56	6.58	5.71	6.19	2.07	1.89183	2.36525	1.24579	0.998887	0	0.988068	6-phosphofructo-2-kinase/fructose-2,6-biphosphatase 3	GO:0006003;GO:0006003	GO:0003873;GO:0004331	GO:0005654;GO:0005829	mmu00051;mmu04066;mmu04152	NA
Pfkfb4	1414	1314	2301	2265	2479	1086	43.08	40.42	83.35	76.82	78.98	29.88	23.89	22.16	38.71	35.64	36.26	16.51	1.42188	1.62124	1.35709	0.99946	0	0.45005	6-phosphofructo-2-kinase/fructose-2,6-biphosphatase 4	GO:0006000;GO:0006003;GO:0008152;GO:0016310	GO:0000166;GO:0003824;GO:0003873;GO:0003873;GO:0004331;GO:0005524;GO:0016301;GO:0016740;GO:0016787	GO:0005829	mmu00051;mmu04152	2.7.1.105;3.1.3.46
Pgls	1032	859	844	930	1013	1107	129.45	108.41	125.97	129.8	133.03	125.07	71.8	59.44	58.51	60.22	61.08	69.1	1.07914	1.01566	0.870493	0.999601	1	0.995317	6-phosphogluconolactonase	GO:0005975;GO:0006098;GO:0009051;GO:0009051	GO:0016787;GO:0017057;GO:0017057;GO:0048029	GO:0005737	mmu00030	3.1.1.31
Pts	610	628	349	380	405	587	64.39	66.68	43.91	44.65	44.75	55.72	35.72	36.56	20.4	20.72	20.55	30.79	0.761966	0.561721	1.19993	0.999205	3.05457e-11	0.988713	6-pyruvoyl-tetrahydropterin synthase	GO:0006729	GO:0003874;GO:0003874;GO:0005515;GO:0016829;GO:0042802;GO:0042802;GO:0046872	GO:0005737;GO:0005739;GO:0005739;GO:0005739	mmu00790	4.2.3.12
Dhcr7	2332	2367	1135	1345	1305	2758	85.26	87.35	49.35	54.74	49.9	91.04	47.29	47.89	22.92	25.4	22.91	50.3	0.736567	0.503861	0.962717	0.999577	0	0.999246	7-dehydrocholesterol reductase	GO:0001568;GO:0006629;GO:0006694;GO:0006695;GO:0006695;GO:0008202;GO:0008203;GO:0009791;GO:0016126;GO:0016126;GO:0016132;GO:0030154;GO:0030324;GO:0035264;GO:0042127;GO:0045540	GO:0009918;GO:0016491;GO:0016627;GO:0016628;GO:0047598;GO:0047598;GO:0047598	GO:0005640;GO:0005783;GO:0016020;GO:0016021;GO:0030176;GO:0043231	mmu00100	1.3.1.21
Ogg1	421	333	291	318	342	442	28.9	23.04	23.79	24.3	24.57	27.35	16.03	12.63	11.05	11.28	11.28	15.11	1.05939	0.8893	0.845277	0.999425	1	0.992623	8-oxoguanine DNA-glycosylase 1	GO:0006281;GO:0006281;GO:0006284;GO:0006284;GO:0006284;GO:0006285;GO:0006289;GO:0006355;GO:0006974;GO:0006979;GO:0007568;GO:0008152;GO:0009314;GO:0032355;GO:0033683;GO:0043066;GO:1901291	GO:0000702;GO:0003677;GO:0003684;GO:0003824;GO:0008017;GO:0008534;GO:0008534;GO:0008534;GO:0016787;GO:0016798;GO:0016829;GO:0019104;GO:0019104;GO:0032357;GO:0034039;GO:0034039;GO:0034039;GO:0140078	GO:0005634;GO:0005634;GO:0005634;GO:0005654;GO:0005739;GO:0005739;GO:0005739;GO:0016363;GO:0016607;GO:0032991	mmu03410	4.2.99.18
Adam10	13269	14618	14493	13699	18899	16674	293.82	326.97	381.49	337.71	437.64	333.61	162.97	179.27	177.19	156.68	200.92	184.32	0.939125	1.00866	0.983423	0.99983	0.996812	0.999809	a disintegrin and metallopeptidase domain 10	GO:0001701;GO:0006468;GO:0006508;GO:0006508;GO:0006509;GO:0006509;GO:0006509;GO:0006509;GO:0006913;GO:0007162;GO:0007219;GO:0007219;GO:0007220;GO:0008284;GO:0008593;GO:0010629;GO:0010820;GO:0016485;GO:0030307;GO:0030335;GO:0034205;GO:0034332;GO:0034612;GO:0042117;GO:0042987;GO:0043065;GO:0046931;GO:0046931;GO:0051089;GO:0061001;GO:0090102;GO:0098696;GO:0098696;GO:0099173;GO:0099173;GO:1901342;GO:…	GO:0004175;GO:0004175;GO:0004175;GO:0004222;GO:0004222;GO:0005515;GO:0008233;GO:0008237;GO:0008237;GO:0008237;GO:0016787;GO:0017124;GO:0019901;GO:0042169;GO:0042803;GO:0046872;GO:1902945;GO:1902945	GO:0005634;GO:0005737;GO:0005794;GO:0005798;GO:0005802;GO:0005886;GO:0005886;GO:0005886;GO:0005886;GO:0008021;GO:0009986;GO:0014069;GO:0016020;GO:0016021;GO:0030054;GO:0030425;GO:0031410;GO:0042995;GO:0043025;GO:0043197;GO:0043231;GO:0045211;GO:0046930;GO:0046930;GO:0062023;GO:0097038;GO:0097060;GO:0097060;GO:0097060;GO:0097197;GO:0098794;GO:0098978;GO:0098978;GO:0098978;GO:0098978	mmu05010	3.4.24.81
Adam11	168	140	310	298	353	197	3.34	2.81	7.37	6.64	7.36	3.54	1.85	1.54	3.42	3.08	3.38	1.95	1.72254	2.0751	0.797662	0.998268	7.58639e-11	0.989188	a disintegrin and metallopeptidase domain 11	GO:0006508	GO:0004222;GO:0005515;GO:0008237	GO:0016020;GO:0016021	NA	NA
Adam12	36	42	65	62	68	33	0.47	0.56	1.01	0.91	0.93	0.39	0.26	0.31	0.47	0.42	0.43	0.22	1.18521	1.36517	1.42161	0.998749	1	0.990855	a disintegrin and metallopeptidase domain 12 (meltrin alpha)	GO:0006508;GO:0006508;GO:0007155;GO:0045766	GO:0004222;GO:0005515;GO:0008233;GO:0008237;GO:0016787;GO:0017124;GO:0046872	GO:0005654;GO:0005886;GO:0005886;GO:0005886;GO:0016020;GO:0016021	NA	NA
Adam15	2931	2798	3458	3497	3725	3450	105.93	102.14	148.33	140.63	140.68	112.49	58.76	56	68.9	65.25	64.59	62.15	1.13072	1.15986	0.909759	0.99963	0.99996	0.998702	a disintegrin and metallopeptidase domain 15 (metargidin)	GO:0001525;GO:0001953;GO:0002418;GO:0006508;GO:0006508;GO:0007155;GO:0007229;GO:0007229;GO:0030308;GO:0030336;GO:0030574;GO:0045087;GO:0045087;GO:0060317;GO:1900121;GO:1904628	GO:0004222;GO:0005178;GO:0005178;GO:0005515;GO:0008233;GO:0008237;GO:0008237;GO:0016787;GO:0017124;GO:0046872	GO:0005615;GO:0005615;GO:0005929;GO:0009986;GO:0016020;GO:0016021;GO:0030054;GO:0031410;GO:0031514;GO:0042995;GO:0070062	NA	NA
Adam17	2710	2781	2166	2254	2606	2728	61.98	64.24	58.91	57.38	62.25	56.4	34.38	35.22	27.36	26.62	28.58	31.16	0.867253	0.785229	1.14351	0.999543	0.00165892	0.996923	a disintegrin and metallopeptidase domain 17	GO:0001666;GO:0001934;GO:0002467;GO:0002532;GO:0006508;GO:0006509;GO:0006509;GO:0006509;GO:0006509;GO:0006509;GO:0006509;GO:0007155;GO:0007173;GO:0007219;GO:0007220;GO:0008284;GO:0010820;GO:0010976;GO:0010977;GO:0016485;GO:0030183;GO:0030307;GO:0030335;GO:0030511;GO:0030512;GO:0032496;GO:0032722;GO:0033025;GO:0033077;GO:0033627;GO:0035624;GO:0042493;GO:0042987;GO:0043065;GO:0043066;GO:0043536;GO:…	GO:0004175;GO:0004175;GO:0004222;GO:0004222;GO:0004222;GO:0005112;GO:0005138;GO:0005178;GO:0005515;GO:0008233;GO:0008237;GO:0008237;GO:0008237;GO:0016787;GO:0017124;GO:0030165;GO:0046872;GO:1902945	GO:0005576;GO:0005576;GO:0005737;GO:0005737;GO:0005829;GO:0005886;GO:0005886;GO:0005886;GO:0005887;GO:0005911;GO:0005925;GO:0009986;GO:0015629;GO:0016020;GO:0016021;GO:0016324;GO:0031410;GO:0032587;GO:0045121;GO:0045177	mmu04330;mmu05010	3.4.24.86
Adam18	0	0	0	0	0	0	0	0	0	0	0	0	0	0	0	0	0	0	NA	NA	NA	NA	NA	NA	a disintegrin and metallopeptidase domain 18	GO:0006508;GO:0007155;GO:0007275;GO:0007283;GO:0007339;GO:0030154	GO:0004222;GO:0005178;GO:0008237	GO:0005575;GO:0016020;GO:0016021	NA	NA
Adam19	957	961	2037	1716.06	2173.15	1227	15.56	15.66	38.58	30.3	36.31	17.52	8.63	8.59	17.92	14.06	16.67	9.68	1.60168	1.82437	0.878605	0.999449	0.0048439	0.996162	a disintegrin and metallopeptidase domain 19 (meltrin beta)	GO:0006509;GO:0006509;GO:0006509;GO:0007507;GO:0010628;GO:0016485;GO:0042987;GO:2000049	GO:0004222;GO:0004222;GO:0005515;GO:0008233;GO:0008237;GO:0016787;GO:0017124;GO:0046872;GO:1902945	GO:0005634;GO:0005794;GO:0009897;GO:0016020;GO:0016021;GO:0062023	NA	NA
Adam1a	30	41	15	19	17	48	1	1.37	0.59	0.7	0.59	1.44	0.55	0.75	0.28	0.33	0.27	0.79	0.543166	0.398646	0.958562	0.995255	1	0.996883	a disintegrin and metallopeptidase domain 1a	GO:0006508;GO:0007339;GO:0007339;GO:0007342;GO:0008584	GO:0005515;GO:0008237	GO:0005886;GO:0016021;GO:0045121	NA	NA
Adam1b	0	0	0	0	0	0	0	0	0	0	0	0	0	0	0	0	0	0	NA	NA	NA	NA	NA	NA	a disintegrin and metallopeptidase domain 1b	GO:0006508;GO:0007283;GO:0007339;GO:0008584	GO:0004222;GO:0005515;GO:0008233;GO:0008237;GO:0016787;GO:0046872	GO:0005886;GO:0016020;GO:0016021	NA	NA
Adam2	0	0	1	0	0	0	0	0	0.05	0	0	0	0	0	0.02	0	0	0	0.813119	NA	NA	1	NA	NA	a disintegrin and metallopeptidase domain 2	GO:0006508;GO:0007155;GO:0007155;GO:0007338;GO:0007339;GO:0008542;GO:0010628;GO:0030534	GO:0004222;GO:0005515;GO:0008237	GO:0001669;GO:0009986;GO:0016020;GO:0016021;GO:0032991	NA	NA
Adam20	0	0	0	0	0	0	0	0	0	0	0	0	0	0	0	0	0	0	NA	NA	NA	NA	NA	NA	a disintegrin and metallopeptidase domain 20	GO:0008584	GO:0003674	GO:0005886;GO:0009897;GO:1990913	NA	NA
Adam21	0	1	2	1	1	1	0	0.04	0.08	0.04	0.04	0.03	0	0.02	0.04	0.02	0.02	0.02	0.689432	0.681156	1.08258	0.999996	1	0.996213	a disintegrin and metallopeptidase domain 21	GO:0006508;GO:0006508;GO:0008584	GO:0004222;GO:0008233;GO:0008237;GO:0016787;GO:0046872	GO:0005886;GO:0009897;GO:0016020;GO:0016021;GO:0030424;GO:0043005;GO:0043025;GO:1990913	NA	NA
Adam22	12	12	11	12	10	20	0.15	0.13	0.22	0.15	0.11	0.2	0.08	0.07	0.1	0.07	0.05	0.11	0.893463	0.796075	0.680616	1	1	0.993968	a disintegrin and metallopeptidase domain 22	GO:0006508;GO:0008344;GO:0014037;GO:0022011;GO:0042063;GO:0099645	GO:0004222;GO:0005515;GO:0008237	GO:0005886;GO:0016020;GO:0016021;GO:0030424;GO:0042995;GO:0098978;GO:0098978;GO:0098978;GO:0098978;GO:0098978;GO:0098978;GO:0099061;GO:0099061;GO:0099061;GO:0099061;GO:0099061	NA	NA
Adam23	2661	2706	4019	4097	4861	3158	42.99	44.18	77.17	73.69	82.12	46.12	23.85	24.22	35.84	34.19	37.7	25.48	1.23521	1.48901	0.961192	0.99969	0.00193488	0.999301	a disintegrin and metallopeptidase domain 23	GO:0006508;GO:0007155;GO:1990830	GO:0004222;GO:0005515;GO:0008237	GO:0005576;GO:0005886;GO:0016020;GO:0016021;GO:0098978;GO:0098978;GO:0098978;GO:0098978;GO:0099056;GO:0099056;GO:0099056;GO:0099056;GO:0099056	NA	NA
Adam24	0	0	0	0	0	0	0	0	0	0	0	0	0	0	0	0	0	0	NA	NA	NA	NA	NA	NA	a disintegrin and metallopeptidase domain 24 (testase 1)	GO:0006508;GO:0006508;GO:0007275;GO:0007283;GO:0008584;GO:0030154;GO:0060468	GO:0004222;GO:0005178;GO:0008233;GO:0008237;GO:0016787;GO:0046872	GO:0005886;GO:0009897;GO:0009897;GO:0016020;GO:0016021;GO:1990913;GO:1990913	NA	NA
Adam25	0	0	0	0	0	0	0	0	0	0	0	0	0	0	0	0	0	0	NA	NA	NA	NA	NA	NA	a disintegrin and metallopeptidase domain 25 (testase 2)	GO:0006508;GO:0006508;GO:0007275;GO:0007283;GO:0008584;GO:0030154	GO:0004222;GO:0005178;GO:0008233;GO:0008237;GO:0016787;GO:0046872	GO:0005886;GO:0009897;GO:0016020;GO:0016021;GO:1990913	NA	NA
Adam26a	0	0	0	0	0	0	0	0	0	0	0	0	0	0	0	0	0	0	NA	NA	NA	NA	NA	NA	a disintegrin and metallopeptidase domain 26A (testase 3)	GO:0006508;GO:0006508;GO:0007275;GO:0007283;GO:0008584;GO:0030154	GO:0004222;GO:0005178;GO:0008233;GO:0008237;GO:0016787;GO:0046872	GO:0005886;GO:0009897;GO:0009897;GO:0016020;GO:0016021;GO:1990913;GO:1990913	NA	NA
Adam26b	0	0	0	0	0	0	0	0	0	0	0	0	0	0	0	0	0	0	NA	NA	NA	NA	NA	NA	a disintegrin and metallopeptidase domain 26B	GO:0008584	GO:0003674	GO:0005886;GO:0009897;GO:1990913	NA	NA
Adam28	4	5	6.22	4.32	2.73	3.01	0.1	0.13	0.19	0.12	0.07	0.07	0.06	0.07	0.09	0.06	0.03	0.04	0.886238	0.61091	1.74586	1	1	0.994691	a disintegrin and metallopeptidase domain 28	NA	GO:0004175;GO:0004222;GO:0008233;GO:0008237;GO:0008237;GO:0016787;GO:0046872	GO:0005739;GO:0005886;GO:0005886;GO:0005886;GO:0016020;GO:0016021	NA	NA
Adam29	0	0	0	0	0	0	0	0	0	0	0	0	0	0	0	0	0	0	NA	NA	NA	NA	NA	NA	a disintegrin and metallopeptidase domain 29	GO:0006508;GO:0008584	GO:0003674;GO:0004222;GO:0008237	GO:0005886;GO:0009897;GO:0009897;GO:0016020;GO:0016021;GO:1990913;GO:1990913	NA	NA
Adam3	0	0	0	1	0	0	0	0	0	0.04	0	0	0	0	0	0.02	0	0	NA	0.886745	NA	NA	1	NA	a disintegrin and metallopeptidase domain 3 (cyritestin)	GO:0006508;GO:0007155;GO:0007338;GO:0007339;GO:0007339;GO:0007339;GO:0009566;GO:0010628;GO:0030317;GO:0050684	GO:0004222;GO:0005515;GO:0008237	GO:0005886;GO:0009986;GO:0016020;GO:0016021;GO:0032991;GO:0045121;GO:0061827	NA	NA
Adam30	3	3	0	0	2	1	0.09	0.09	0	0	0.06	0.03	0.05	0.05	0	0	0.03	0.01	0.499845	0.354396	2.60444	0.999679	1	0.992901	a disintegrin and metallopeptidase domain 30	GO:0008150	GO:0003674	GO:0005886;GO:0009897;GO:1990913	NA	NA
Adam32	7	6	4	8	12	3	0.3	0.26	0.2	0.38	0.53	0.13	0.16	0.14	0.09	0.17	0.24	0.07	0.818053	1.32216	2.07376	1	1	0.99276	a disintegrin and metallopeptidase domain 32	GO:0006508;GO:0007155;GO:0007339	GO:0004222;GO:0008237	GO:0005575;GO:0016020;GO:0016021	NA	NA
Adam33	4	6	8	7	8	14	0.13	0.2	0.32	0.26	0.27	0.41	0.07	0.11	0.15	0.12	0.12	0.23	0.886191	1.01627	0.497756	1	1	0.98855	a disintegrin and metallopeptidase domain 33	GO:0001817;GO:0006508;GO:0042127	GO:0004222;GO:0008233;GO:0008237;GO:0008270;GO:0016787;GO:0046872	GO:0016020;GO:0016021	NA	NA
Adam34	0	0	0	0	0	0	0	0	0	0	0	0	0	0	0	0	0	0	NA	NA	NA	NA	NA	NA	a disintegrin and metallopeptidase domain 34	GO:0008584	GO:0003674	GO:0005886;GO:0009897;GO:1990913	NA	NA
Gm5346	0	0	0	0	0	0	0	0	0	0	0	0	0	0	0	0	0	0	NA	NA	NA	NA	NA	NA	a disintegrin and metallopeptidase domain 34 like	GO:0008584	GO:0003674	GO:0005886;GO:0009897;GO:1990913	NA	NA
Adam39	0	0	0	0	0	0	0	0	0	0	0	0	0	0	0	0	0	0	NA	NA	NA	NA	NA	NA	a disintegrin and metallopeptidase domain 39	GO:0008584	GO:0003674	GO:0005886;GO:0009897;GO:1990913	NA	NA
Adam4	4	3	2.49	3	4	2	0.16	0.12	0.12	0.13	0.17	0.07	0.09	0.07	0.05	0.06	0.08	0.04	0.868138	0.886939	1.55179	1	1	0.995612	a disintegrin and metallopeptidase domain 4	GO:0008584	NA	GO:0005886;GO:0009897;GO:0009897;GO:1990913;GO:1990913	NA	NA
Adam5	26	34	19	13	28	40	1.04	1.34	0.91	0.58	1.17	1.42	0.58	0.73	0.42	0.27	0.54	0.79	0.646215	0.545511	0.954023	1	0.329453	0.996814	a disintegrin and metallopeptidase domain 5	GO:0006508;GO:0007155;GO:0007339	GO:0004222;GO:0005515;GO:0008237	GO:0016020;GO:0016021	NA	NA
Adam6a	0	0	0	0	0	0	0	0	0	0	0	0	0	0	0	0	0	0	NA	NA	NA	NA	NA	NA	a disintegrin and metallopeptidase domain 6A	GO:0008584	GO:0003674	GO:0005886;GO:0009897;GO:0009897;GO:0009986;GO:0032991;GO:1990913;GO:1990913	NA	NA
Adam6b	0	0	0	0	0	1	0	0	0	0	0	0.04	0	0	0	0	0	0.02	NA	NA	0.321651	NA	NA	0.994238	a disintegrin and metallopeptidase domain 6B	GO:0008584	GO:0003674	GO:0005886;GO:0009897;GO:1990913	NA	NA
Adam7	0	0	0	0	0	1	0	0	0	0	0	0.03	0	0	0	0	0	0.01	NA	NA	0.321651	NA	NA	0.994238	a disintegrin and metallopeptidase domain 7	NA	GO:0004175;GO:0004175;GO:0004222;GO:0008237	GO:0005886;GO:0005886;GO:0016020;GO:0016021;GO:0045177	NA	NA
Adam8	42	45	48	33	41	63	1.38	1.5	1.88	1.21	1.41	1.87	0.77	0.82	0.87	0.56	0.65	1.04	0.971613	0.731437	0.802727	1	1	0.994692	a disintegrin and metallopeptidase domain 8	GO:0000902;GO:0001525;GO:0002523;GO:0002675;GO:0002693;GO:0002693;GO:0006508;GO:0006508;GO:0006954;GO:0006954;GO:0007160;GO:0022407;GO:0022407;GO:0033089;GO:0043406;GO:0043524;GO:0043534;GO:0045089;GO:0045670;GO:0045780;GO:0045780;GO:0045785;GO:0048247;GO:0048729;GO:0050729;GO:0051044;GO:0051044;GO:0051044;GO:0051092;GO:0051897;GO:0061025;GO:0070245;GO:0071456;GO:0072675;GO:0098609;GO:2000309;GO:…	GO:0004222;GO:0005178;GO:0005509;GO:0005515;GO:0008233;GO:0008237;GO:0008237;GO:0008237;GO:0008270;GO:0016787;GO:0046872;GO:0050839;GO:0050839;GO:0050839	GO:0002102;GO:0002102;GO:0005737;GO:0005886;GO:0005886;GO:0005887;GO:0009986;GO:0016020;GO:0016021;GO:0032010;GO:0032127;GO:0042581;GO:0070820;GO:0071065;GO:0071133	NA	NA
Adam9	6906	7055	6491	6679	7891	5499	174.25	179.77	194.72	187.64	208.23	125.36	96.65	98.56	90.44	87.05	95.6	69.26	0.937978	0.928553	1.43911	0.998924	0.974682	0.0094124	a disintegrin and metallopeptidase domain 9 (meltrin gamma)	GO:0006508;GO:0006508;GO:0006509;GO:0006509;GO:0006509;GO:0006509;GO:0007155;GO:0007160;GO:0007179;GO:0007179;GO:0007179;GO:0010042;GO:0016477;GO:0016485;GO:0030335;GO:0031293;GO:0033627;GO:0033627;GO:0033630;GO:0033631;GO:0034241;GO:0034612;GO:0042117;GO:0042542;GO:0042987;GO:0050714;GO:0051044;GO:0051384;GO:0051549;GO:0051592;GO:0071222	GO:0004222;GO:0004222;GO:0004222;GO:0005080;GO:0005178;GO:0005178;GO:0005515;GO:0005518;GO:0008233;GO:0008237;GO:0016787;GO:0017124;GO:0017124;GO:0043236;GO:0046872;GO:1902945	GO:0005615;GO:0005615;GO:0005615;GO:0005615;GO:0005737;GO:0005886;GO:0009986;GO:0009986;GO:0016020;GO:0016021;GO:0016323;GO:0031233	NA	NA
Adamts1	6030	6155	11833	12794	15305	5893	125.33	129.23	292.34	296.04	332.65	110.68	69.51	70.85	135.78	137.35	152.72	61.15	1.48164	2.05527	1.1716	0.999775	7.4069e-09	0.996039	a disintegrin-like and metallopeptidase (reprolysin type) with thrombospondin type 1 motif, 1	GO:0001542;GO:0001822;GO:0006508;GO:0006508;GO:0010976;GO:0016525;GO:0030198;GO:0060347;GO:1900087;GO:1904707;GO:1904754	GO:0004222;GO:0004222;GO:0004222;GO:0004222;GO:0005515;GO:0008201;GO:0008233;GO:0008237;GO:0008270;GO:0016787;GO:0046872	GO:0005576;GO:0005604;GO:0031012;GO:0031012;GO:0031410;GO:0062023	NA	NA
Adamts10	271	261	390	415	528	302	6.8	6.62	11.63	11.58	13.86	6.84	3.77	3.63	5.4	5.37	6.36	3.78	1.25905	1.62324	0.969498	0.999078	0.028194	0.997844	a disintegrin-like and metallopeptidase (reprolysin type) with thrombospondin type 1 motif, 10	GO:0006508;GO:0006508;GO:0030198	GO:0004222;GO:0008233;GO:0008237;GO:0016787;GO:0046872	GO:0001527;GO:0005576;GO:0031012;GO:0062023	NA	NA
Adamts12	31	12	42	41	38	33	0.5	0.2	0.81	0.74	0.64	0.48	0.28	0.11	0.38	0.34	0.3	0.27	2.71297	2.73249	0.416292	0.948244	1	0.874225	a disintegrin-like and metallopeptidase (reprolysin type) with thrombospondin type 1 motif, 12	GO:0006508;GO:0006508;GO:0007160;GO:0016477;GO:0030167;GO:0030198;GO:0032331;GO:0050727;GO:0051603;GO:0071347;GO:0071356;GO:0071773;GO:1901509;GO:1902203;GO:1902548;GO:2001113	GO:0004222;GO:0004222;GO:0008233;GO:0008237;GO:0016787;GO:0046872	GO:0005576;GO:0031012	NA	NA
Adamts13	330.75	322.83	309.75	338.59	354.62	338.36	9.82	9.65	10.88	11.1	10.96	9.02	5.45	5.29	5.05	5.15	5.03	4.98	0.977604	0.963571	1.07016	1	1	0.997591	a disintegrin-like and metallopeptidase (reprolysin type) with thrombospondin type 1 motif, 13	GO:0006508;GO:0006508;GO:0007596;GO:0007599;GO:0030198;GO:0043171	GO:0004175;GO:0004175;GO:0004175;GO:0004222;GO:0008233;GO:0008237;GO:0016787;GO:0046872	GO:0005576;GO:0005615;GO:0005615;GO:0031012	NA	3.4.24.87
Adamts14	375	306.02	569	604	598	353	7.33	6.04	13.22	13.14	12.22	6.23	4.06	3.31	6.14	6.1	5.61	3.44	1.54052	1.7619	0.972486	0.99842	8.36209e-06	0.997969	a disintegrin-like and metallopeptidase (reprolysin type) with thrombospondin type 1 motif, 14	GO:0030198;GO:0030199	GO:0004222;GO:0008233	GO:0005576;GO:0031012	NA	NA
Adamts15	8	4	14	14	15	13	0.14	0.07	0.28	0.27	0.27	0.2	0.08	0.04	0.13	0.12	0.12	0.11	2.08482	2.60402	0.368195	0.999701	1	0.974732	a disintegrin-like and metallopeptidase (reprolysin type) with thrombospondin type 1 motif, 15	GO:0006508;GO:0006508;GO:0007520;GO:0022617;GO:0030198	GO:0004175;GO:0004175;GO:0004222;GO:0008201;GO:0008233;GO:0008237;GO:0008270;GO:0016787;GO:0046872;GO:0050840	GO:0005576;GO:0005615;GO:0009986;GO:0031012;GO:0062023	NA	NA
Adamts16	0	0	0	0	0	0	0	0	0	0	0	0	0	0	0	0	0	0	NA	NA	NA	NA	NA	NA	a disintegrin-like and metallopeptidase (reprolysin type) with thrombospondin type 1 motif, 16	GO:0001658;GO:0003073;GO:0006508;GO:0006508;GO:0030198;GO:0048232;GO:1902017	GO:0004222;GO:0008233;GO:0008237;GO:0016787;GO:0046872	GO:0005576;GO:0031012	NA	NA
Adamts17	1	1	1	0	0	0	0.02	0.02	0.02	0	0	0	0.01	0.01	0.01	0	0	0	0.687308	0.280164	3.3657	1	1	0.993543	a disintegrin-like and metallopeptidase (reprolysin type) with thrombospondin type 1 motif, 17	GO:0030198	GO:0004222	GO:0031012;GO:0062023	NA	NA
Adamts18	0	0	0	0	0	0	0	0	0	0	0	0	0	0	0	0	0	0	NA	NA	NA	NA	NA	NA	a disintegrin-like and metallopeptidase (reprolysin type) with thrombospondin type 1 motif, 18	GO:0001654;GO:0006508;GO:0006508;GO:0030198;GO:0090331;GO:0090331	GO:0004222;GO:0008233;GO:0008237;GO:0016787;GO:0046872	GO:0005576;GO:0031012	NA	NA
Adamts19	0	0	0	0	0	0	0	0	0	0	0	0	0	0	0	0	0	0	NA	NA	NA	NA	NA	NA	a disintegrin-like and metallopeptidase (reprolysin type) with thrombospondin type 1 motif, 19	GO:0030198	GO:0004222;GO:0008233;GO:0008237;GO:0016787;GO:0046872	GO:0005576;GO:0031012	NA	NA
Adamts2	17	28	21	31	28	18.28	0.24	0.39	0.35	0.48	0.41	0.23	0.13	0.22	0.16	0.22	0.19	0.13	0.661712	0.930004	1.70004	1	1	0.984402	a disintegrin-like and metallopeptidase (reprolysin type) with thrombospondin type 1 motif, 2	GO:0006508;GO:0006508;GO:0007283;GO:0016485;GO:0030198;GO:0030199;GO:0030324;GO:0030574;GO:0043588	GO:0004222;GO:0008233;GO:0008237;GO:0008270;GO:0016787;GO:0046872	GO:0005576;GO:0031012;GO:0031012;GO:0062023	NA	3.4.24.14
Adamts20	0	0	0	1	1	0	0	0	0	0.02	0.02	0	0	0	0	0.01	0.01	0	NA	1.23372	NA	NA	1	NA	a disintegrin-like and metallopeptidase (reprolysin type) with thrombospondin type 1 motif, 20	GO:0006508;GO:0009967;GO:0030198;GO:0030198;GO:0043066;GO:0045636;GO:0045636;GO:0048070;GO:0048070	GO:0004175;GO:0004222;GO:0004222;GO:0008233;GO:0008237;GO:0008270;GO:0016787;GO:0046872	GO:0005576;GO:0005615;GO:0031012	NA	NA
Adamts3	0	0	0	0	0	0	0	0	0	0	0	0	0	0	0	0	0	0	NA	NA	NA	NA	NA	NA	a disintegrin-like and metallopeptidase (reprolysin type) with thrombospondin type 1 motif, 3	GO:0001701;GO:0010573;GO:0016485;GO:0016485;GO:0030198;GO:0032964;GO:1900748	GO:0004175;GO:0004222;GO:0008233	GO:0005615;GO:0031012	NA	NA
Adamts4	1533	1422	2437	2386	2591	912	42.63	39.93	80.58	73.87	75.36	22.91	23.65	21.89	37.42	34.27	34.6	12.66	1.40189	1.57186	1.74864	0.999475	0	7.51211e-08	a disintegrin-like and metallopeptidase (reprolysin type) with thrombospondin type 1 motif, 4	GO:0006508;GO:0030198;GO:0042742	GO:0002020;GO:0004222;GO:0004222;GO:0005515;GO:0008233;GO:0008237;GO:0016787;GO:0046872	GO:0005576;GO:0005615;GO:0016607;GO:0031012;GO:0062023	NA	3.4.24.82
Adamts5	1141	1159	2096	1831	2929	896	14.18	14.56	30.95	25.33	38.06	10.07	7.86	7.98	14.38	11.75	17.47	5.56	1.41649	1.89084	1.45076	0.999515	0.898001	0.0367555	a disintegrin-like and metallopeptidase (reprolysin type) with thrombospondin type 1 motif, 5 (aggrecanase-2)	GO:0006508;GO:0006508;GO:0007520;GO:0022617;GO:0030198;GO:0042742;GO:0120163	GO:0004175;GO:0004222;GO:0008201;GO:0008233;GO:0008237;GO:0008270;GO:0016787;GO:0046872;GO:0050840	GO:0005576;GO:0005615;GO:0005615;GO:0031012;GO:0062023	NA	NA
Adamts6	55	60	50	63	76	45	1.16	1.28	1.25	1.48	1.67	0.86	0.64	0.7	0.58	0.69	0.77	0.47	0.854726	1.0288	1.49048	1	1	0.98092	a disintegrin-like and metallopeptidase (reprolysin type) with thrombospondin type 1 motif, 6	GO:0001822;GO:0003279;GO:0007507;GO:0030198;GO:0035904;GO:0060976	GO:0004222	GO:0031012	NA	NA
Adamts7	1082	1067	1620	1510	1928	1258	20.69	20.7	37.11	32.4	38.97	21.79	11.47	11.35	17.24	15.03	17.89	12.04	1.26586	1.45238	0.951446	0.999494	0.419879	0.998697	a disintegrin-like and metallopeptidase (reprolysin type) with thrombospondin type 1 motif, 7	GO:0006508;GO:0030198;GO:0032331;GO:0051603;GO:0071347;GO:0071356;GO:0071773	GO:0004222;GO:0004222;GO:0008233;GO:0008237;GO:0016787;GO:0046872	GO:0005576;GO:0009986;GO:0031012	NA	3.4.24.-
Adamts8	85	82	58	56	66	118	2.39	2.33	1.94	1.75	1.94	3	1.33	1.28	0.9	0.81	0.89	1.66	0.856668	0.665442	0.780396	0.999349	1	0.990848	a disintegrin-like and metallopeptidase (reprolysin type) with thrombospondin type 1 motif, 8	GO:0030198	GO:0004222;GO:0008201;GO:0008233;GO:0008237;GO:0008270;GO:0016787;GO:0046872	GO:0005576;GO:0031012;GO:0062023	NA	NA
Adamts9	770	844	1006	1185	1418	831	12.9	14.29	20.03	22.1	24.84	12.58	7.15	7.83	9.3	10.25	11.4	6.95	1.04427	1.38611	1.13921	0.999611	0.0312949	0.995899	a disintegrin-like and metallopeptidase (reprolysin type) with thrombospondin type 1 motif, 9	GO:0003179;GO:0003229;GO:0006508;GO:0006508;GO:0009617;GO:0010596;GO:0030198;GO:0030198;GO:0035909;GO:0045636;GO:0048070;GO:0090673;GO:1903671	GO:0004175;GO:0004222;GO:0008237	GO:0005615;GO:0005783;GO:0009986;GO:0031012;GO:0031012;GO:0043231	NA	NA
A330050F15Rik	0	0	0	0	0	0	0	0	0	0	0	0	0	0	0	0	0	0	NA	NA	NA	NA	NA	NA	A kinase (PRKA) anchor inhibitor 1	GO:0008104;GO:0031333	GO:0051018;GO:0051018	GO:0005829	NA	NA
Akap12	806	847	1259	1470	1689	855	13.04	13.85	24.21	26.48	28.57	12.5	7.23	7.59	11.24	12.28	13.12	6.91	1.221	1.67485	1.11118	0.999504	1.34051e-11	0.997262	A kinase (PRKA) anchor protein (gravin) 12	GO:0007165;GO:0007165;GO:0007193;GO:0010738;GO:0010739;GO:0032760;GO:0043116;GO:0050804;GO:0050804;GO:0050804;GO:0051770;GO:0061870;GO:0070374;GO:0090036;GO:1900143	GO:0005516;GO:0008179;GO:0030159;GO:0051018	GO:0005737;GO:0005829;GO:0005856;GO:0005886;GO:0016020;GO:0043025;GO:0098685;GO:0098685	NA	NA
Akap9	695	743	1965	2214	2277	843	5.76	6.22	19.35	20.43	19.73	6.32	3.19	3.41	8.99	9.48	9.06	3.49	1.89596	2.71425	0.98868	0.999394	0	0.998658	A kinase (PRKA) anchor protein (yotiao) 9	GO:0007020;GO:0007165;GO:0007194;GO:0007283;GO:0031116;GO:0033138;GO:0033138;GO:0034629;GO:0051661;GO:0051661;GO:0060009;GO:0060306;GO:0060307;GO:0060307;GO:0071320;GO:0086091;GO:0098909;GO:0098962;GO:1901018;GO:1901018;GO:1903358;GO:1903358	GO:0005515;GO:0015459;GO:0015459;GO:0034237;GO:0034237;GO:0044325;GO:0060090;GO:0060090	GO:0000242;GO:0005737;GO:0005794;GO:0005794;GO:0005795;GO:0005795;GO:0005801;GO:0005801;GO:0005813;GO:0005813;GO:0005813;GO:0005856;GO:0008076;GO:0034705;GO:0036064;GO:0043025;GO:0043231;GO:0044307;GO:0097060;GO:0097060;GO:0097729;GO:0098978;GO:0099147;GO:0120219	NA	NA
Akap1	416	431	458	548	564	446	11.3	11.82	14.79	16.57	16.02	10.94	6.27	6.48	6.87	7.69	7.35	6.05	1.00055	1.15825	1.08392	0.999942	1	0.997538	A kinase (PRKA) anchor protein 1	GO:0006915;GO:0010614;GO:0035308;GO:0042308;GO:0140374	GO:0003676;GO:0003723;GO:0005515;GO:0008017;GO:0019901;GO:0019903;GO:0030346;GO:0034237;GO:0048487;GO:0060090	GO:0005739;GO:0005739;GO:0005739;GO:0005741;GO:0005741;GO:0005783;GO:0005811;GO:0016020;GO:0016021;GO:0030061;GO:0031594;GO:0045211	NA	NA
Akap10	455	472	664	725	756	455	11.96	12.53	20.76	21.22	20.79	10.81	6.64	6.87	9.64	9.85	9.55	5.97	1.18147	1.40829	1.16348	0.999383	0.999942	0.994119	A kinase (PRKA) anchor protein 10	GO:0008104;GO:0008104;GO:0008104	GO:0051018;GO:0051018	GO:0005737;GO:0005739;GO:0005739;GO:0005739;GO:0005829;GO:0005886;GO:0005886;GO:0016020;GO:0032991	NA	NA
Akap11	1437	1610	1767	1973	2331	1585	15.35	17.38	22.42	23.46	26.03	15.3	8.51	9.53	10.41	10.88	11.95	8.45	0.986129	1.20167	1.13939	0.999717	0.595611	0.996476	A kinase (PRKA) anchor protein 11	GO:0001934;GO:0003091;GO:0030866;GO:0034613;GO:0036010;GO:0036010;GO:1903142	GO:0005515;GO:0008157;GO:0019207;GO:0034236;GO:0034237;GO:0034237	GO:0005730;GO:0005737;GO:0005777;GO:0005829;GO:0005886;GO:0032991	NA	NA
Akap13	857	907	3953	4131	4487	1163	6.85	7.33	37.56	36.78	37.52	8.41	3.8	4.02	17.44	17.06	17.22	4.65	2.98527	4.26504	0.874873	0.99941	0	0.995789	A kinase (PRKA) anchor protein 13	GO:0007186;GO:0007507;GO:0035023;GO:0035025;GO:0035556;GO:0043123;GO:0043123;GO:0043406;GO:0051168;GO:0055007;GO:0060297;GO:0060348;GO:0061049;GO:0071875;GO:0071875;GO:0086023;GO:1900169	GO:0004691;GO:0005078;GO:0005078;GO:0005085;GO:0005085;GO:0031267;GO:0046872;GO:0051018;GO:0060090	GO:0005634;GO:0005737;GO:0005829;GO:0005856;GO:0005884;GO:0005938;GO:0015629;GO:0015629;GO:0016020;GO:0030864;GO:0048471	mmu04928;mmu05163	NA
Akap14	0	1	0	1	0	0	0	0.06	0	0.07	0	0	0	0.03	0	0.03	0	0	0.311245	0.485631	3.3657	1	1	0.993543	A kinase (PRKA) anchor protein 14	GO:0008150	GO:0034237;GO:0034237;GO:0051018	GO:0005930;GO:0005952;GO:0005952;GO:0035686	NA	NA
Akap17b	166	175	212	214	242	211	2.73	2.9	4.14	3.91	4.16	3.13	1.51	1.59	1.92	1.82	1.91	1.73	1.0659	1.16564	0.930509	0.999498	1	0.997243	A kinase (PRKA) anchor protein 17B	GO:0006397;GO:0008150;GO:0008380	GO:0003676;GO:0003723;GO:0051018	GO:0005634;GO:0005681;GO:0005829;GO:0016607	NA	NA
Akap3	1	4	1	1	4	6	0.03	0.13	0.04	0.04	0.14	0.18	0.02	0.07	0.02	0.02	0.06	0.1	0.320536	0.542062	0.766295	1	1	0.995992	A kinase (PRKA) anchor protein 3	GO:0001835;GO:0006928;GO:0007178;GO:0008104;GO:0008104	GO:0005515;GO:0051018;GO:0051018	GO:0001669;GO:0005737;GO:0031410;GO:0031514;GO:0035686;GO:0097225;GO:0097228;GO:0097228;GO:0097228	NA	NA
Akap4	0	0	0	0	0	0	0	0	0	0	0	0	0	0	0	0	0	0	NA	NA	NA	NA	NA	NA	A kinase (PRKA) anchor protein 4	GO:0007178;GO:0008104;GO:0008104;GO:0030030;GO:0030317;GO:0030317;GO:0044458;GO:0045184	GO:0005515;GO:0051018;GO:0051018	GO:0005737;GO:0005929;GO:0030018;GO:0031514;GO:0031514;GO:0035686;GO:0035686;GO:0042995;GO:0048471;GO:0097224;GO:0097225;GO:0097228;GO:0097228;GO:0097228;GO:0097229	NA	NA
Akap5	4	2	1	6	3	1	0.06	0.03	0.02	0.1	0.05	0.01	0.03	0.02	0.01	0.05	0.02	0.01	0.903114	1.45092	1.84351	1	1	0.995261	A kinase (PRKA) anchor protein 5	GO:0001934;GO:0007193;GO:0007194;GO:0010524;GO:0010738;GO:0036394;GO:0042307;GO:0043113;GO:0043267;GO:0043271;GO:0043624;GO:0045163;GO:0045762;GO:0045762;GO:0050775;GO:0070073;GO:0070886;GO:0099149;GO:1900273;GO:1903078;GO:1905751	GO:0001664;GO:0003779;GO:0005515;GO:0005516;GO:0008179;GO:0008179;GO:0008179;GO:0017124;GO:0019900;GO:0019901;GO:0019904;GO:0030346;GO:0031698;GO:0031698;GO:0034237;GO:0034237;GO:0035254;GO:0035254;GO:0044877;GO:0045296;GO:0050811;GO:0050811;GO:0060090;GO:0060090;GO:0097110	GO:0005737;GO:0005768;GO:0005856;GO:0005886;GO:0005886;GO:0005886;GO:0009898;GO:0014069;GO:0014069;GO:0016020;GO:0016323;GO:0030054;GO:0030425;GO:0031527;GO:0032279;GO:0032590;GO:0032590;GO:0032591;GO:0032991;GO:0043025;GO:0043197;GO:0043197;GO:0043198;GO:0045121;GO:0045202;GO:0048471;GO:0060076;GO:0060076;GO:0098837;GO:0098978;GO:0099092	NA	NA
Akap6	1509	1563	4070	4035	4613	1594	14.77	15.47	47.34	43.98	47.22	14.11	8.19	8.48	21.99	20.4	21.68	7.8	1.88305	2.48651	1.09989	0.999561	0	0.998134	A kinase (PRKA) anchor protein 6	GO:0001934;GO:0007194;GO:0010738;GO:0030307;GO:0034629;GO:0045727;GO:0051281;GO:0060306;GO:0060316;GO:0061051;GO:0070886;GO:0071320;GO:0071345;GO:0071872;GO:0086004;GO:1901381;GO:1901897;GO:1902261;GO:2000481	GO:0005515;GO:0008179;GO:0008179;GO:0019899;GO:0034237;GO:0043495;GO:0044325;GO:0044325;GO:0051018;GO:0051018;GO:0051721;GO:0060090	GO:0005634;GO:0005635;GO:0005635;GO:0005737;GO:0005901;GO:0014701;GO:0014701;GO:0014704;GO:0016529;GO:0016529;GO:0030315;GO:0031965;GO:0031965;GO:0032991;GO:0034704;GO:0042383;GO:0048471;GO:0048471;GO:0048471	NA	NA
Akap7	248	276	367	320	446	297	8.15	9.16	14.34	11.71	15.33	8.81	4.52	5.02	6.66	5.43	7.04	4.87	1.10909	1.25283	1.04236	0.999333	0.813604	0.997789	A kinase (PRKA) anchor protein 7	GO:0007178;GO:0008104;GO:0010738;GO:0010738;GO:0050804;GO:0050804;GO:0060306;GO:0071320;GO:1901381;GO:1902261	GO:0000166;GO:0005515;GO:0008022;GO:0016208;GO:0019901;GO:0019904;GO:0034237;GO:0034237;GO:0034237;GO:0051018;GO:0051018	GO:0005634;GO:0005737;GO:0005829;GO:0005829;GO:0005886;GO:0016020;GO:0016324;GO:0016328;GO:0016529;GO:0030315;GO:0032991;GO:0070382;GO:0098686;GO:0098686	NA	NA
Akap8	1331	1292.36	1190	1283	1404.95	1553.77	34.47	33.64	35.84	35.87	36.98	36.09	19.12	18.44	16.65	16.64	16.98	19.94	0.963141	0.934122	0.933035	0.9998	1	0.998596	A kinase (PRKA) anchor protein 8	GO:0002376;GO:0007076;GO:0007076;GO:0015031;GO:0031065;GO:0032720;GO:0033127;GO:0044839;GO:0045087;GO:0071222;GO:0071380	GO:0003677;GO:0003682;GO:0003690;GO:0005515;GO:0008270;GO:0034237;GO:0034237;GO:0042826;GO:0046872;GO:0051059	GO:0000785;GO:0000793;GO:0000793;GO:0001939;GO:0005634;GO:0005634;GO:0005654;GO:0005730;GO:0005737;GO:0005739;GO:0005794;GO:0016363;GO:0016363;GO:0016363	NA	NA
Akap8l	743	760	1153	1156	1339	993	37.38	38.56	69.01	64.74	70.47	45.06	20.73	21.14	32.05	30.04	32.35	24.9	1.24893	1.47413	0.858599	0.999454	7.00552e-06	0.993752	A kinase (PRKA) anchor protein 8-like	GO:0006397;GO:0007076;GO:0010793;GO:0031065;GO:0033127;GO:0044839;GO:0045944;GO:0051081	GO:0003677;GO:0005521;GO:0034237;GO:0042826;GO:0046872	GO:0000785;GO:0005634;GO:0005634;GO:0005737;GO:0016363;GO:0016363;GO:0016363;GO:0016607;GO:1990904	NA	NA
Akip1	252	243	225	218	254	299	28.5	27.63	30.34	27.45	30.08	30.4	15.81	15.15	14.09	12.73	13.81	16.8	0.96632	0.870223	0.911787	1	1	0.997035	A kinase (PRKA) interacting protein 1	GO:0034446;GO:1901222	GO:0005515	GO:0005634;GO:0005654;GO:0005654;GO:0048471	NA	NA
C130079G13Rik	2	0	0	0	0	0	0.07	0	0	0	0	0	0.04	0	0	0	0	0	1.2654	NA	NA	0.997382	NA	NA	AADACL2 family member 1	NA	GO:0016787	GO:0005575	NA	NA
Gm5538	0	0	0	0	0	0	0	0	0	0	0	0	0	0	0	0	0	0	NA	NA	NA	NA	NA	NA	AADACL2 family member 2	NA	GO:0016787	GO:0005575	NA	NA
Gm8298	0	0	0	0	0	0	0	0	0	0	0	0	0	0	0	0	0	0	NA	NA	NA	NA	NA	NA	AADACL2 family member 3	NA	GO:0016787	GO:0005575	NA	NA
9430007A20Rik	0	0	0	0	0	0	0	0	0	0	0	0	0	0	0	0	0	0	NA	NA	NA	NA	NA	NA	AADACL4 family member 1	NA	GO:0016787	GO:0005575;GO:0016020;GO:0016021	NA	NA
Gm13124	0	0	0	0	0	0	0	0	0	0	0	0	0	0	0	0	0	0	NA	NA	NA	NA	NA	NA	AADACL4 family member 2	NA	GO:0016787	GO:0005575	NA	NA
Gm13178	2	1	2	1	0	0	0.18	0.09	0.21	0.1	0	0	0.1	0.05	0.1	0.05	0	0	1.06326	0.485631	3.3657	1	1	0.993543	AADACL4 family member 3	NA	GO:0016787	GO:0005575	NA	NA
Gm436	0	0	0	0	0	0	0	0	0	0	0	0	0	0	0	0	0	0	NA	NA	NA	NA	NA	NA	AADACL4 family member 4	NA	GO:0016787	GO:0005575	NA	NA
Gm438	0	0	0	0	0	0	0	0	0	0	0	0	0	0	0	0	0	0	NA	NA	NA	NA	NA	NA	AADACL4 family member 5	NA	GO:0016787	GO:0005575	NA	NA
Aar2	604	520	412	528	432	545	17.89	15.54	14.49	17.34	13.36	14.6	9.92	8.52	6.73	8.04	6.13	8.07	0.969351	0.836625	1.07022	0.999508	0.824304	0.997903	AAR2 splicing factor homolog	GO:0000244;GO:0006397;GO:0008380	GO:0003674	GO:0005575;GO:0005681	NA	NA
Adck1	371	302	322	350	360	333	16.75	13.71	17.36	17.47	17.29	13.73	9.29	7.52	8.06	8.1	7.94	7.58	1.13011	1.05488	1.01729	0.999717	1	0.997989	aarF domain containing kinase 1	GO:0006468;GO:0007005;GO:0010637;GO:0016310;GO:0055088;GO:1903852	GO:0000166;GO:0003674;GO:0004672;GO:0004674;GO:0005524;GO:0016301;GO:0016740	GO:0005576;GO:0005739;GO:0005743;GO:0032592	NA	NA
Adck2	176	160	218	267	257	201	5.08	4.67	7.49	8.59	7.77	5.25	2.82	2.56	3.48	3.98	3.57	2.9	1.21302	1.46633	0.893179	0.999085	1	0.996474	aarF domain containing kinase 2	GO:0008150;GO:0016310	GO:0000166;GO:0003674;GO:0004674;GO:0005524;GO:0016301;GO:0016740	GO:0005739;GO:0016020;GO:0016021	NA	NA
Adck5	313	294	311	362	328	327	16.06	15.22	19	20.68	17.61	15.13	8.91	8.34	8.82	9.6	8.09	8.36	1.0456	1.05605	1.00852	1	0.89038	0.997992	aarF domain containing kinase 5	GO:0008150;GO:0016310	GO:0003674;GO:0004674;GO:0016301;GO:0016740	GO:0005739;GO:0016020;GO:0016021	NA	NA
Oraov1	532	469	336	363	364	561	28.38	25.24	21.33	21.56	20.32	27	15.74	13.84	9.91	10	9.33	14.92	0.920508	0.696727	0.937834	0.999438	0.999999	0.997932	ABCE maturation factor	GO:0000723;GO:0006413;GO:0042273;GO:0106035	GO:0003674	GO:0005634	NA	NA
Ahi1	393	460	493	515	574	423	8.22	9.72	12.26	12	12.56	8	4.56	5.33	5.7	5.57	5.77	4.42	0.953446	1.06198	1.21961	0.999554	1	0.986163	Abelson helper integration site 1	GO:0001738;GO:0001947;GO:0002092;GO:0006903;GO:0007169;GO:0007275;GO:0007417;GO:0010628;GO:0010842;GO:0010976;GO:0016192;GO:0030030;GO:0030154;GO:0030862;GO:0030902;GO:0033365;GO:0034613;GO:0035844;GO:0035845;GO:0035845;GO:0039008;GO:0042462;GO:0043066;GO:0045927;GO:0045944;GO:0046325;GO:0046548;GO:0046549;GO:0050708;GO:0050795;GO:0060041;GO:0060271;GO:0060271;GO:0065001;GO:0071599;GO:1905515	GO:0005515;GO:0042802	GO:0001750;GO:0005737;GO:0005813;GO:0005814;GO:0005856;GO:0005911;GO:0005912;GO:0005929;GO:0005929;GO:0005929;GO:0030054;GO:0036038;GO:0036064;GO:0036064;GO:0042995;GO:0097730;GO:0120206	NA	NA
Abhd1	78	73	53	56	64	69	6.15	5.8	4.98	4.95	5.28	4.9	3.41	3.18	2.31	2.29	2.42	2.71	0.880316	0.734284	1.18549	0.999424	1	0.995542	abhydrolase domain containing 1	GO:0044255;GO:0051792;GO:0051793	GO:0008126;GO:0034338;GO:0047372	NA	NA	NA
Abhd10	348	371	257	309	305	410	18.21	18.67	16.27	18.19	17.04	19.86	10.1	10.24	7.56	8.44	7.82	10.97	0.806192	0.743751	1.01502	0.998836	1	0.998143	abhydrolase domain containing 10	GO:0002084;GO:0002084;GO:0002084;GO:0019391	GO:0004553;GO:0004553;GO:0008474;GO:0008474;GO:0008474;GO:0016787;GO:0102390	GO:0005739;GO:0005739;GO:0005739;GO:0005829	NA	3.1.1.93;3.1.2.22
Abhd11	531	490	434	429	502	543	45.79	43.36	43.04	42.42	45.76	41.15	25.4	23.77	19.99	19.68	21.01	22.74	0.972201	0.852402	1.01224	0.999652	0.545863	0.998353	abhydrolase domain containing 11	NA	GO:0003824;GO:0016787	GO:0005739;GO:0005739	NA	NA
Abhd11os	0	1	2	1	1	0	0	0.24	0.58	0.27	0.26	0	0	0.13	0.27	0.13	0.12	0	0.689432	0.681156	3.3657	0.999996	1	0.993543	abhydrolase domain containing 11, opposite strand	NA	NA	NA	NA	NA
Abhd12	1114	1083	1295	1265	1421	1281	59.18	58.02	81.86	74.81	78.97	61.38	32.83	31.81	38.02	34.71	36.26	33.91	1.10036	1.11361	0.948375	0.999569	0.559577	0.998676	abhydrolase domain containing 12	GO:0002084;GO:0006629;GO:0006660;GO:0006660;GO:0006660;GO:0007628;GO:0009395;GO:0009395;GO:0009395;GO:0010996;GO:0046464;GO:0046464;GO:0046475;GO:0050727;GO:0052651;GO:0052651;GO:0052651	GO:0004620;GO:0004622;GO:0004622;GO:0004622;GO:0004622;GO:0008474;GO:0008474;GO:0016787;GO:0047372;GO:0047372;GO:0047372	GO:0005737;GO:0005739;GO:0005783;GO:0005789;GO:0005789;GO:0005789;GO:0016020;GO:0016021;GO:0032281;GO:0032839	NA	3.1.1.23
Abhd12b	0	0	0	0	1	0	0	0	0	0	0.11	0	0	0	0	0	0.05	0	NA	0.869765	NA	NA	1	NA	abhydrolase domain containing 12B	GO:0006660;GO:0052651	GO:0004622;GO:0008474;GO:0047372	GO:0005789;GO:0016020	NA	NA
Abhd13	611	689	689	718	760	619	12.15	13.8	16.34	15.92	15.84	11.13	6.74	7.57	7.59	7.39	7.27	6.15	0.932223	0.963425	1.2484	0.999672	1	0.969192	abhydrolase domain containing 13	GO:0002084	GO:0008474;GO:0008474;GO:0016787	GO:0005737;GO:0016020;GO:0016021;GO:0032839	NA	NA
Abhd14a	541	452	476	497	432	554	44.93	37.55	45.83	45.56	36.7	40.74	24.92	20.59	21.29	21.14	16.85	22.51	1.1093	0.927937	0.915282	0.999668	0.876993	0.997435	abhydrolase domain containing 14A	NA	GO:0016787	GO:0005737;GO:0005737;GO:0016020;GO:0016021	NA	NA
Abhd14b	474	450	391	450	462	469	34.14	32.66	33.54	36.08	34.82	30.44	18.94	17.91	15.58	16.74	15.99	16.82	0.9486	0.910213	1.07622	0.999652	1	0.997706	abhydrolase domain containing 14b	GO:0045944	GO:0016787	GO:0005634;GO:0005654;GO:0005730;GO:0005737;GO:0005829	NA	NA
Abhd15	59	42	41	40	44	41	1.86	1.34	1.54	1.4	1.45	1.17	1.03	0.73	0.71	0.65	0.67	0.65	1.15283	0.887203	1.14739	0.999607	1	0.996305	abhydrolase domain containing 15	GO:0044255	GO:0016787;GO:0034338;GO:0047372	GO:0005576	NA	3.1.1.-
Abhd16a	513	532	576	657	655	643	27.58	28.84	36.84	39.32	36.83	31.18	15.3	15.81	17.11	18.24	16.91	17.22	1.01081	1.10795	0.928148	0.999801	1	0.997849	abhydrolase domain containing 16A	GO:0006629;GO:0006660;GO:0006660;GO:0052651;GO:0052651;GO:0052651;GO:1905344;GO:1905344	GO:0004620;GO:0004620;GO:0008474;GO:0016787;GO:0047372;GO:0047372;GO:0047372	GO:0016020;GO:0016021	NA	3.1.1.23
Abhd16b	0	0	0	0	0	0	0	0	0	0	0	0	0	0	0	0	0	0	NA	NA	NA	NA	NA	NA	abhydrolase domain containing 16B	GO:0006660;GO:0052651	GO:0004620;GO:0008474;GO:0016787;GO:0047372	GO:0005654;GO:0016020	NA	NA
Abhd17a	512	486	449	567	472	661	36.94	35.32	38.57	45.53	35.63	42.96	20.49	19.37	17.91	21.12	16.36	23.74	0.975183	0.968128	0.824884	0.999887	0.909017	0.986306	abhydrolase domain containing 17A	GO:0002084;GO:0002084;GO:0072657;GO:0099175;GO:0099175;GO:1902817;GO:1905668	GO:0008474;GO:0008474;GO:0016787	GO:0005768;GO:0005886;GO:0005886;GO:0010008;GO:0010008;GO:0014069;GO:0016020;GO:0016607;GO:0030054;GO:0042995;GO:0043231;GO:0045202;GO:0045211;GO:0055038;GO:0098978;GO:0099031;GO:0099033	mmu00062	3.1.2.22
Abhd17b	545	628	502	511	561	660	22.78	26.49	24.96	23.78	24.53	24.9	12.63	14.52	11.59	11.03	11.26	13.76	0.82263	0.766452	1.0673	1	1	0.998083	abhydrolase domain containing 17B	GO:0002084;GO:0002084;GO:0002084;GO:0099175;GO:0099175;GO:1902473;GO:1902817;GO:1902950;GO:1905668	GO:0008474;GO:0008474;GO:0008474;GO:0016787	GO:0005768;GO:0005886;GO:0005886;GO:0010008;GO:0014069;GO:0016020;GO:0030054;GO:0042995;GO:0045202;GO:0045211;GO:0055038;GO:0098978;GO:0099031;GO:0099033	mmu00062	3.1.2.22
Abhd17c	604	549	963	961	1029	546	28.03	25.71	53.17	49.65	49.96	22.87	15.55	14.09	24.7	23.04	22.94	12.63	1.4318	1.62659	1.12779	0.999157	5.63923e-11	0.99632	abhydrolase domain containing 17C	GO:0002084;GO:0002084;GO:0002084;GO:0099175;GO:0099175;GO:1902817;GO:1905668	GO:0008474;GO:0008474;GO:0008474;GO:0016787	GO:0005768;GO:0005886;GO:0010008;GO:0014069;GO:0016020;GO:0030054;GO:0042995;GO:0045202;GO:0045211;GO:0098978	mmu00062	3.1.2.22
Abhd18	85.55	113.58	85.78	127.48	132.51	106.73	3.55	4.76	4.23	5.89	5.75	4	1.97	2.61	1.97	2.73	2.64	2.21	0.74184	1.02346	1.19288	1	1	0.994785	abhydrolase domain containing 18	GO:0008150	GO:0003674	GO:0005575;GO:0005576	NA	NA
Abhd2	800	846	1861	1793	1954	1052	28.34	30.26	78.41	70.72	72.41	33.65	15.72	16.59	36.42	32.81	33.24	18.59	1.6301	1.98802	0.902127	0.999441	0	0.997434	abhydrolase domain containing 2	GO:0006629;GO:0007340;GO:0009611;GO:0016042;GO:0030336;GO:0032570;GO:0043401;GO:0043401;GO:0044255;GO:0046464;GO:0046464;GO:0048240;GO:0048240;GO:0051792;GO:0051793	GO:0003707;GO:0008126;GO:0008126;GO:0016787;GO:0033878;GO:0034338;GO:0042562;GO:0047372;GO:0047372;GO:0052689	GO:0001669;GO:0005886;GO:0016020;GO:0016021;GO:0031410;GO:0036126;GO:0036126;GO:0097524;GO:0097524	NA	3.1.1.23;3.1.1.6;3.1.1.79
Abhd3	122	113	60	85	75	140	6.77	6.32	3.96	5.25	4.35	7.01	3.76	3.47	1.84	2.44	2	3.87	0.804948	0.636401	0.905723	0.998823	1	0.996729	abhydrolase domain containing 3	GO:0006629;GO:0044255;GO:0046470;GO:0046470;GO:0046470;GO:0051792;GO:0051793	GO:0004623;GO:0004623;GO:0008126;GO:0008970;GO:0008970;GO:0016787;GO:0034338;GO:0047372;GO:0052689;GO:0052739;GO:0052740;GO:0102567;GO:0102568	GO:0005575;GO:0016020;GO:0016021	NA	3.1.1.32;3.1.1.4
Abhd4	3966	3634	4458	5043	4645	4013	169.51	156.95	226.87	240.8	208.34	154.91	94.02	86.05	105.38	111.72	95.65	85.59	1.14672	1.20298	1.0158	0.999357	0.846047	0.999481	abhydrolase domain containing 4	GO:0006629;GO:0006654;GO:0016042;GO:0055088;GO:0070291;GO:0070292	GO:0004622;GO:0004622;GO:0016787;GO:0042171;GO:0052689	GO:0005739;GO:0005811	NA	NA
Abhd5	1781	1876	1407	1608	1577	2304	58.04	61.72	54.52	58.34	53.75	67.8	32.19	33.84	25.32	27.07	24.68	37.46	0.840568	0.763838	0.913378	0.9993	3.58077e-10	0.99848	abhydrolase domain containing 5	GO:0006629;GO:0006631;GO:0006654;GO:0006654;GO:0008654;GO:0010891;GO:0010891;GO:0010891;GO:0010898;GO:0010898;GO:0010898;GO:0030154;GO:0050996;GO:0051006;GO:0055088	GO:0003841;GO:0004806;GO:0005515;GO:0016740;GO:0016746;GO:0042171;GO:0042171;GO:0052689	GO:0005654;GO:0005737;GO:0005739;GO:0005811;GO:0005811;GO:0005811;GO:0005811;GO:0005829;GO:0005829;GO:0005829;GO:0043231	mmu04923	2.3.1.51
Abhd6	515	496	356	440	382	615	26.63	25.87	21.91	25.33	20.67	28.69	14.77	14.18	10.18	11.75	9.49	15.85	0.870426	0.748078	0.904761	0.999376	0.159611	0.99716	abhydrolase domain containing 6	GO:0006629;GO:0009395;GO:0030336;GO:0046464;GO:0046464;GO:0046464;GO:0046889;GO:0052651;GO:0060292;GO:0099178;GO:0120163;GO:2000124;GO:2001311	GO:0003824;GO:0004620;GO:0004620;GO:0016787;GO:0047372;GO:0047372;GO:0047372;GO:0047372	GO:0005739;GO:0005739;GO:0005764;GO:0005765;GO:0005768;GO:0016020;GO:0016021;GO:0031902;GO:0032281;GO:0098978;GO:0098978;GO:0098982;GO:0099055;GO:0099055	mmu04723	3.1.1.23
Abhd8	1270	1106	1637	1796	1870	1705	66.83	58.69	102.49	105.2	102.94	80.92	37.07	32.18	47.61	48.81	47.26	44.71	1.30479	1.48915	0.727726	0.999052	0	0.290504	abhydrolase domain containing 8	GO:0006654;GO:0055088	GO:0003824;GO:0016787;GO:0042171;GO:0052689	GO:0005739	NA	NA
Abi3	65	51	77	75	68	61	1.64	1.3	2.31	2.11	1.83	1.39	0.91	0.71	1.07	0.98	0.84	0.77	1.34944	1.24464	0.938327	1	1	0.996874	ABI family member 3	GO:0002357;GO:0002357;GO:0010593;GO:0018108;GO:0030334;GO:0030334;GO:1903077;GO:2000774	GO:0005515;GO:0017124;GO:0042802	GO:0005622;GO:0005622;GO:0005737;GO:0030027;GO:0030027;GO:0030027;GO:0031209;GO:0031209	NA	NA
Abi3bp	1	1	4	3	4	4	0.03	0.03	0.11	0.07	0.09	0.09	0.01	0.01	0.05	0.03	0.04	0.05	1.27484	1.67735	0.356693	0.99964	1	0.991753	ABI family member 3 binding protein	GO:0008285;GO:0010811;GO:0030198;GO:1904597;GO:1905209	GO:0005201;GO:0005518;GO:0005539;GO:0008201	GO:0005614;GO:0031012;GO:0062023	NA	NA
Abi1	2719	2721	2797	2938	3202	3145	79.76	80.67	97.54	95.84	98.18	83.27	44.24	44.23	45.3	44.47	45.07	46.01	1.00141	1.01375	0.970514	0.999982	0.994727	0.999342	abl interactor 1	GO:0001756;GO:0008154;GO:0018108;GO:0035855;GO:0048813;GO:0072673;GO:0099527	GO:0005515;GO:0017124;GO:0017124;GO:0030296;GO:0035591;GO:0035591	GO:0005622;GO:0005622;GO:0005634;GO:0005737;GO:0005856;GO:0014069;GO:0030027;GO:0030027;GO:0030027;GO:0030054;GO:0031209;GO:0031209;GO:0031252;GO:0032433;GO:0042995;GO:0043005;GO:0045202;GO:0098978	NA	NA
Abi2	695	814	1011	1136	1215.05	847	12.18	14.42	21.13	22.18	22.27	13.42	6.76	7.9	9.81	10.29	10.22	7.41	1.04471	1.29692	1.07799	0.999585	0.999982	0.998098	abl interactor 2	GO:0007399;GO:0007611;GO:0008154;GO:0010592;GO:0016358;GO:0016477;GO:0016601;GO:0018108;GO:0043010;GO:0045186;GO:0061001;GO:0070309;GO:0098974;GO:0098974;GO:2000601	GO:0017124;GO:0017124;GO:0031267;GO:0031625;GO:0035591;GO:0042802;GO:0070064	GO:0005737;GO:0005829;GO:0005856;GO:0005884;GO:0005912;GO:0005912;GO:0030027;GO:0030027;GO:0030054;GO:0030425;GO:0031209;GO:0032433;GO:0042995;GO:0043197;GO:0045202;GO:0098871;GO:0098871;GO:0098978;GO:0098978	mmu04810	NA
Aspm	1470	1553	2518	2927	2916	1719	14.97	15.99	30.48	33.2	31.06	15.83	8.31	8.77	14.16	15.4	14.26	8.75	1.29495	1.69197	1.01341	0.999609	0	0.999105	abnormal spindle microtubule assembly	GO:0001764;GO:0001764;GO:0002052;GO:0002052;GO:0007049;GO:0007051;GO:0007283;GO:0007420;GO:0008584;GO:0021873;GO:0021987;GO:0045665;GO:0045769;GO:0048477;GO:0048589;GO:0051301;GO:0051445;GO:0051653;GO:0051661;GO:0090263;GO:0090306;GO:0097150	GO:0005516	GO:0000922;GO:0005634;GO:0005737;GO:0005813;GO:0005856;GO:0005874;GO:0016324;GO:0030496;GO:0030496;GO:0036449;GO:0072687;GO:0097431;GO:0097431	NA	NA
Abo	0	0	0	0	0	0	0	0	0	0	0	0	0	0	0	0	0	0	NA	NA	NA	NA	NA	NA	ABO blood group (transferase A, alpha 1-3-N-acetylgalactosaminyltransferase, transferase B, alpha 1-3-galactosyltransferase)	GO:0005975;GO:0030259	GO:0000166;GO:0001962;GO:0003823;GO:0004380;GO:0004380;GO:0004381;GO:0016740;GO:0016757;GO:0016758;GO:0030145;GO:0046872	GO:0005576;GO:0005794;GO:0005794;GO:0016020;GO:0016021;GO:0031410;GO:0031982	mmu00601	2.4.1.37;2.4.1.40
Abracl	1188	1236	665	708	892	1340	164.91	172.27	110.14	109.38	129.66	166.96	91.47	94.45	51.16	50.75	59.53	92.25	0.749085	0.581907	1.03467	0.999381	2.29257e-07	0.998888	ABRA C-terminal like	GO:0032970	GO:0003674	GO:0005575	NA	NA
Aim2	1529	1523	1353.99	1468.31	1734.03	1488	62.28	62.61	65.6	66.59	73.88	54.71	34.55	34.33	30.47	30.89	33.92	30.23	0.934822	0.944883	1.14808	0.999669	0.927863	0.995776	absent in melanoma 2	GO:0002218;GO:0002218;GO:0002218;GO:0002230;GO:0002376;GO:0006915;GO:0006954;GO:0032088;GO:0032611;GO:0032731;GO:0032731;GO:0032731;GO:0032731;GO:0033209;GO:0035458;GO:0035458;GO:0035690;GO:0044546;GO:0045087;GO:0051092;GO:0070269;GO:0070269;GO:1904270;GO:2001056;GO:2001056;GO:2001056	GO:0003677;GO:0003690;GO:0003690;GO:0003690;GO:0005515;GO:0042802;GO:0042802	GO:0005634;GO:0005654;GO:0005737;GO:0005737;GO:0005739;GO:0005829;GO:0005829;GO:0097169;GO:0097169;GO:0097169	mmu04621;mmu04623	NA
Aacs	2336	2301	1128	1540	1292	2671	75.51	75.09	43.36	55.42	43.68	77.97	41.88	41.17	20.14	25.71	20.05	43.08	0.757661	0.55684	0.966356	0.999606	8.82084e-06	0.99925	acetoacetyl-CoA synthetase	GO:0001889;GO:0006629;GO:0006629;GO:0006631;GO:0007584;GO:0010243;GO:0014070;GO:0032024;GO:0032024;GO:0034201;GO:0042493;GO:0045471;GO:0071333	GO:0000166;GO:0005524;GO:0016874;GO:0030729;GO:0030729;GO:0047760	GO:0005737;GO:0005829;GO:0005829	mmu00280;mmu00650	6.2.1.16
Ache	55	36	86	100	87	47	2.58	1.71	4.81	5.23	4.28	2	1.43	0.94	2.24	2.43	1.97	1.1	1.90054	2.27906	0.860611	0.994402	0.001375	0.996175	acetylcholinesterase	GO:0001919;GO:0006581;GO:0006581;GO:0007155;GO:0007416;GO:0008291;GO:0019695;GO:0031623;GO:0042135;GO:0050772;GO:0050775;GO:0060041;GO:0070997;GO:0095500;GO:0120162	GO:0003990;GO:0003990;GO:0004104;GO:0005515;GO:0005518;GO:0016787;GO:0017171;GO:0033265;GO:0042166;GO:0042802;GO:0042803;GO:0043236;GO:0043236;GO:0043621;GO:0052689	GO:0005576;GO:0005604;GO:0005615;GO:0005635;GO:0005737;GO:0005788;GO:0005791;GO:0005794;GO:0005886;GO:0005886;GO:0009986;GO:0009986;GO:0016020;GO:0030054;GO:0030424;GO:0030425;GO:0031225;GO:0031594;GO:0031594;GO:0042734;GO:0043005;GO:0043025;GO:0043083;GO:0045202;GO:0045202;GO:0045211;GO:0048471	mmu00564;mmu04725	3.1.1.7
Acat1	1551	1667	1197	1136	1451	1843	47.08	51.09	43.2	38.39	46.06	50.52	26.11	28.01	20.07	17.81	21.15	27.91	0.81568	0.698256	1.01461	0.999125	0.0645084	0.99914	acetyl-Coenzyme A acetyltransferase 1	GO:0006085;GO:0006550;GO:0006629;GO:0006631;GO:0006635;GO:0015936;GO:0015937;GO:0046356;GO:0046952;GO:1902860	GO:0003985;GO:0003985;GO:0003985;GO:0016453;GO:0016740;GO:0016746;GO:0016747;GO:0019899;GO:0030955;GO:0042802;GO:0046872;GO:0120225	GO:0005739;GO:0005739;GO:0005739;GO:0005743;GO:0005759	mmu00071;mmu00072;mmu00280;mmu00310;mmu00380;mmu00620;mmu00630;mmu00640;mmu00650;mmu00900	2.3.1.9
Acat2	5896.42	5974.37	1740.28	1980.65	2063.6	6755.31	296.03	302.54	103.95	110.7	108.38	305.96	164.19	165.88	48.28	51.36	49.76	169.04	0.657584	0.304387	0.992062	0.999721	0	0.999642	acetyl-Coenzyme A acetyltransferase 2	GO:0006635;GO:0045797	GO:0003985;GO:0003985;GO:0016740;GO:0016746;GO:0016747	GO:0005737;GO:0005739;GO:0005739;GO:0005829	mmu00071;mmu00072;mmu00280;mmu00310;mmu00380;mmu00620;mmu00630;mmu00640;mmu00650;mmu00900;mmu04975	2.3.1.9
Acat3	8.58	31.63	28.72	24.35	38.4	18.69	0.45	1.67	1.79	1.42	2.11	0.88	0.25	0.92	0.83	0.66	0.97	0.49	0.600762	0.875731	1.87615	0.997415	0.888033	0.96649	acetyl-Coenzyme A acetyltransferase 3	GO:0006635	GO:0003985;GO:0003985	GO:0005737;GO:0005739;GO:0005739;GO:0005829	NA	NA
Acaa1a	1377.51	1126.63	1455.5	1593.79	1660.38	1247.06	82.37	67.91	103.58	106.09	103.87	67.23	45.68	37.24	48.11	49.22	47.69	37.14	1.24175	1.29774	1.01341	0.211018	0.943087	0.998918	acetyl-Coenzyme A acyltransferase 1A	GO:0000038;GO:0006629;GO:0006631;GO:0006635;GO:0006635;GO:0008206;GO:0010124	GO:0003985;GO:0003988;GO:0003988;GO:0008775;GO:0016401;GO:0016740;GO:0016746;GO:0016747;GO:0050633	GO:0005739;GO:0005777;GO:0005777;GO:0005777;GO:0005777;GO:0005782	mmu00071;mmu00280;mmu00592;mmu01040;mmu03320;mmu04146	2.3.1.155;2.3.1.16;2.3.1.9
Acaa1b	4.49	3.37	14.5	11.21	5.62	8.94	0.28	0.21	1.09	0.79	0.37	0.51	0.16	0.12	0.51	0.37	0.17	0.28	2.19282	1.82774	0.451918	0.996189	0.60417	0.990312	acetyl-Coenzyme A acyltransferase 1B	GO:0000038;GO:0006629;GO:0006631;GO:0006635;GO:0006635;GO:0008206;GO:0010124	GO:0003985;GO:0003988;GO:0003988;GO:0008775;GO:0016401;GO:0016740;GO:0016746;GO:0016747;GO:0050633	GO:0005739;GO:0005777;GO:0005777	mmu00071;mmu00280;mmu00592;mmu01040;mmu03320;mmu04146	2.3.1.155;2.3.1.16;2.3.1.9
Acaa2	1121	980	1223	1157	1547	1184	79.32	69.87	103.03	91.13	114.53	75.49	43.99	38.31	47.85	42.28	52.58	41.71	1.18154	1.24593	0.928495	0.995772	0.905708	0.998311	acetyl-Coenzyme A acyltransferase 2 (mitochondrial 3-oxoacyl-Coenzyme A thiolase)	GO:0006084;GO:0006629;GO:0006631;GO:0006635;GO:0006635;GO:0071456;GO:1901029;GO:1902109	GO:0003985;GO:0003985;GO:0003986;GO:0003988;GO:0016290;GO:0016740;GO:0016746;GO:0016747;GO:0016787;GO:0047617;GO:0102991	GO:0005739;GO:0005739;GO:0005739;GO:0005743;GO:0005759	mmu00062;mmu00071;mmu00280	2.3.1.16;2.3.1.9;3.1.2.1;3.1.2.2
Acaca	1234	1133	1992	2195	2461	1279	13.74	12.75	26.36	27.22	28.66	12.88	7.62	6.99	12.24	12.63	13.16	7.12	1.43107	1.84543	0.993693	0.999404	0	0.998938	acetyl-Coenzyme A carboxylase alpha	GO:0001894;GO:0006084;GO:0006629;GO:0006631;GO:0006633;GO:0006633;GO:0008152;GO:0014070;GO:0019538;GO:0051289;GO:0055088;GO:0071380	GO:0000166;GO:0003824;GO:0003989;GO:0003989;GO:0003989;GO:0005515;GO:0005524;GO:0009374;GO:0016874;GO:0019900;GO:0042802;GO:0046872	GO:0001650;GO:0005737;GO:0005739;GO:0005829;GO:0005829;GO:0015629	mmu00061;mmu00620;mmu00640;mmu04152;mmu04910;mmu04922	6.4.1.2
Acacb	98	102	287	313	268	194	1.16	1.22	4.05	4.13	3.32	2.08	0.64	0.67	1.88	1.92	1.53	1.15	1.98689	2.55774	0.590781	0.998489	4.84684e-06	0.231292	acetyl-Coenzyme A carboxylase beta	GO:0006084;GO:0006629;GO:0006631;GO:0006633;GO:0008152;GO:0010629;GO:0010884;GO:0010906;GO:0031667;GO:0031999;GO:0043086;GO:0046322;GO:0050995;GO:0051289;GO:0060421;GO:0097009;GO:2001295	GO:0000166;GO:0003824;GO:0003989;GO:0003989;GO:0003989;GO:0005524;GO:0016874;GO:0042802;GO:0046872	GO:0005634;GO:0005739;GO:0005739;GO:0005739	mmu00061;mmu00620;mmu00640;mmu04152;mmu04910;mmu04920;mmu04922;mmu04931	6.4.1.2
Asmt	0	0	0	0	0	0	0	0	0	0	0	0	0	0	0	0	0	0	NA	NA	NA	NA	NA	NA	acetylserotonin O-methyltransferase	GO:0019438;GO:0030187;GO:0030187;GO:0030187;GO:0030187;GO:0032259;GO:2000019	GO:0008168;GO:0008171;GO:0008757;GO:0008757;GO:0016740;GO:0017096;GO:0017096;GO:0017096;GO:0017096;GO:0042802;GO:0042803	NA	mmu00380	2.1.1.4
Ascl1	1	0	0	0	0	0	0.05	0	0	0	0	0	0.03	0	0	0	0	0	0.80869	NA	NA	1	NA	NA	achaete-scute family bHLH transcription factor 1	GO:0000122;GO:0001764;GO:0001764;GO:0003358;GO:0003359;GO:0006357;GO:0006357;GO:0006357;GO:0007219;GO:0007219;GO:0007275;GO:0007346;GO:0007389;GO:0007399;GO:0007399;GO:0007400;GO:0007405;GO:0007423;GO:0008593;GO:0010001;GO:0010468;GO:0010468;GO:0014003;GO:0021527;GO:0021529;GO:0021530;GO:0021750;GO:0021779;GO:0021879;GO:0021902;GO:0021954;GO:0021954;GO:0021987;GO:0022008;GO:0030154;GO:0030182;GO:…	GO:0000977;GO:0000978;GO:0000981;GO:0001227;GO:0003677;GO:0003682;GO:0003690;GO:0003700;GO:0003700;GO:0005515;GO:0042802;GO:0043425;GO:0043565;GO:0046983;GO:0070888;GO:1990837	GO:0005634;GO:0005634;GO:0043025;GO:0090575	NA	NA
Ascl2	1	0	1	1	5	0	0.07	0	0.08	0.07	0.34	0	0.04	0	0.04	0.03	0.16	0	1.11192	3.12907	NA	1	0.312566	NA	achaete-scute family bHLH transcription factor 2	GO:0000122;GO:0001701;GO:0001890;GO:0006357;GO:0006357;GO:0006357;GO:0007275;GO:0007399;GO:0007423;GO:0010626;GO:0030154;GO:0030182;GO:0035019;GO:0045944;GO:0050767;GO:0060708	GO:0000977;GO:0000978;GO:0000981;GO:0001227;GO:0003677;GO:0003700;GO:0043565;GO:0046983;GO:0070888;GO:1990837	GO:0005634;GO:0005634;GO:0005737;GO:0005737;GO:0090575	NA	NA
Ascl3	0	1	3	2	1	2	0	0.16	0.58	0.36	0.17	0.29	0	0.09	0.27	0.17	0.08	0.16	0.973368	0.886285	0.645028	0.997699	1	0.995771	achaete-scute family bHLH transcription factor 3	GO:0000122;GO:0006357;GO:0006357;GO:0045944	GO:0000977;GO:0000977;GO:0000981;GO:0001227;GO:0003677;GO:0003700;GO:0005515;GO:0046983	GO:0005634;GO:0005667;GO:0090575	NA	NA
Ascl4	0	0	0	0	0	1	0	0	0	0	0	0.08	0	0	0	0	0	0.05	NA	NA	0.321651	NA	NA	0.994238	achaete-scute family bHLH transcription factor 4	GO:0006357	GO:0000977;GO:0000981	GO:0090575	NA	NA
Ascl5	0	0	0	0	0	0	0	0	0	0	0	0	0	0	0	0	0	0	NA	NA	NA	NA	NA	NA	achaete-scute family bHLH transcription factor 5	GO:0006357;GO:0045944	GO:0000977;GO:0000981	GO:0090575	NA	NA
Aaas	1016	874	702	907	776	1182	58.71	50.92	48.27	58.34	46.91	61.59	32.56	27.92	22.42	27.07	21.54	34.03	0.975571	0.871016	0.82951	0.999602	0.879209	0.98574	achalasia, adrenocortical insufficiency, alacrimia	GO:0001578;GO:0001578;GO:0006913;GO:0006913;GO:0007612;GO:0009566;GO:0015031;GO:0051028;GO:0090307	GO:0003674	GO:0000922;GO:0000922;GO:0005634;GO:0005635;GO:0005643;GO:0005643;GO:0005654;GO:0005737;GO:0005813;GO:0005829;GO:0005856;GO:0031965;GO:0072686;GO:0072686	mmu03013	NA
Acp1	1991	2093	1235	1344	1441	2196	65.77	69.8	48.51	49.42	49.78	65.5	36.48	38.27	22.53	22.93	22.86	36.19	0.767392	0.597978	1.06911	0.999476	0	0.998913	acid phosphatase 1, soluble	GO:0006470	GO:0003993;GO:0003993;GO:0004721;GO:0004725;GO:0004725;GO:0004726;GO:0016787;GO:0016791;GO:0017124	GO:0005737;GO:0005829;GO:0009898;GO:0042383;GO:0043005	mmu00730;mmu00740;mmu04520	3.1.3.2;3.1.3.48
Acp2	1285	1344	1134	1250	1363	1493	28.06	29.64	29.43	30.38	31.12	29.45	15.56	16.25	13.67	14.1	14.29	16.27	0.888789	0.873275	1.00979	0.999002	1	0.999031	acid phosphatase 2, lysosomal	GO:0001501;GO:0007040;GO:0007040;GO:0010033;GO:0016311;GO:0048102	GO:0001784;GO:0003993;GO:0003993;GO:0003993;GO:0003993;GO:0004721;GO:0016787;GO:0016791	GO:0005764;GO:0005764;GO:0005764;GO:0005764;GO:0016020;GO:0016021;GO:0031410;GO:0043005	mmu00740;mmu04142	3.1.3.2
Acpt	0	0	0	0	0	0	0	0	0	0	0	0	0	0	0	0	0	0	NA	NA	NA	NA	NA	NA	acid phosphatase 4	GO:0007040;GO:0010955;GO:0010977;GO:0016311;GO:0042476;GO:0048168;GO:0048168;GO:0120154;GO:0120154;GO:1990264;GO:1990264	GO:0003993;GO:0004725;GO:0004725;GO:0016787;GO:0016791;GO:0030971;GO:0030971	GO:0005764;GO:0016020;GO:0016021;GO:0045211;GO:0045211	NA	3.1.3.2
Acp5	1	2	1	0	0	1	0.08	0.16	0.09	0	0	0.07	0.04	0.09	0.04	0	0	0.04	0.497512	0.193003	1.84351	1	1	0.995261	acid phosphatase 5, tartrate resistant	GO:0001503;GO:0007162;GO:0016311;GO:0030335;GO:0032496;GO:0032691;GO:0032695;GO:0032720;GO:0032929;GO:0034097;GO:0045019;GO:0045453;GO:0045453;GO:0050728;GO:0050830;GO:0060349	GO:0003993;GO:0003993;GO:0003993;GO:0003993;GO:0008198;GO:0008198;GO:0008199;GO:0008199;GO:0016787;GO:0046872	GO:0005615;GO:0005764;GO:0005764	mmu00740;mmu04142;mmu04380;mmu05323	3.1.3.2
Acp6	478	413	498	532	545	556	28.62	24.93	35.48	35.45	34.13	30.01	15.87	13.67	16.48	16.45	15.67	16.58	1.16515	1.17065	0.833376	1	1	0.989698	acid phosphatase 6, lysophosphatidic	GO:0002244;GO:0006629;GO:0006644;GO:0016311;GO:2001311;GO:2001311	GO:0003993;GO:0016787;GO:0016791;GO:0052642;GO:0052642	GO:0005737;GO:0005739;GO:0005739;GO:0005739	NA	3.1.3.2
Papl	2	2	0	0	1	0	0.11	0.11	0	0	0.06	0	0.06	0.06	0	0	0.03	0	0.495491	0.32851	5.73141	1	1	0.986439	acid phosphatase 7, tartrate resistant	GO:0008150	GO:0003993;GO:0016787;GO:0046872	GO:0005575;GO:0005576	NA	3.1.3.2
Acpp	6	18	7	4	12	10	0.14	0.45	0.19	0.15	0.28	0.22	0.08	0.25	0.09	0.07	0.13	0.12	0.368967	0.405529	1.97299	1	0.232628	0.983164	acid phosphatase, prostate	GO:0006144;GO:0006772;GO:0007040;GO:0009117;GO:0016311;GO:0016311;GO:0046085;GO:0046085;GO:0051930;GO:0051930;GO:0060168	GO:0003993;GO:0003993;GO:0003993;GO:0004725;GO:0008253;GO:0016787;GO:0016791;GO:0016791;GO:0033265;GO:0042131;GO:0042802;GO:0042803;GO:0052642	GO:0005576;GO:0005615;GO:0005764;GO:0005771;GO:0005886;GO:0005886;GO:0005886;GO:0012506;GO:0016020;GO:0016021;GO:0030141;GO:0030175;GO:0031985;GO:0045177	NA	3.1.3.2;3.1.3.48;3.1.3.5
Anp32a	3421	3383	3040	3146	3849	3681	170.38	169.95	180.13	174.42	200.53	165.39	94.5	93.18	83.67	80.92	92.06	91.38	0.943472	0.930209	1.03092	0.999737	0.967908	0.999418	acidic (leucine-rich) nuclear phosphoprotein 32 family, member A	GO:0006913;GO:0042981	GO:0005515;GO:0042393	GO:0005634;GO:0005634;GO:0005634;GO:0005737;GO:0005783;GO:0016363;GO:0048471;GO:0048471	NA	NA
Anp32b	4990	5041	4230	4738	5297	5651	389.92	396.75	393.63	412.13	433.13	397.73	216.27	217.53	182.83	191.21	198.86	219.74	0.904044	0.894476	1.00065	0.99968	0.309823	0.999598	acidic (leucine-rich) nuclear phosphoprotein 32 family, member B	GO:0000082;GO:0001944;GO:0006334;GO:0006919;GO:0008284;GO:0021591;GO:0042981;GO:0043066;GO:0045596;GO:0046827;GO:0048839;GO:0060021;GO:1900087	GO:0042393;GO:0042393;GO:0070063	GO:0005634;GO:0005634;GO:0005634;GO:0005654;GO:0005730;GO:0005737	NA	NA
Anp32e	4077	4319	2898	3158	3688	4733	128.51	137.34	108.71	110.91	121.8	134.78	71.28	75.3	50.49	51.46	55.92	74.47	0.800891	0.712325	1.02362	0.999565	1.57526e-06	0.999525	acidic (leucine-rich) nuclear phosphoprotein 32 family, member E	GO:0006325;GO:0042981;GO:0043486;GO:0043486	GO:0019212;GO:0019212;GO:0042393;GO:0042393	GO:0000812;GO:0005634;GO:0005634;GO:0005634;GO:0005737;GO:0031410	NA	NA
Armt1	486	486	366	427	442	545	22.02	22.22	19.73	21.54	20.95	22.29	12.22	12.18	9.16	9.99	9.62	12.31	0.866839	0.803198	1.0003	0.999328	1	0.998365	acidic residue methyltransferase 1	GO:0006974;GO:0032259;GO:2001020;GO:2001020	GO:0008168;GO:0008757;GO:0016740;GO:0016787;GO:0016791;GO:0019899;GO:0046872;GO:0051998	GO:0005575	NA	NA
Asic1	80	71	83	131	131	90	2.14	1.89	2.63	3.87	3.68	2.16	1.19	1.04	1.22	1.8	1.69	1.19	1.12024	1.63994	0.885531	1	1	0.99639	acid-sensing (proton-gated) ion channel 1	GO:0001662;GO:0001975;GO:0006811;GO:0006812;GO:0006812;GO:0006814;GO:0006814;GO:0006816;GO:0007613;GO:0008306;GO:0010447;GO:0010447;GO:0034220;GO:0034220;GO:0034220;GO:0035725;GO:0035725;GO:0042391;GO:0046929;GO:0050915;GO:0070588;GO:0071467;GO:0098662	GO:0005216;GO:0005261;GO:0005261;GO:0005272;GO:0005515;GO:0015280;GO:0022839;GO:0022839;GO:0022890;GO:0044736;GO:0044736;GO:0044736	GO:0005794;GO:0005886;GO:0005887;GO:0005887;GO:0005887;GO:0009986;GO:0016020;GO:0016021;GO:0043197;GO:0043198;GO:0045202;GO:0045202	mmu04750	NA
Asic2	0	1	0	0	0	0	0	0.04	0	0	0	0	0	0.02	0	0	0	0	0.311245	0.280164	3.3657	1	1	0.993543	acid-sensing (proton-gated) ion channel 2	GO:0003026;GO:0006811;GO:0006812;GO:0006812;GO:0006814;GO:0006814;GO:0007602;GO:0007605;GO:0009612;GO:0010447;GO:0010447;GO:0019229;GO:0034220;GO:0034220;GO:0034765;GO:0035418;GO:0035690;GO:0035725;GO:0042391;GO:0043066;GO:0050915;GO:0050974;GO:0051965;GO:0071468;GO:2001259	GO:0005216;GO:0005216;GO:0005248;GO:0005261;GO:0005261;GO:0005272;GO:0005515;GO:0015280;GO:0015280;GO:0022839;GO:0022839	GO:0005886;GO:0005887;GO:0005887;GO:0016020;GO:0016021;GO:0043005;GO:0043025;GO:0043197;GO:0045202	mmu04742;mmu04750	NA
Asic3	10	8	15	10	11	2	0.54	0.43	0.96	0.6	0.62	0.1	0.3	0.24	0.45	0.28	0.28	0.05	1.3696	1.08833	3.81869	1	1	0.965874	acid-sensing (proton-gated) ion channel 3	GO:0006811;GO:0006812;GO:0006812;GO:0006814;GO:0006814;GO:0009408;GO:0009612;GO:0010447;GO:0010447;GO:0010447;GO:0034220;GO:0034220;GO:0035725;GO:0050907;GO:0050915;GO:0050961;GO:0050965;GO:0050966;GO:0050968;GO:0050974	GO:0005261;GO:0005261;GO:0005261;GO:0005272;GO:0015280;GO:0015280;GO:0042931;GO:0044736	GO:0005737;GO:0005886;GO:0005887;GO:0005887;GO:0005887;GO:0016020;GO:0016021;GO:0048471	mmu04750	NA
Asic4	3	5	5	6	9	2	0.12	0.2	0.23	0.26	0.37	0.07	0.06	0.11	0.11	0.12	0.17	0.04	0.720614	1.17552	2.45855	1	1	0.99148	acid-sensing (proton-gated) ion channel family member 4	GO:0001662;GO:0006811;GO:0006814;GO:0006814;GO:0035725	GO:0005272;GO:0015280	GO:0005887;GO:0016020;GO:0016021	mmu04750	NA
Asic5	0	0	0	0	0	0	0	0	0	0	0	0	0	0	0	0	0	0	NA	NA	NA	NA	NA	NA	acid-sensing (proton-gated) ion channel family member 5	GO:0006811;GO:0006814;GO:0006814;GO:0035725;GO:0035725	GO:0005272;GO:0015252;GO:0015280;GO:0015280	GO:0005886;GO:0005887;GO:0016020;GO:0016021	mmu04750	NA
Adi1	683	713	501.87	591	607	756.06	42.98	45.23	37.59	41.4	39.97	42.89	23.84	24.8	17.46	19.21	18.35	23.7	0.822625	0.75511	1.05782	0.999169	1	0.998303	acireductone dioxygenase 1	GO:0006555;GO:0008652;GO:0009086;GO:0019509	GO:0010309;GO:0016491;GO:0046872;GO:0051213	GO:0005634;GO:0005737;GO:0005886;GO:0016020	mmu00270	1.13.11.54
Aco1	1709	1643	1479	1685	1659	1842	40.26	39.1	41.42	44.19	40.87	39.21	22.33	21.43	19.24	20.5	18.76	21.66	0.958484	0.915555	1.00055	0.999739	0.655389	0.999151	aconitase 1	GO:0006099;GO:0006101;GO:0006101;GO:0006417;GO:0006879;GO:0006879;GO:0006879;GO:0009791;GO:0010040;GO:0010468;GO:0050892	GO:0003723;GO:0003994;GO:0003994;GO:0003994;GO:0016829;GO:0030350;GO:0030350;GO:0030350;GO:0046872;GO:0047780;GO:0048027;GO:0051536;GO:0051538;GO:0051538;GO:0051539;GO:0051539	GO:0005737;GO:0005737;GO:0005739;GO:0005739;GO:0005739;GO:0005783;GO:0005794;GO:0005829;GO:0005829;GO:0005829;GO:0043231	mmu00020;mmu00630	4.2.1.3
Aco2	6315	5584	6780	6904	7626	6521	235.03	209.77	300.1	286.05	296.86	219.1	130.36	115.01	139.39	132.71	136.29	121.05	1.15926	1.16925	0.96056	0.995587	0.00104711	0.99957	aconitase 2, mitochondrial	GO:0006099;GO:0006099;GO:0006099;GO:0006101;GO:0006101;GO:0006102	GO:0003994;GO:0003994;GO:0003994;GO:0005506;GO:0016829;GO:0046872;GO:0047780;GO:0051536;GO:0051538;GO:0051539;GO:0051539	GO:0005739;GO:0005739;GO:0005739;GO:0005739;GO:0005829;GO:0043209	mmu00020;mmu00630	4.2.1.3
Irg1	7	3	2	5	3	1	0.28	0.12	0.09	0.22	0.13	0.04	0.15	0.07	0.04	0.1	0.06	0.02	1.16633	1.00059	2.60444	0.998937	1	0.992901	aconitate decarboxylase 1	GO:0002376;GO:0002760;GO:0002760;GO:0006952;GO:0006952;GO:0006952;GO:0006954;GO:0007566;GO:0009617;GO:0032088;GO:0032480;GO:0032496;GO:0034136;GO:0034144;GO:0035458;GO:0045087;GO:0045824;GO:0050728;GO:0051607;GO:0071219;GO:0071222;GO:0071222;GO:0071346;GO:0071347;GO:0071356;GO:0071393;GO:0072573;GO:0072573;GO:2000379	GO:0016829;GO:0047613;GO:0047613;GO:0047613;GO:0047613	GO:0005739;GO:0005739	NA	4.1.1.6
Acr	0	0	0	0	0	0	0	0	0	0	0	0	0	0	0	0	0	0	NA	NA	NA	NA	NA	NA	acrosin prepropeptide	GO:0002077;GO:0007190;GO:0007338;GO:0007339;GO:0007340;GO:0007340;GO:0007340;GO:0007341;GO:0007341;GO:0007341;GO:0030163;GO:0048545	GO:0004252;GO:0004252;GO:0004252;GO:0005515;GO:0005537;GO:0008233;GO:0008236;GO:0016787	GO:0001669;GO:0001669;GO:0005798;GO:0032991;GO:0043159	NA	3.4.21.10
Acrv1	0	0	0	0	0	0	0	0	0	0	0	0	0	0	0	0	0	0	NA	NA	NA	NA	NA	NA	acrosomal vesicle protein 1	NA	NA	GO:0001669	NA	NA
Acta1	175	218	115	134	184	245	12.53	15.73	9.82	10.7	13.81	15.79	6.95	8.62	4.56	4.96	6.34	8.72	0.658617	0.655333	0.998123	0.995025	0.062623	0.997794	actin alpha 1, skeletal muscle	GO:0030240;GO:0030240;GO:0048741	GO:0000166;GO:0005515;GO:0005524	GO:0001725;GO:0001725;GO:0005737;GO:0005856;GO:0005865;GO:0005865;GO:0005865;GO:0005869;GO:0005884;GO:0005884;GO:0015629;GO:0030017;GO:0032991	NA	NA
Acta2	2558	2706	1409	1347	1963	3011	102.73	109.67	67.3	60.22	82.46	109.15	56.98	60.13	31.26	27.94	37.86	60.3	0.73308	0.552193	1.00811	0.999536	0.0299284	0.999379	actin alpha 2, smooth muscle, aorta	GO:0006936;GO:0008217;GO:0014829;GO:0014829;GO:0061041;GO:0061870;GO:0061874;GO:0070374;GO:2000491	GO:0000166;GO:0005515;GO:0005524;GO:0019901	GO:0001725;GO:0005737;GO:0005737;GO:0005737;GO:0005856;GO:0005869;GO:0015629;GO:0015629;GO:0030485	mmu04270;mmu04371;mmu04926	NA
Ablim3	7	2	1	5	2	9	0.17	0.05	0.03	0.13	0.05	0.2	0.09	0.03	0.01	0.06	0.02	0.11	1.44442	1.1738	0.286848	0.997028	1	0.973541	actin binding LIM protein family, member 3	GO:0006351;GO:0007010;GO:0030032;GO:0030032;GO:0030036;GO:0045944;GO:0060271;GO:0060271	GO:0003779;GO:0046872;GO:0051015	GO:0001725;GO:0001725;GO:0005737;GO:0015629;GO:0030027;GO:0045202;GO:0098978	mmu04360	NA
Fam206a	659	638	544	540	570	615	15.6	15.25	15.31	14.23	14.11	13.15	8.65	8.36	7.11	6.6	6.48	7.27	0.931118	0.781542	1.16356	0.999604	1	0.993907	actin binding transcription modulator	GO:0030833;GO:0030833;GO:0048813;GO:0048813;GO:0051489;GO:0051489	GO:0003779;GO:0003785;GO:0003785;GO:0051015;GO:0051015	GO:0005634;GO:0005634;GO:0016607;GO:0030027;GO:0030027;GO:0030425;GO:0030425;GO:0030426;GO:0032433;GO:0032433;GO:0042995	NA	NA
Afap1	565.88	583	1148	1289.28	1467	650	8.64	8.99	20.82	21.9	23.41	8.97	4.79	4.93	9.67	10.16	10.75	4.95	1.50239	2.12151	1.00611	0.999337	0	0.99849	actin filament associated protein 1	GO:0009966;GO:0051493	GO:0003779;GO:0017124;GO:0017124;GO:0042169;GO:0042169	GO:0005737;GO:0005829;GO:0005829;GO:0005856;GO:0005884;GO:0005925;GO:0015629	NA	NA
Afap1l1	191	208	301	301	347	215	5.74	6.32	10.76	10.08	10.92	5.84	3.19	3.46	5	4.68	5.01	3.23	1.18014	1.39361	1.08503	0.999183	1	0.997147	actin filament associated protein 1-like 1	GO:0008150	GO:0005515;GO:0017124	GO:0005737;GO:0005829;GO:0005856;GO:0030054;GO:0042995	NA	NA
Afap1l2	5185	4951	5713	6033	6630	5989	134.94	130.03	176.75	174.75	180.41	140.73	74.85	71.29	82.09	81.07	82.83	77.75	1.08853	1.14925	0.927328	0.999688	0.00107293	0.999322	actin filament associated protein 1-like 2	GO:0006954;GO:0006954;GO:0007346;GO:0007346;GO:0009966;GO:0032675;GO:0032675;GO:0032757;GO:0032757;GO:0045742;GO:0045742;GO:0045893;GO:0045893	GO:0005515;GO:0017124;GO:0017124;GO:0030296;GO:0035591;GO:0042169;GO:0042169	GO:0005737;GO:0005829;GO:0005829;GO:0005886	NA	NA
Arpc1a	2522	2477	1820	2013	2177	2370	167.94	166.24	144.27	149.22	151.68	142.24	93.15	91.14	67.01	69.23	69.64	78.59	0.869067	0.760044	1.17235	0.999652	2.87889e-11	0.993883	actin related protein 2/3 complex, subunit 1A	GO:0030833;GO:0034314	GO:0003779;GO:0005515;GO:0051015	GO:0005634;GO:0005737;GO:0005856;GO:0005885;GO:0005885;GO:0015629;GO:0036195	mmu04144;mmu04666;mmu04810;mmu05100;mmu05132	NA
Arpc1b	10196	9149	10376	10767	11113	10209	696.2	629.53	843.44	818.39	793.96	628.21	386.15	345.15	391.75	379.69	364.51	347.09	1.11095	1.07526	1.00527	0.0445399	1	0.999736	actin related protein 2/3 complex, subunit 1B	GO:0030833;GO:0034314;GO:0034314	GO:0003779;GO:0005200;GO:0044877;GO:0051015;GO:0051015	GO:0005634;GO:0005737;GO:0005856;GO:0005885;GO:0005885;GO:0005885;GO:0015629;GO:0036284	mmu04144;mmu04666;mmu04810;mmu05100;mmu05132	NA
Arpc2	5609	5987	4529	4868	5639	6120	371.28	399.4	356.87	358.7	390.54	365.12	205.93	218.98	165.76	166.42	179.3	201.73	0.837541	0.78872	1.09735	0.999438	0.00652121	0.999168	actin related protein 2/3 complex, subunit 2	GO:0010592;GO:0014911;GO:0030041;GO:0030833;GO:0030838;GO:0034314;GO:0034314;GO:0036120;GO:0051491;GO:0070528;GO:0071364;GO:0071803;GO:0072752;GO:0090314;GO:1900026;GO:2000251;GO:2000814	GO:0003779;GO:0005200;GO:0005200;GO:0005515;GO:0035254;GO:0044877;GO:0051015;GO:0051015;GO:0051117	GO:0005634;GO:0005654;GO:0005737;GO:0005768;GO:0005856;GO:0005885;GO:0005885;GO:0005885;GO:0005886;GO:0005925;GO:0009986;GO:0015629;GO:0030027;GO:0030054;GO:0030141;GO:0030426;GO:0031252;GO:0031252;GO:0031941;GO:0032587;GO:0036195;GO:0042995;GO:0043005;GO:0043197;GO:0043198;GO:0043204;GO:0043679;GO:0045202;GO:0045202;GO:0045202;GO:0061825;GO:0061826;GO:0061830;GO:0061834;GO:0061835;GO:0090725;GO:…	mmu04144;mmu04666;mmu04810;mmu05100;mmu05132	NA
Arpc3	3388	3498	2296	2606	2630	3842	417.36	433.01	337.31	357.32	339.21	425.2	231.49	237.41	156.67	165.78	155.73	234.92	0.806954	0.673177	1.0213	0.99961	0	0.999457	actin related protein 2/3 complex, subunit 3	GO:0030833;GO:0034314;GO:0034314	GO:0003779;GO:0005200;GO:0005515;GO:0051015;GO:0051015	GO:0005634;GO:0005737;GO:0005856;GO:0005885;GO:0005885;GO:0005885;GO:0030027;GO:0030027;GO:0031252;GO:0031941;GO:0042995;GO:0061850	mmu04144;mmu04666;mmu04810;mmu05100;mmu05132	NA
Arpc4	1615.92	1716.59	1323.38	1486.2	1474.41	1951.02	73.9	79.21	71.96	75.65	70.5	80.5	40.99	43.43	33.42	35.1	32.37	44.48	0.846412	0.775696	0.986957	0.999089	2.75957e-12	0.999165	actin related protein 2/3 complex, subunit 4	GO:0030041;GO:0030833;GO:0034314	GO:0003779;GO:0005200;GO:0019899;GO:0030674;GO:0051015	GO:0005634;GO:0005737;GO:0005856;GO:0005885;GO:0005885;GO:0015629;GO:0042995	mmu04144;mmu04666;mmu04810;mmu05100;mmu05132	NA
Arpc5	3726	4082	2489	2680	3036	4188	205.62	227.16	163.45	164.64	175.28	208.44	114.05	124.55	75.92	76.39	80.47	115.16	0.756221	0.629124	1.09334	0.99947	0	0.999002	actin related protein 2/3 complex, subunit 5	GO:0014909;GO:0016477;GO:0016477;GO:0030011;GO:0030833;GO:0034314;GO:0034314;GO:0051639;GO:0061842;GO:0097581	GO:0003779;GO:0005200;GO:0051015;GO:0051015	GO:0005634;GO:0005737;GO:0005768;GO:0005856;GO:0005885;GO:0005885;GO:0005885;GO:0015629;GO:0030027;GO:0030426;GO:0042995;GO:0043005	mmu04144;mmu04666;mmu04810;mmu05100;mmu05132	NA
Arpc5l	1194	1165	816	867	1024	1397	100.9	99.13	82.14	81.56	90.56	106.3	55.97	54.35	38.15	37.84	41.58	58.73	0.856375	0.729106	0.935474	0.999522	0.000114773	0.99856	actin related protein 2/3 complex, subunit 5-like	GO:0016477;GO:0030833;GO:0034314	GO:0003779;GO:0051015	GO:0005737;GO:0005856;GO:0005885;GO:0015629;GO:0045202;GO:0045202;GO:0098978;GO:0098978	mmu04144;mmu04666;mmu04810;mmu05100;mmu05132	NA
Actrt3	1	0	1	0	1	1	0.06	0	0.07	0	0.06	0.05	0.03	0	0.03	0	0.03	0.03	1.11192	0.869765	0.321651	1	1	0.994238	actin related protein T3	NA	GO:0005515	GO:0001673;GO:0005634;GO:0005737;GO:0005856	NA	NA
Actc1	28	28	11	14	35	30	2.04	2.06	0.95	1.14	2.67	1.97	1.13	1.13	0.44	0.53	1.23	1.09	0.690415	0.805755	1.04623	0.998201	0.662646	0.996751	actin, alpha, cardiac muscle 1	GO:0007015;GO:0030048;GO:0030240;GO:0031032;GO:0033275;GO:0033275;GO:0043066;GO:0055003;GO:0055008;GO:0060047;GO:0060047;GO:0060048;GO:0070252	GO:0000166;GO:0005515;GO:0005524;GO:0016887;GO:0017022;GO:0017022	GO:0005737;GO:0005856;GO:0005869;GO:0005884;GO:0005884;GO:0030017;GO:0030017;GO:0031674;GO:0045202;GO:0045202;GO:0098978;GO:0098978	mmu04260;mmu04261;mmu05410;mmu05414	NA
Actb	29520.5	28947.8	22520.7	23699.8	25197.9	30969.8	1608.62	1590.73	1460.3	1437.65	1436.44	1522.05	892.23	872.15	678.27	667	659.48	840.93	0.890406	0.759244	1.0485	0.999889	0	0.999857	actin, beta	GO:0000079;GO:0001738;GO:0007163;GO:0007409;GO:0007409;GO:0022898;GO:0032091;GO:0034333;GO:0045176;GO:0048488;GO:0048488;GO:0048870;GO:0048870;GO:0051621;GO:0071257;GO:0071896;GO:0072749;GO:0098974;GO:0150111;GO:1903076;GO:1904030	GO:0000166;GO:0005515;GO:0005524;GO:0019894;GO:0019901;GO:0019901;GO:0030957;GO:0042802;GO:0050998;GO:0098973;GO:0098973	GO:0001725;GO:0002102;GO:0005634;GO:0005634;GO:0005737;GO:0005737;GO:0005737;GO:0005829;GO:0005829;GO:0005856;GO:0005856;GO:0005884;GO:0005911;GO:0005912;GO:0014069;GO:0015629;GO:0016020;GO:0030027;GO:0030424;GO:0030424;GO:0030863;GO:0032991;GO:0035267;GO:0035267;GO:0036464;GO:0043209;GO:0043296;GO:0044305;GO:0044305;GO:0044305;GO:0045121;GO:0045202;GO:0070160;GO:0098685;GO:0098685;GO:0098871;GO:…	mmu04015;mmu04145;mmu04210;mmu04390;mmu04510;mmu04520;mmu04530;mmu04611;mmu04670;mmu04714;mmu04810;mmu04919;mmu04921;mmu04971;mmu05100;mmu05132;mmu05164;mmu05205;mmu05225;mmu05410;mmu05412;mmu05414;mmu05416;mmu05418	NA
Actbl2	5	1	3	2	3	2	0.19	0.04	0.13	0.08	0.12	0.07	0.1	0.02	0.06	0.04	0.05	0.04	1.81231	1.27701	0.645028	1	1	0.995771	actin, beta-like 2	GO:0007409;GO:0048870	GO:0000166;GO:0005524;GO:0019901;GO:0098973	GO:0005737;GO:0005856;GO:0005884;GO:0016020;GO:0030424;GO:0035267;GO:0045202;GO:0045202;GO:0045202;GO:0098978;GO:0098978;GO:0098978	NA	NA
Actg2	54	57	23	29	32	31	4.4	4.68	2.23	2.63	2.73	2.27	2.44	2.56	1.04	1.22	1.25	1.26	0.67498	0.481276	2.04654	0.998054	1	0.68627	actin, gamma 2, smooth muscle, enteric	NA	GO:0000166;GO:0005524	GO:0005737;GO:0005856;GO:0005869;GO:0071944	mmu04270	NA
Actg1	28965	30857	24948	27483	27168.5	36978	1588.57	1706.56	1628.29	1677.93	1558.75	1828.97	881.11	935.66	756.29	778.48	715.63	1010.5	0.863556	0.797084	0.936058	0.999551	4.82944e-08	0.999838	actin, gamma, cytoplasmic 1	GO:0001525;GO:0001738;GO:0010628;GO:0030335;GO:0045214;GO:0048488;GO:0048488;GO:0051492;GO:0051893;GO:0071346;GO:0090303;GO:0120192;GO:0150111;GO:1902396	GO:0000166;GO:0005200;GO:0005515;GO:0005522;GO:0005524;GO:0031625;GO:0042802;GO:0098973;GO:0098973	GO:0005737;GO:0005829;GO:0005856;GO:0005884;GO:0005884;GO:0005911;GO:0015629;GO:0030016;GO:0031941;GO:0043034;GO:0043209;GO:0043296;GO:0044305;GO:0044305;GO:0044305;GO:0045177;GO:0045335;GO:0070062;GO:0098685;GO:0098685;GO:0098685;GO:0098871;GO:0099143;GO:0120220	mmu04015;mmu04145;mmu04210;mmu04390;mmu04510;mmu04520;mmu04530;mmu04611;mmu04670;mmu04714;mmu04810;mmu04919;mmu04921;mmu05100;mmu05132;mmu05164;mmu05205;mmu05225;mmu05410;mmu05412;mmu05414;mmu05416;mmu05418	NA
Ablim1	969	937	1420	1443	1659	909	15.58	15.23	27.07	25.8	27.8	13.18	8.64	8.35	12.58	11.97	12.76	7.28	1.27287	1.48679	1.15621	0.999438	3.46733e-07	0.994626	actin-binding LIM protein 1	GO:0007010;GO:0007411;GO:0030032;GO:0030032;GO:0045944;GO:0060271;GO:0060271	GO:0003779;GO:0005515;GO:0046872;GO:0051015	GO:0001725;GO:0001725;GO:0005737;GO:0005856;GO:0014069;GO:0015629;GO:0015629;GO:0030027	mmu04360	NA
Ablim2	356	297	593	483	513	407	10.17	8.54	20.25	15.43	15.36	10.47	5.64	4.68	9.4	7.16	7.05	5.79	1.60597	1.50318	0.818778	0.998648	0.999988	0.98773	actin-binding LIM protein 2	GO:0006351;GO:0007010;GO:0030032;GO:0030036;GO:0045944	GO:0003779;GO:0046872;GO:0051015	GO:0005737;GO:0015629;GO:0015629;GO:0030016	mmu04360	NA
Abra	0	0	0	0	0	0	0	0	0	0	0	0	0	0	0	0	0	0	NA	NA	NA	NA	NA	NA	actin-binding Rho activating protein	GO:0006606;GO:0015031;GO:0035025;GO:0035025;GO:0045893;GO:0045944;GO:0045944;GO:0045944;GO:0051091;GO:0051091	GO:0003779	GO:0005737;GO:0005856;GO:0005886;GO:0015629;GO:0030016;GO:0030017;GO:0030017	NA	NA
Actn2	2	2	0	1	0	0	0.07	0.07	0	0.04	0	0	0.04	0.04	0	0.02	0	0	0.495491	0.335233	5.73141	1	1	0.986439	actinin alpha 2	GO:0006936;GO:0030035;GO:0042391;GO:0043267;GO:0043268;GO:0045214;GO:0048041;GO:0051695;GO:0055013;GO:0072659;GO:0072659;GO:0086097;GO:1901017;GO:1901018;GO:2000009;GO:2001137;GO:2001137;GO:2001259;GO:2001259	GO:0003779;GO:0005509;GO:0005515;GO:0005546;GO:0008092;GO:0008092;GO:0019904;GO:0030274;GO:0030374;GO:0030674;GO:0031432;GO:0042802;GO:0044325;GO:0044325;GO:0046872;GO:0051015;GO:0051015;GO:0051373;GO:0070080	GO:0005737;GO:0005865;GO:0005886;GO:0005925;GO:0030017;GO:0030018;GO:0030018;GO:0030175;GO:0030864;GO:0098839;GO:0098978;GO:0099092	mmu05412	NA
Actn3	140	101	130	196	163	116	4.99	3.63	5.51	7.77	6.07	3.73	2.77	1.99	2.56	3.61	2.79	2.06	1.30743	1.59819	0.976782	1	0.127664	0.997303	actinin alpha 3	GO:0001649;GO:0006936;GO:0014728;GO:0014732;GO:0014883;GO:0014894;GO:0031448;GO:0045820;GO:0048041;GO:0048633;GO:0048743;GO:0060349;GO:0070885;GO:0090257;GO:0090324;GO:0120163;GO:1900159;GO:1901078;GO:1903715;GO:1904025	GO:0003779;GO:0005509;GO:0005515;GO:0030674;GO:0042802;GO:0044325;GO:0046872;GO:0051015;GO:0051015	GO:0005865;GO:0005903;GO:0005925;GO:0030017;GO:0030018	mmu05412	NA
Actn4	13217	13121	18560	19308	21478	16369	353.91	354.82	590.86	575.58	601.47	395.94	196.3	194.54	274.44	267.04	276.14	218.76	1.20758	1.39706	0.899162	0.999844	8.06244e-13	0.99941	actinin alpha 4	GO:0015031;GO:0030050;GO:0030335;GO:0033209;GO:0035357;GO:0042981;GO:0048384;GO:0048549;GO:0051017;GO:0051271;GO:0051272;GO:0051272;GO:0051272;GO:0070830;GO:1900025;GO:1901224;GO:1902396;GO:1903506	GO:0000977;GO:0001882;GO:0003713;GO:0003779;GO:0005509;GO:0005515;GO:0016922;GO:0030374;GO:0031490;GO:0042803;GO:0042974;GO:0044325;GO:0044877;GO:0046872;GO:0047485;GO:0051015;GO:0051015	GO:0001725;GO:0001725;GO:0001725;GO:0005634;GO:0005737;GO:0005737;GO:0005829;GO:0005856;GO:0005911;GO:0015629;GO:0016604;GO:0030018;GO:0030054;GO:0030863;GO:0031143;GO:0032991;GO:0043005;GO:0048471;GO:1990904	mmu04510;mmu04520;mmu04530;mmu04670;mmu04810;mmu05146;mmu05203;mmu05322	NA
Actn1	1034	1072	1701	1942	2229	1259	28.23	29.56	55.22	59.04	63.65	31.05	15.66	16.21	25.65	27.39	29.22	17.16	1.28262	1.74777	0.955143	0.999531	1.3356e-13	0.998735	actinin, alpha 1	GO:0007015;GO:0030220;GO:0030865;GO:0036344;GO:0048041;GO:0050808;GO:0051017;GO:0051271;GO:0051639;GO:0099173	GO:0003725;GO:0003779;GO:0005178;GO:0005178;GO:0005509;GO:0005515;GO:0005519;GO:0017166;GO:0017166;GO:0019904;GO:0030374;GO:0042803;GO:0042803;GO:0044325;GO:0046872;GO:0051015;GO:0051015;GO:0099186	GO:0001725;GO:0001725;GO:0001725;GO:0001725;GO:0001726;GO:0001726;GO:0005634;GO:0005737;GO:0005856;GO:0005884;GO:0005886;GO:0005903;GO:0005911;GO:0005916;GO:0005925;GO:0005925;GO:0016020;GO:0030017;GO:0030018;GO:0030018;GO:0030054;GO:0030141;GO:0030863;GO:0030864;GO:0032127;GO:0042995;GO:0043197;GO:0098978	mmu04510;mmu04520;mmu04530;mmu04670;mmu04810;mmu05146;mmu05203;mmu05322	NA
Actl10	4	7	3	2	0	4	0.28	0.5	0.25	0.16	0	0.25	0.16	0.27	0.12	0.07	0	0.14	0.494988	0.187585	1.86098	1	1	0.993466	actin-like 10	GO:0008150	GO:0003674	GO:0005869	NA	NA
Actl11	0	0	0	0	0	0	0	0	0	0	0	0	0	0	0	0	0	0	NA	NA	NA	NA	NA	NA	actin-like 11	GO:0008150	GO:0003674	GO:0005869	NA	NA
Actl6a	1205	1175	832	950	864	1300	63.95	62.89	52.54	56.12	47.97	62.23	35.47	34.48	24.4	26.04	22.02	34.38	0.860233	0.696095	1.01387	0.999527	0.000205603	0.998943	actin-like 6A	GO:0001825;GO:0006281;GO:0006310;GO:0006325;GO:0006338;GO:0006338;GO:0006357;GO:0006974;GO:0007399;GO:0007399;GO:0040008;GO:0043044;GO:0043967;GO:0043967;GO:0043968	GO:0003682;GO:0003682;GO:0005515	GO:0005634;GO:0005634;GO:0005654;GO:0005886;GO:0016514;GO:0016514;GO:0016514;GO:0031011;GO:0035267;GO:0035267;GO:0070603;GO:0071564;GO:0071564	mmu04714;mmu05225	NA
Actl6b	0	0	0	0	0	0	0	0	0	0	0	0	0	0	0	0	0	0	NA	NA	NA	NA	NA	NA	actin-like 6B	GO:0006325;GO:0006333;GO:0006338;GO:0006357;GO:0007399;GO:0007399;GO:0016358;GO:0042551;GO:0043044;GO:0043967	GO:0003682;GO:0005515	GO:0005634;GO:0016514;GO:0016514;GO:0016514;GO:0035267;GO:0070603;GO:0071565	mmu04714;mmu05225	NA
Actl7a	0	0	0	0	0	0	0	0	0	0	0	0	0	0	0	0	0	0	NA	NA	NA	NA	NA	NA	actin-like 7a	NA	NA	GO:0001673;GO:0005634;GO:0005737;GO:0005737;GO:0005794;GO:0005856;GO:0005869;GO:0031514;GO:0032991	NA	NA
Actl7b	0	0	0	1	0	0	0	0	0	0.08	0	0	0	0	0	0.04	0	0	NA	0.886745	NA	NA	1	NA	actin-like 7b	NA	NA	GO:0005634;GO:0005737;GO:0005737;GO:0005856;GO:0005869	NA	NA
Actl9	0	1	0	0	0	0	0	0.08	0	0	0	0	0	0.04	0	0	0	0	0.311245	0.280164	3.3657	1	1	0.993543	actin-like 9	GO:0008150	GO:0003674	GO:0005737;GO:0005856;GO:0005869	NA	NA
Arpin	983	975	1155	1150	1187	1115	46.8	46.83	65.42	60.95	59.12	47.9	25.96	25.68	30.39	28.28	27.14	26.46	1.0849	1.07703	0.980901	0.999605	1	0.99882	actin-related protein 2/3 complex inhibitor	GO:0051126	GO:0003674	GO:0030027;GO:0042995	NA	NA
Actrt1	0	0	0	0	0	0	0	0	0	0	0	0	0	0	0	0	0	0	NA	NA	NA	NA	NA	NA	actin-related protein T1	GO:0006355;GO:0008589;GO:0045892	GO:0003682;GO:0003682	GO:0005634;GO:0005634;GO:0005737;GO:0005856	NA	NA
Actrt2	0	0	0	0	0	0	0	0	0	0	0	0	0	0	0	0	0	0	NA	NA	NA	NA	NA	NA	actin-related protein T2	GO:0008150	GO:0003674	GO:0005737;GO:0005856	NA	NA
Alcam	2650	2719	2907	3002	3533	2784	54.22	56.2	70.7	68.38	75.59	51.47	30.07	30.81	32.84	31.72	34.7	28.44	1.01041	1.08048	1.09553	0.999815	0.943868	0.998684	activated leukocyte cell adhesion molecule	GO:0002250;GO:0002376;GO:0007155;GO:0007157;GO:0007411;GO:0008045	GO:0005515;GO:0042802	GO:0001772;GO:0005886;GO:0009897;GO:0016020;GO:0016021;GO:0030424;GO:0031226;GO:0042101;GO:0042995;GO:0043025	mmu04514	NA
Ascc1	820	782	781	796	899	915	58.63	56.33	66.5	63.3	67.25	58.91	32.52	30.89	30.89	29.37	30.88	32.55	1.01028	0.972873	0.95871	1	0.985634	0.998548	activating signal cointegrator 1 complex subunit 1	GO:0006281;GO:0006355;GO:0006355;GO:0006974	GO:0003676;GO:0003713;GO:0003723	GO:0005634;GO:0005634;GO:0005667;GO:0031594	NA	NA
Ascc2	671	645	584	689	658	771	26.59	25.8	27.53	30.4	27.28	27.58	14.75	14.14	12.79	14.1	12.52	15.24	0.960165	0.939396	0.938458	0.999785	0.91746	0.998172	activating signal cointegrator 1 complex subunit 2	GO:0006281;GO:0006355;GO:0006355;GO:0006974	GO:0043130	GO:0005634;GO:0099053	NA	NA
Ascc3	875	929	1151	1276	1413	961	11.8	12.66	18.44	19.15	19.92	11.71	6.54	6.94	8.57	8.89	9.15	6.47	1.08277	1.29935	1.08435	0.999601	1.54441e-08	0.998075	activating signal cointegrator 1 complex subunit 3	GO:0006281;GO:0006307;GO:0006974;GO:0008283;GO:0032508	GO:0000166;GO:0003676;GO:0003678;GO:0003723;GO:0004386;GO:0005524;GO:0016787;GO:0043138;GO:0043138	GO:0005634;GO:0005634;GO:0005829;GO:0099053	NA	3.6.4.12
Atf1	1075.14	1067.84	1217	1333	1592.62	1192	47.87	47.97	64.46	66.07	74.17	47.89	26.55	26.3	29.94	30.65	34.05	26.46	1.06119	1.23147	1.0049	0.999677	0.49822	0.9989	activating transcription factor 1	GO:0006355;GO:0006357;GO:0010976;GO:0034622;GO:0045740;GO:0045944	GO:0000977;GO:0000978;GO:0000981;GO:0000981;GO:0001228;GO:0003677;GO:0003700;GO:0042802;GO:0043565;GO:0044877;GO:0046982	GO:0005634;GO:0005654;GO:0005667;GO:0005667;GO:0005667;GO:1990589;GO:1990590;GO:1990590	mmu04925;mmu05202	NA
Atf2	1474	1531.04	1270.02	1319	1482.15	1717	36.77	38.41	37.62	36.49	38.51	38.55	20.39	21.06	17.47	16.93	17.68	21.3	0.885317	0.821699	1.00025	0.999233	0.00014617	0.999113	activating transcription factor 2	GO:0000122;GO:0000165;GO:0001701;GO:0001701;GO:0001865;GO:0001889;GO:0001934;GO:0002244;GO:0003151;GO:0003360;GO:0003418;GO:0003419;GO:0006355;GO:0006357;GO:0006357;GO:0006357;GO:0006606;GO:0006915;GO:0006970;GO:0006974;GO:0006974;GO:0007033;GO:0007254;GO:0007507;GO:0010467;GO:0010467;GO:0010628;GO:0014070;GO:0016525;GO:0018107;GO:0021742;GO:0021743;GO:0021754;GO:0030509;GO:0031573;GO:0032915;GO:…	GO:0000977;GO:0000978;GO:0000978;GO:0000978;GO:0000981;GO:0000987;GO:0001228;GO:0001228;GO:0003677;GO:0003682;GO:0003700;GO:0005515;GO:0008140;GO:0010485;GO:0019901;GO:0035497;GO:0035497;GO:0035497;GO:0042802;GO:0042803;GO:0043522;GO:0043565;GO:0043565;GO:0044013;GO:0044877;GO:0046872;GO:0046982;GO:0061629;GO:1990837;GO:1990841;GO:1990841	GO:0000785;GO:0005634;GO:0005634;GO:0005654;GO:0005737;GO:0005739;GO:0005741;GO:0016020;GO:0016602;GO:0035861;GO:0035861;GO:1902562	mmu04010;mmu04022;mmu04151;mmu04211;mmu04261;mmu04668;mmu04714;mmu04728;mmu04911;mmu04915;mmu04918;mmu04922;mmu04925;mmu04926;mmu04927;mmu04928;mmu04934;mmu05030;mmu05031;mmu05034;mmu05161;mmu05163;mmu05164;mmu05166;mmu05203	2.3.1.48
Atf3	389	333	561	571	569	310	20.57	17.76	35.29	33.61	31.47	14.78	11.41	9.74	16.39	15.59	14.45	8.17	1.42045	1.53612	1.20465	0.998659	0.998092	0.990717	activating transcription factor 3	GO:0000122;GO:0000122;GO:0006094;GO:0006355;GO:0006357;GO:0008284;GO:0010628;GO:0010628;GO:0030968;GO:0034198;GO:0035914;GO:0045892;GO:0045944;GO:0070373;GO:1903984;GO:1990440	GO:0000976;GO:0000977;GO:0000978;GO:0000978;GO:0000981;GO:0001227;GO:0001227;GO:0001228;GO:0003677;GO:0003700;GO:0042802;GO:0042803;GO:0046982;GO:1990837	GO:0005634;GO:0005634;GO:0005634;GO:0005654;GO:0005654;GO:0005730;GO:1990622	NA	NA
Atf4	6982	7103	6061	6066	6228	8594	469.68	483.02	483.87	448.68	440.54	517.51	260.51	264.83	224.74	208.17	202.25	285.92	0.907443	0.778256	0.927129	0.999673	0	0.999468	activating transcription factor 4	GO:0000122;GO:0006094;GO:0006355;GO:0006355;GO:0006357;GO:0006357;GO:0006874;GO:0007214;GO:0007623;GO:0010575;GO:0010628;GO:0010628;GO:0010628;GO:0030282;GO:0030968;GO:0031667;GO:0032922;GO:0034198;GO:0034198;GO:0034599;GO:0034976;GO:0034976;GO:0035162;GO:0036091;GO:0036499;GO:0036499;GO:0042149;GO:0042789;GO:0043267;GO:0043525;GO:0045667;GO:0045667;GO:0045893;GO:0045893;GO:0045943;GO:0045944;GO:…	GO:0000976;GO:0000976;GO:0000977;GO:0000978;GO:0000978;GO:0000978;GO:0000981;GO:0000981;GO:0001228;GO:0001228;GO:0003677;GO:0003677;GO:0003700;GO:0003700;GO:0003700;GO:0005515;GO:0008022;GO:0008140;GO:0019901;GO:0042802;GO:0043522;GO:0043565;GO:0046982;GO:0061629;GO:0140296;GO:0140297;GO:1990837;GO:1990841;GO:1990841	GO:0005634;GO:0005634;GO:0005634;GO:0005654;GO:0005667;GO:0005737;GO:0005737;GO:0005813;GO:0005856;GO:0005886;GO:0016020;GO:0032590;GO:0032991;GO:0032991;GO:0034399;GO:0043005;GO:0090575;GO:1990037;GO:1990589;GO:1990589;GO:1990589;GO:1990590;GO:1990590;GO:1990590;GO:1990617	mmu04010;mmu04022;mmu04137;mmu04141;mmu04151;mmu04210;mmu04211;mmu04261;mmu04668;mmu04720;mmu04722;mmu04725;mmu04728;mmu04911;mmu04912;mmu04915;mmu04918;mmu04922;mmu04925;mmu04926;mmu04927;mmu04928;mmu04932;mmu04934;mmu05030;mmu05031;mmu05034;mmu05161;mmu05163;mmu05166;mmu05203;mmu05215	NA
Atf5	3782	3699	3457	3506	3017	5455	218.96	215.78	238	225.97	182.7	284.62	121.45	118.3	110.54	104.84	83.88	157.25	0.966627	0.797885	0.760665	0.999821	0.864227	0.692084	activating transcription factor 5	GO:0006355;GO:0006357;GO:0006357;GO:0007623;GO:0008285;GO:0009791;GO:0010468;GO:0021889;GO:0021891;GO:0021930;GO:0021988;GO:0035264;GO:0042127;GO:0043066;GO:0043066;GO:0045444;GO:0045444;GO:0045892;GO:0045893;GO:0045944;GO:0046605;GO:0048712;GO:0050768;GO:0051726;GO:1902750	GO:0000976;GO:0000976;GO:0000977;GO:0000977;GO:0001228;GO:0001228;GO:0003677;GO:0003682;GO:0003682;GO:0003700;GO:0005515;GO:0015631;GO:0019900;GO:0031072;GO:0043565;GO:0043565	GO:0005634;GO:0005634;GO:0005634;GO:0005654;GO:0005654;GO:0005667;GO:0005737;GO:0005813;GO:0005829;GO:0005856	NA	NA
Atf6	2013	2198	2949	2989	3413	2375	27.19	30.01	47.34	44.95	48.21	29	15.08	16.45	21.99	20.86	22.13	16.02	1.12707	1.30879	1.03813	0.999708	0.000692978	0.999195	activating transcription factor 6	GO:0001654;GO:0006355;GO:0006357;GO:0006986;GO:0007601;GO:0010508;GO:0030968;GO:0043065;GO:0045944;GO:0045944;GO:1903893;GO:1990440	GO:0000976;GO:0000977;GO:0000978;GO:0000978;GO:0000981;GO:0001228;GO:0003677;GO:0003700;GO:0005515;GO:0031625;GO:0035497;GO:0042802;GO:0043565;GO:0046982;GO:1990837	GO:0005634;GO:0005634;GO:0005634;GO:0005634;GO:0005737;GO:0005783;GO:0005783;GO:0005789;GO:0005794;GO:0016020;GO:0016021;GO:0030176	mmu04141;mmu05010	NA
Atf6b	846	716	974	1049	932	910	34.06	29.09	46.64	47.01	39.25	33.07	18.89	15.95	21.66	21.81	18.02	18.27	1.25652	1.24945	0.88266	0.996689	0.682597	0.996251	activating transcription factor 6 beta	GO:0006355;GO:0006357;GO:0006986;GO:0030968;GO:0045944;GO:1903892;GO:1990440	GO:0000976;GO:0000978;GO:0000978;GO:0000981;GO:0001228;GO:0003677;GO:0003700;GO:0005515;GO:0035497;GO:1990837	GO:0005622;GO:0005634;GO:0005634;GO:0005634;GO:0005783;GO:0005789;GO:0012505;GO:0016020;GO:0016021;GO:0030176;GO:0032993;GO:0090575	mmu04022;mmu04141;mmu04151;mmu04211;mmu04261;mmu04668;mmu04728;mmu04911;mmu04915;mmu04918;mmu04925;mmu04926;mmu04927;mmu04928;mmu04934;mmu05030;mmu05031;mmu05034;mmu05161;mmu05163;mmu05166;mmu05203	NA
Atf7	1913	1863	3367	3575	3917	2131	26.8	26.25	55.96	55.66	57.4	27.18	14.86	14.39	25.99	25.82	26.35	15.02	1.43362	1.80636	0.980671	0.999584	0	0.999195	activating transcription factor 7	GO:0000122;GO:0001701;GO:0001889;GO:0002244;GO:0006355;GO:0006357;GO:0007507;GO:0038066;GO:0097284	GO:0000978;GO:0000978;GO:0000981;GO:0001227;GO:0008134;GO:0019899;GO:0035497;GO:0051019;GO:1990837	GO:0034399	NA	NA
Atf7ip	1381	1387	1695	1872	2079	1774	31.01	31.46	45.24	46.79	48.82	35.99	17.2	17.25	21.01	21.71	22.41	19.88	1.09894	1.27927	0.877063	0.999634	9.00374e-08	0.99641	activating transcription factor 7 interacting protein	GO:0000122;GO:0006306;GO:0031647;GO:0045892;GO:0045893;GO:0045898;GO:0050821;GO:0090309	GO:0003714;GO:0016887	GO:0005634;GO:0005654;GO:0005667;GO:0005829;GO:0016604	NA	NA
Atf7ip2	91	123	119	125	132	73	3.64	5.01	7.6	6.14	5.52	3.15	2.02	2.75	3.53	2.85	2.53	1.74	0.841562	0.934869	1.88431	0.999402	1	0.133221	activating transcription factor 7 interacting protein 2	GO:0008150	GO:0003674	GO:0005634	NA	NA
Aicda	3	8	1	5	3	1	0.13	0.35	0.05	0.24	0.14	0.04	0.07	0.19	0.02	0.11	0.06	0.02	0.289201	0.459319	6.4091	1	1	0.892059	activation-induced cytidine deaminase	GO:0006397;GO:0009972;GO:0010529;GO:0016445;GO:0016446;GO:0016554;GO:0033262;GO:0042742;GO:0042742;GO:0045190;GO:0045190;GO:0045869;GO:0051607;GO:0070383;GO:0071222;GO:0080111;GO:0080111;GO:0090310	GO:0003723;GO:0003824;GO:0004126;GO:0004126;GO:0004126;GO:0004126;GO:0005515;GO:0008270;GO:0016787;GO:0031625;GO:0042802;GO:0046872;GO:0047844	GO:0000932;GO:0005634;GO:0005634;GO:0005634;GO:0005737;GO:0005737;GO:0032991	mmu04672;mmu05340	3.5.4.38
Abt1	225	270	181	205	189	229	5.13	6.22	4.91	5.21	4.51	4.72	2.85	3.41	2.28	2.42	2.07	2.61	0.741545	0.656338	1.32191	0.991035	1	0.95814	activator of basal transcription 1	GO:0000447;GO:0000472;GO:0000480;GO:0006357;GO:0021522;GO:0034462	GO:0003676;GO:0003677;GO:0003723	GO:0005634;GO:0005667;GO:0005730	NA	NA
Aym1	0	0	0	0	0	0	0	0	0	0	0	0	0	0	0	0	0	0	NA	NA	NA	NA	NA	NA	activator of yeast meiotic promoters 1	GO:0045944	GO:0003674	GO:0001673;GO:0001674	NA	NA
Abr	1942	1836	2541	2997	2790	2086	40.33	38.61	61.6	68.01	59.08	39.3	22.37	21.17	28.61	31.56	27.12	21.71	1.21313	1.42139	0.987305	0.999543	0.00732616	0.9992	active BCR-related gene	GO:0002692;GO:0007165;GO:0007420;GO:0030036;GO:0030336;GO:0032496;GO:0035556;GO:0042472;GO:0043114;GO:0043314;GO:0043547;GO:0050728;GO:0050766;GO:0050804;GO:0050885;GO:0060313;GO:0090630	GO:0005085;GO:0005096;GO:0005096;GO:0005096;GO:0005096	GO:0005829;GO:0005886;GO:0016020;GO:0030054;GO:0042995;GO:0045202;GO:0098685;GO:0098978;GO:0098978;GO:0099092	NA	NA
Acvr1	1115	1071	2511	2581	2938	874	40.33	39.16	106.9	102.82	110.16	28.68	22.37	21.47	49.65	47.7	50.58	15.85	1.7524	2.3147	1.37438	0.999444	0	0.380652	activin A receptor, type 1	GO:0000082;GO:0001525;GO:0001569;GO:0001655;GO:0001701;GO:0001702;GO:0001707;GO:0001755;GO:0002526;GO:0003143;GO:0003148;GO:0003181;GO:0003183;GO:0003203;GO:0003274;GO:0003289;GO:0003289;GO:0006468;GO:0006468;GO:0007178;GO:0007179;GO:0007179;GO:0007179;GO:0007179;GO:0007281;GO:0007368;GO:0007369;GO:0007498;GO:0007507;GO:0007507;GO:0009790;GO:0009953;GO:0009968;GO:0010862;GO:0010862;GO:0016310;GO:…	GO:0000166;GO:0004672;GO:0004674;GO:0004674;GO:0004675;GO:0005025;GO:0005025;GO:0005515;GO:0005524;GO:0016301;GO:0016361;GO:0016361;GO:0016361;GO:0016740;GO:0019838;GO:0042803;GO:0045296;GO:0046332;GO:0046332;GO:0046872;GO:0048185;GO:0048185;GO:0050431;GO:0050431;GO:1990782	GO:0005886;GO:0005887;GO:0005887;GO:0016020;GO:0016021;GO:0043235;GO:0045177;GO:0048179;GO:0070724	mmu04060;mmu04350;mmu04550;mmu05418	2.7.11.30
Acvr1b	272	331	587	590	587	310	8.5	10.45	21.82	20.54	19.2	8.75	4.72	5.73	10.14	9.53	8.81	4.84	1.3283	1.59549	1.19743	0.999268	0.771032	0.991595	activin A receptor, type 1B	GO:0000082;GO:0001701;GO:0001942;GO:0006355;GO:0006468;GO:0006468;GO:0007165;GO:0007166;GO:0007178;GO:0007399;GO:0007498;GO:0009790;GO:0009966;GO:0010628;GO:0010629;GO:0010862;GO:0016310;GO:0018107;GO:0018107;GO:0030308;GO:0032924;GO:0032924;GO:0032924;GO:0032927;GO:0038092;GO:0045648;GO:0045944;GO:0046777;GO:0071363;GO:0097191;GO:1901165	GO:0000166;GO:0004672;GO:0004674;GO:0004674;GO:0004674;GO:0004675;GO:0005515;GO:0005524;GO:0016301;GO:0016361;GO:0016361;GO:0016740;GO:0017002;GO:0019838;GO:0034711;GO:0046332;GO:0046872;GO:0048185;GO:0048185;GO:0048185	GO:0005829;GO:0005886;GO:0005886;GO:0005887;GO:0005887;GO:0009986;GO:0016020;GO:0016021;GO:0043235;GO:0043235;GO:0048179;GO:0048179	mmu04060;mmu04350;mmu04550	2.7.11.30
Acvr1c	1	2	0	0	6	1	0.01	0.02	0	0	0.07	0.01	0.01	0.01	0	0	0.03	0.01	0.360245	1.30112	1.84351	1	0.450164	0.995261	activin A receptor, type IC	GO:0001701;GO:0001834;GO:0002021;GO:0006468;GO:0006468;GO:0006915;GO:0007178;GO:0007181;GO:0007368;GO:0007399;GO:0009749;GO:0016310;GO:0019915;GO:0030154;GO:0030262;GO:0032868;GO:0032924;GO:0038092;GO:0042981;GO:0043065;GO:0043280;GO:0046676;GO:0071363;GO:1901164;GO:1901383	GO:0000166;GO:0004672;GO:0004674;GO:0004674;GO:0004675;GO:0005524;GO:0016301;GO:0016361;GO:0016361;GO:0016740;GO:0019838;GO:0038100;GO:0046332;GO:0046872;GO:0048185;GO:0048185;GO:0070700	GO:0005737;GO:0005886;GO:0005886;GO:0005886;GO:0009986;GO:0016020;GO:0016021;GO:0043235;GO:0048179;GO:0048179	mmu04060;mmu04350;mmu04550	2.7.11.30
Acvrl1	7	4	7	2	5	2	0.2	0.11	0.24	0.06	0.15	0.05	0.11	0.06	0.11	0.03	0.07	0.03	1.37414	0.713617	2.00517	1	1	0.994136	activin A receptor, type II-like 1	GO:0001525;GO:0001525;GO:0001525;GO:0001701;GO:0001937;GO:0001938;GO:0001946;GO:0001974;GO:0003203;GO:0006355;GO:0006468;GO:0006468;GO:0007162;GO:0007165;GO:0007178;GO:0007179;GO:0007179;GO:0007179;GO:0007507;GO:0008015;GO:0008217;GO:0008285;GO:0009953;GO:0010596;GO:0010629;GO:0010862;GO:0016310;GO:0030308;GO:0030336;GO:0030509;GO:0030509;GO:0030509;GO:0030513;GO:0030513;GO:0035313;GO:0035912;GO:…	GO:0000166;GO:0004672;GO:0004674;GO:0004674;GO:0004675;GO:0005024;GO:0005025;GO:0005025;GO:0005515;GO:0005524;GO:0016301;GO:0016361;GO:0016740;GO:0019901;GO:0046332;GO:0046332;GO:0046872;GO:0048185;GO:0050431;GO:0098821	GO:0005886;GO:0005886;GO:0005887;GO:0009986;GO:0016020;GO:0016021;GO:0030425;GO:0043025;GO:0043235;GO:0070724	mmu04060	2.7.11.30
Acvr2a	639	655	1103	1129	1355	810	11.38	11.79	23.36	22.39	25.24	13.04	6.31	6.46	10.85	10.39	11.59	7.21	1.34094	1.70433	0.90714	0.999393	1.83918e-05	0.997429	activin receptor IIA	GO:0001702;GO:0001934;GO:0006468;GO:0007178;GO:0007283;GO:0007368;GO:0007498;GO:0008584;GO:0009952;GO:0009966;GO:0010862;GO:0016310;GO:0030501;GO:0030509;GO:0030509;GO:0030509;GO:0030509;GO:0032924;GO:0032924;GO:0032927;GO:0042475;GO:0042713;GO:0043084;GO:0045648;GO:0045669;GO:0045944;GO:0046881;GO:0048706;GO:0050999;GO:0060011;GO:0071363;GO:0071773	GO:0000166;GO:0004672;GO:0004674;GO:0004674;GO:0004675;GO:0005515;GO:0005524;GO:0015026;GO:0016301;GO:0016740;GO:0017002;GO:0017002;GO:0019838;GO:0019838;GO:0030165;GO:0034711;GO:0034711;GO:0043621;GO:0046872;GO:0048185;GO:0048185;GO:0048185;GO:0048185;GO:0098821	GO:0005737;GO:0005886;GO:0005886;GO:0009986;GO:0016020;GO:0016021;GO:0034673;GO:0043235;GO:0043235;GO:0048179	mmu04060;mmu04350;mmu04550;mmu05418	2.7.11.30
Acvr2b	207	180	604	680	682	245	1.96	1.72	6.79	7.17	6.74	2.1	1.09	0.94	3.15	3.33	3.09	1.16	2.39417	3.38355	0.824475	0.998613	0	0.991821	activin receptor IIB	GO:0000122;GO:0001501;GO:0001501;GO:0001702;GO:0001822;GO:0001822;GO:0001946;GO:0001974;GO:0006355;GO:0006468;GO:0007165;GO:0007178;GO:0007368;GO:0007368;GO:0007389;GO:0007498;GO:0007507;GO:0007507;GO:0009749;GO:0009791;GO:0009791;GO:0009952;GO:0009952;GO:0009952;GO:0009966;GO:0016310;GO:0030073;GO:0030324;GO:0030501;GO:0030509;GO:0031016;GO:0032147;GO:0032924;GO:0032924;GO:0032927;GO:0035265;GO:…	GO:0000166;GO:0004672;GO:0004674;GO:0004674;GO:0004674;GO:0004675;GO:0004712;GO:0005515;GO:0005524;GO:0016301;GO:0016740;GO:0017002;GO:0019838;GO:0019838;GO:0019838;GO:0034711;GO:0046872;GO:0048185;GO:0048185;GO:0048185;GO:0048185;GO:0050431	GO:0005737;GO:0005886;GO:0005886;GO:0016020;GO:0016021;GO:0032991;GO:0043235;GO:0043235;GO:0048179	mmu04060;mmu04350;mmu04550;mmu05418	2.7.11.30
Arc	22	27	31	31	25	22	0.74	0.91	1.24	1.16	0.88	0.67	0.41	0.5	0.58	0.54	0.4	0.37	0.944347	0.916311	1.36873	1	1	0.994158	activity regulated cytoskeletal-associated protein	GO:0006897;GO:0007010;GO:0007010;GO:0007275;GO:0007492;GO:0007616;GO:0007616;GO:0009952;GO:0016477;GO:0022604;GO:0048168;GO:0050804;GO:0050804;GO:0051028;GO:0051260;GO:0061001;GO:0099149;GO:0099149;GO:0110077;GO:1900271;GO:1900271;GO:1900271;GO:1900452;GO:2000969;GO:2000969	GO:0003723;GO:0003729;GO:0003779;GO:0005515	GO:0005737;GO:0005737;GO:0005768;GO:0005856;GO:0005886;GO:0005886;GO:0015629;GO:0015629;GO:0016020;GO:0030054;GO:0030425;GO:0031410;GO:0042995;GO:0043197;GO:0045121;GO:0045202;GO:0045211;GO:0071598;GO:0098839;GO:0098845;GO:0098978;GO:0098978;GO:0098978;GO:0098978;GO:1903561	mmu05031	NA
Adnp	51.75	64.2	98.14	168.13	185.25	31.05	1.04	1.3	2.34	3.77	3.92	0.57	0.58	0.71	1.09	1.75	1.8	0.31	1.16503	2.43554	2.2995	0.998797	0.989099	0.207991	activity-dependent neuroprotective protein	GO:0007614;GO:0010468;GO:0010629;GO:0010835;GO:0010976;GO:0019934;GO:0032091;GO:0032147;GO:0033484;GO:0043524;GO:0043524;GO:0045773;GO:0050731;GO:0050805;GO:0051965	GO:0003677;GO:0003682;GO:0005507;GO:0005515;GO:0042277;GO:0046872;GO:0048487	GO:0005615;GO:0005615;GO:0005634;GO:0005634;GO:0005634;GO:0005737;GO:0030424;GO:0030425;GO:0043025;GO:0090575	NA	NA
Acsbg1	4745	4173	3916	4568	4966	5437	176.14	156.35	172.88	188.77	192.81	182.21	97.7	85.72	80.3	87.58	88.52	100.67	1.02636	1.02655	0.860968	0.999812	0.962532	0.996516	acyl-CoA synthetase bubblegum family member 1	GO:0000038;GO:0000038;GO:0001676;GO:0001676;GO:0006629;GO:0006631;GO:0042759;GO:0042759;GO:0051384	GO:0000166;GO:0004467;GO:0004467;GO:0004467;GO:0005524;GO:0016405;GO:0016874;GO:0031957;GO:0031957	GO:0005737;GO:0005737;GO:0005777;GO:0005783;GO:0005794;GO:0005886;GO:0016020;GO:0031410;GO:0043231	mmu00061;mmu00071;mmu03320;mmu04920	6.2.1.3
Acsbg2	0	1	1	0	0	0	0	0.04	0.05	0	0	0	0	0.02	0.02	0	0	0	0.500698	0.280164	3.3657	1	1	0.993543	acyl-CoA synthetase bubblegum family member 2	GO:0006629;GO:0006631;GO:0006631;GO:0006635;GO:0007275;GO:0007283;GO:0030154;GO:0042759	GO:0000166;GO:0004467;GO:0004467;GO:0004467;GO:0005524;GO:0016405;GO:0016874;GO:0047617;GO:0047676	GO:0005737;GO:0005737;GO:0005737;GO:0005739;GO:0005829;GO:0005829;GO:0016020	mmu00061;mmu00071;mmu03320;mmu04920	6.2.1.15;6.2.1.3
1700061G19Rik	0	0	1	0	0	1	0	0	0.05	0	0	0.04	0	0	0.02	0	0	0.02	0.813119	NA	0.321651	1	NA	0.994238	acyl-CoA synthetase bubblegum family member 3	GO:0042759	GO:0004467;GO:0016405	GO:0005737	mmu00061;mmu00071;mmu03320;mmu04920	NA
Acsf2	17	22	41	26	33	13	0.57	0.74	1.63	0.97	1.15	0.39	0.32	0.41	0.76	0.45	0.53	0.22	1.29912	1.16537	1.86671	0.998185	1	0.982382	acyl-CoA synthetase family member 2	GO:0006629;GO:0006631	GO:0000166;GO:0005524;GO:0016874;GO:0031956;GO:0031956;GO:0047760	GO:0005739	NA	6.2.1.2
Acsf3	65	67	115	132	113	93	3.06	3.18	6.44	6.92	5.57	3.95	1.7	1.75	2.99	3.21	2.56	2.18	1.33584	1.63059	0.809108	0.998602	0.0577842	0.994064	acyl-CoA synthetase family member 3	GO:0006629;GO:0006631;GO:0006633;GO:0006633;GO:0090410	GO:0000166;GO:0005524;GO:0016405;GO:0016874;GO:0016878;GO:0031957;GO:0031957;GO:0090409	GO:0005739;GO:0005739;GO:0005739	mmu00280	6.2.1.n3
Acsl1	743	717	889	911	1120	840	19.45	18.95	27.66	26.54	30.66	19.86	10.79	10.39	12.85	12.31	14.07	10.97	1.12624	1.27372	0.957508	0.99946	0.532026	0.998476	acyl-CoA synthetase long-chain family member 1	GO:0000038;GO:0000038;GO:0001676;GO:0006629;GO:0006631;GO:0008610;GO:0008610;GO:0010033;GO:0010747;GO:0015908;GO:0019432;GO:0033211;GO:0035338;GO:0035338;GO:0042178;GO:0044539;GO:0071902;GO:0120162	GO:0000166;GO:0004467;GO:0004467;GO:0005524;GO:0016874;GO:0043758;GO:0047676;GO:0047676;GO:0050197;GO:0090434	GO:0005739;GO:0005739;GO:0005741;GO:0005777;GO:0005778;GO:0005783;GO:0005783;GO:0005886;GO:0016020;GO:0016021;GO:0043231	mmu00061;mmu00071;mmu03320;mmu04146;mmu04216;mmu04714;mmu04920	6.2.1.15;6.2.1.24;6.2.1.3
Acsl3	9060.25	10159.5	4856.62	4937.52	5798.99	11953.7	239.98	271.61	152.23	145.51	160.16	286.09	133.11	148.91	70.71	67.51	73.53	158.06	0.685373	0.474829	0.953366	0.999674	0	0.999701	acyl-CoA synthetase long-chain family member 3	GO:0001676;GO:0001676;GO:0006629;GO:0006631;GO:0006633;GO:0030182;GO:0034379;GO:0035336;GO:0042998;GO:0044539;GO:0051047;GO:2001247	GO:0000166;GO:0004467;GO:0004467;GO:0005524;GO:0016874;GO:0019901;GO:0019904;GO:0047676	GO:0005739;GO:0005741;GO:0005777;GO:0005783;GO:0005783;GO:0005794;GO:0005811;GO:0005811;GO:0005886;GO:0016020;GO:0016021;GO:0043231;GO:0048471	mmu00061;mmu00071;mmu03320;mmu04146;mmu04216;mmu04714;mmu04920	6.2.1.15;6.2.1.3
Acsl4	8353	8915	6047	6488	7560	9703	166.53	179.95	142.29	143.36	156.63	175.37	92.37	98.66	66.09	66.51	71.91	96.89	0.800733	0.7082	1.03064	0.999659	7.14004e-07	0.999705	acyl-CoA synthetase long-chain family member 4	GO:0001676;GO:0001676;GO:0006629;GO:0006631;GO:0008610;GO:0015908;GO:0019217;GO:0019432;GO:0030182;GO:0030182;GO:0030307;GO:0032024;GO:0032307;GO:0035336;GO:0035338;GO:0060136;GO:0060996	GO:0000166;GO:0004467;GO:0004467;GO:0004467;GO:0005524;GO:0016874;GO:0031957;GO:0047676;GO:0047676	GO:0005737;GO:0005739;GO:0005739;GO:0005741;GO:0005777;GO:0005783;GO:0005783;GO:0005783;GO:0005811;GO:0005811;GO:0005886;GO:0005886;GO:0016020;GO:0016021;GO:0031966;GO:0043025;GO:0043231;GO:0044233	mmu00061;mmu00071;mmu03320;mmu04146;mmu04216;mmu04714;mmu04920	6.2.1.15;6.2.1.3
Acsl5	3686	3624	2780	2853	2770	3150	120	119.12	107.62	103.4	94.32	92.61	66.56	65.31	49.99	47.97	43.3	51.17	0.883715	0.698428	1.29049	0.999709	3.88578e-15	0.835614	acyl-CoA synthetase long-chain family member 5	GO:0001676;GO:0001676;GO:0001676;GO:0006629;GO:0006631;GO:0008610;GO:0008654;GO:0010747;GO:0010747;GO:0010867;GO:0015908;GO:0032000;GO:0035338;GO:0035338;GO:2001236	GO:0000166;GO:0004467;GO:0004467;GO:0004467;GO:0005524;GO:0016874;GO:0047676;GO:0047676	GO:0005654;GO:0005730;GO:0005739;GO:0005739;GO:0005739;GO:0005741;GO:0005743;GO:0005783;GO:0005783;GO:0005783;GO:0005886;GO:0016020;GO:0016021	mmu00061;mmu00071;mmu03320;mmu04146;mmu04216;mmu04714;mmu04920	6.2.1.15;6.2.1.3
Acsl6	10	4	3	7	8	0	0.4	0.16	0.14	0.31	0.34	0	0.22	0.09	0.07	0.15	0.15	0	1.33734	1.40379	10.4628	0.998163	1	0.942276	acyl-CoA synthetase long-chain family member 6	GO:0000038;GO:0001676;GO:0006629;GO:0006631;GO:0007405;GO:0008610;GO:0008654;GO:0010747;GO:0010976;GO:0015908;GO:0019432;GO:0035338;GO:0035338	GO:0000166;GO:0004467;GO:0004467;GO:0004467;GO:0005515;GO:0005524;GO:0016874;GO:0019899;GO:0042803;GO:0047676;GO:0047676	GO:0005634;GO:0005739;GO:0005741;GO:0005777;GO:0005783;GO:0005783;GO:0016020;GO:0016020;GO:0016021;GO:0043231	mmu00061;mmu00071;mmu03320;mmu04146;mmu04216;mmu04714;mmu04920	6.2.1.15;6.2.1.3
Acsm1	0	0	0	1	1	0	0	0	0	0.06	0.05	0	0	0	0	0.03	0.02	0	NA	1.23372	NA	NA	1	NA	acyl-CoA synthetase medium-chain family member 1	GO:0006629;GO:0006631;GO:0006633;GO:0006633;GO:0006637	GO:0000166;GO:0004321;GO:0004467;GO:0004467;GO:0005524;GO:0005525;GO:0015645;GO:0015645;GO:0016874;GO:0018858;GO:0018858;GO:0031956;GO:0046872;GO:0047760;GO:0047760;GO:0047760;GO:0102391;GO:0102391	GO:0005739;GO:0005739;GO:0005759;GO:0005759;GO:0005759	mmu00650	6.2.1.2;6.2.1.25
Acsm2	0	0	1	0	0	0	0	0	0.02	0	0	0	0	0	0.01	0	0	0	0.813119	NA	NA	1	NA	NA	acyl-CoA synthetase medium-chain family member 2	GO:0006629;GO:0006631;GO:0006633;GO:0006637	GO:0000166;GO:0004321;GO:0005524;GO:0015645;GO:0016874;GO:0018858;GO:0031956;GO:0046872;GO:0047760	GO:0005739;GO:0005739;GO:0005759	mmu00650	6.2.1.2;6.2.1.25
Acsm3	0	1	0	4	1	0	0	0.04	0	0.18	0.04	0	0	0.02	0	0.08	0.02	0	0.311245	1.34959	3.3657	1	0.699504	0.993543	acyl-CoA synthetase medium-chain family member 3	GO:0006629;GO:0006631;GO:0006633;GO:0006633;GO:0006637	GO:0000166;GO:0004321;GO:0005524;GO:0015645;GO:0015645;GO:0016874;GO:0018729;GO:0031956;GO:0046872;GO:0047760;GO:0047760;GO:0050218	GO:0005739;GO:0005739;GO:0005759;GO:0005759;GO:0005759	mmu00650	6.2.1.17;6.2.1.2
Acsm4	15	16	11	13	25	11	0.72	0.78	0.63	0.7	1.26	0.48	0.4	0.43	0.29	0.32	0.58	0.26	0.774178	1.03825	1.60552	1	0.724821	0.992642	acyl-CoA synthetase medium-chain family member 4	GO:0006629;GO:0006631;GO:0006633;GO:0006637;GO:0006637	GO:0000166;GO:0004321;GO:0004321;GO:0005524;GO:0015645;GO:0015645;GO:0016874;GO:0031956;GO:0046872;GO:0047760;GO:0102391	GO:0005739;GO:0005739;GO:0005759	mmu00650	6.2.1.2
Acsm5	0	0	0	2	1	1	0	0	0	0.09	0.04	0.04	0	0	0	0.04	0.02	0.02	NA	1.60122	0.321651	NA	1	0.994238	acyl-CoA synthetase medium-chain family member 5	GO:0006629;GO:0006631;GO:0006633;GO:0006637	GO:0000166;GO:0004321;GO:0005524;GO:0015645;GO:0016874;GO:0031956;GO:0046872;GO:0047760	GO:0005739;GO:0005759	mmu00650	6.2.1.2
Acss1	255	231	333	350	341	287	7.25	6.63	11.26	11.08	10.14	7.37	4.02	3.64	5.23	5.14	4.66	4.07	1.25911	1.34146	0.903023	0.998853	1	0.99679	acyl-CoA synthetase short-chain family member 1	GO:0006085;GO:0006085;GO:0019413;GO:0019427;GO:0019542	GO:0000166;GO:0003987;GO:0003987;GO:0005524;GO:0016208;GO:0016874;GO:0050218	GO:0005739;GO:0005739;GO:0005759;GO:0005759	mmu00010;mmu00620;mmu00630;mmu00640	6.2.1.1;6.2.1.17
Acss2	3115	3014	1770	1850	2185	3655	113.18	110.54	76.48	74.83	83.04	119.9	62.78	60.61	35.52	34.72	38.12	66.24	0.81028	0.601544	0.925023	0.999677	3.44169e-15	0.999035	acyl-CoA synthetase short-chain family member 2	GO:0006085;GO:0008610;GO:0019413;GO:0019542	GO:0000166;GO:0003987;GO:0003987;GO:0005524;GO:0016874;GO:0050218	GO:0005654;GO:0005737;GO:0005737;GO:0005829;GO:0043231	mmu00010;mmu00620;mmu00630;mmu00640	6.2.1.1;6.2.1.17
Acss2os	0	0	0	0	0	0	0	0	0	0	0	0	0	0	0	0	0	0	NA	NA	NA	NA	NA	NA	acyl-CoA synthetase short-chain family member 2, opposite strand	GO:0008150	GO:0003674	GO:0005575	NA	NA
Acss3	0	0	0	1	0	0	0	0	0	0.05	0	0	0	0	0	0.03	0	0	NA	0.886745	NA	NA	1	NA	acyl-CoA synthetase short-chain family member 3	GO:0008150	GO:0000166;GO:0003987;GO:0005524;GO:0016874;GO:0047760;GO:0050218	GO:0005739;GO:0005739;GO:0005759;GO:0043231	mmu00640	6.2.1.1;6.2.1.17
Acot1	2308.95	2307.1	2069.58	2157.19	2522.03	2879.66	156.9	157.99	167.43	163.18	179.32	176.36	87.03	86.62	77.76	75.71	82.33	97.44	0.937357	0.911461	0.898722	0.999677	0.892474	0.998214	acyl-CoA thioesterase 1	GO:0000038;GO:0001676;GO:0001676;GO:0006629;GO:0006631;GO:0006637;GO:0006637;GO:0006637;GO:0010667	GO:0016290;GO:0016787;GO:0016790;GO:0047617;GO:0047617;GO:0047617;GO:0047617;GO:0052689;GO:0102991	GO:0005737;GO:0005739;GO:0005829	mmu00062;mmu01040	3.1.2.2
Acot10	0	0	0	0	0	0	0	0	0	0	0	0	0	0	0	0	0	0	NA	NA	NA	NA	NA	NA	acyl-CoA thioesterase 10	GO:0006637;GO:0006637	GO:0016787;GO:0047617;GO:0047617;GO:0052689	GO:0005739;GO:0005739;GO:0005739	NA	NA
Acot11	1	3	6	5	2	10	0.02	0.05	0.13	0.1	0.04	0.16	0.01	0.03	0.06	0.05	0.02	0.09	0.982083	0.897203	0.366557	0.998196	1	0.98262	acyl-CoA thioesterase 11	GO:0006629;GO:0006631;GO:0006631;GO:0006637;GO:0009266;GO:0009409;GO:0035556;GO:0120163	GO:0008289;GO:0016290;GO:0016787;GO:0016790;GO:0036042;GO:0047617;GO:0047617;GO:0047617;GO:0052689;GO:0052816;GO:0102991	GO:0005737;GO:0005739;GO:0005759;GO:0005829;GO:0005829	NA	3.1.2.2
Acot12	1	1	0	1	0	1	0.03	0.03	0	0.04	0	0.03	0.02	0.02	0	0.02	0	0.02	0.49791	0.485631	1.08258	1	1	0.996213	acyl-CoA thioesterase 12	GO:0006084;GO:0006629;GO:0006631;GO:0006631;GO:0006637;GO:0006637	GO:0003986;GO:0003986;GO:0003986;GO:0005524;GO:0008289;GO:0016787;GO:0016790;GO:0036042;GO:0042802;GO:0047617;GO:0052689	GO:0005737;GO:0005829;GO:0005829;GO:0005829	mmu00620	3.1.2.1
Acot13	677	781	552	537	621	873	113.61	131.39	110.63	100.29	109.16	131.28	63.01	72.04	51.38	46.53	50.12	72.53	0.777401	0.665598	1.00352	0.994305	7.61835e-13	0.998697	acyl-CoA thioesterase 13	GO:0051289;GO:0120163	GO:0016290;GO:0016787;GO:0047617;GO:0047617;GO:0102991	GO:0005634;GO:0005737;GO:0005739;GO:0005739;GO:0005856	NA	3.1.2.2
Acot2	420.05	440.9	411.42	424.81	524.99	541.34	19.87	21.04	23.15	22.37	25.97	23.1	11.02	11.53	10.75	10.38	11.92	12.76	0.930087	0.96743	0.913688	1	0.895465	0.997375	acyl-CoA thioesterase 2	GO:0000038;GO:0001666;GO:0001676;GO:0006629;GO:0006631;GO:0006637;GO:0006637;GO:0006637;GO:0042760	GO:0016290;GO:0016787;GO:0016790;GO:0047617;GO:0047617;GO:0047617;GO:0052689;GO:0102991	GO:0005739;GO:0005739;GO:0005739;GO:0005829	mmu00062;mmu01040;mmu04913	3.1.2.2
Acot3	7	16	8	1	6	11	0.28	0.64	0.38	0.04	0.25	0.4	0.15	0.35	0.18	0.02	0.11	0.22	0.466894	0.215679	1.60552	1	1	0.992642	acyl-CoA thioesterase 3	GO:0000038;GO:0000038;GO:0001676;GO:0001676;GO:0006629;GO:0006631;GO:0006637;GO:0006637;GO:0006637;GO:0032788;GO:0032789	GO:0016290;GO:0016787;GO:0016790;GO:0047617;GO:0047617;GO:0047617;GO:0047617;GO:0052689;GO:0102991	GO:0005777;GO:0005777;GO:0005829;GO:0005829	mmu00062;mmu01040	3.1.2.2
Acot4	0	0	0	0	0	0	0	0	0	0	0	0	0	0	0	0	0	0	NA	NA	NA	NA	NA	NA	acyl-CoA thioesterase 4	GO:0000038;GO:0001676;GO:0006104;GO:0006104;GO:0006629;GO:0006631;GO:0006637;GO:0006637;GO:0006637;GO:0032788;GO:0032789;GO:0043648;GO:0043648;GO:0043649;GO:0046459;GO:0046459	GO:0004778;GO:0016787;GO:0016790;GO:0044466;GO:0047617;GO:0047617;GO:0047617;GO:0047617;GO:0052689	GO:0005777;GO:0005777;GO:0005777;GO:0005777	mmu00062;mmu01040	3.1.2.3
Acot5	0	1	0	0	0	0	0	0.07	0	0	0	0	0	0.04	0	0	0	0	0.311245	0.280164	3.3657	1	1	0.993543	acyl-CoA thioesterase 5	GO:0000038;GO:0000038;GO:0001676;GO:0001676;GO:0006629;GO:0006631;GO:0006637;GO:0006637;GO:0006637;GO:0032788;GO:0032789	GO:0016290;GO:0016787;GO:0016790;GO:0047617;GO:0047617;GO:0047617;GO:0052689;GO:0102991	GO:0005777;GO:0005777;GO:0005829;GO:0005829	mmu00062;mmu01040	3.1.2.2
Acot6	0	1	3	1	2	1	0	0.06	0.21	0.06	0.12	0.05	0	0.03	0.1	0.03	0.06	0.03	0.973368	0.876585	1.08258	0.997699	1	0.996213	acyl-CoA thioesterase 6	GO:0006629;GO:0006631;GO:0006637	GO:0016787;GO:0016790;GO:0047617;GO:0052689	GO:0005777;GO:0005829	NA	3.1.2.2
Acot7	5573	5032	4211	4552	4915	5790	395.49	359.58	356.76	360.15	364.77	369.83	219.36	197.14	165.7	167.09	167.47	204.33	0.96327	0.845398	0.974888	0.999815	4.71236e-06	0.999576	acyl-CoA thioesterase 7	GO:0006629;GO:0006631;GO:0006637;GO:0009062;GO:0015937;GO:0036114;GO:0036116;GO:0051792;GO:1900535;GO:1900535	GO:0000062;GO:0016290;GO:0016290;GO:0016290;GO:0016787;GO:0016790;GO:0036042;GO:0036042;GO:0042802;GO:0042803;GO:0047617;GO:0047617;GO:0052689;GO:0102991	GO:0005654;GO:0005654;GO:0005737;GO:0005829;GO:0005829;GO:0005829;GO:0043005;GO:0044297	mmu00062;mmu01040	3.1.2.2
Acot8	130	149	124	141	127	166	12.23	14.11	13.9	14.77	12.51	14.06	6.78	7.74	6.46	6.85	5.74	7.77	0.838409	0.807545	1.00684	1	1	0.997544	acyl-CoA thioesterase 8	GO:0006629;GO:0006631;GO:0006637;GO:0006637;GO:0006637;GO:0007031;GO:0009062;GO:0016559;GO:0043649;GO:0045225	GO:0003986;GO:0004778;GO:0016290;GO:0016787;GO:0033882;GO:0044466;GO:0047603;GO:0047617;GO:0047617;GO:0047617;GO:0047994;GO:0052689;GO:0052815;GO:0102991	GO:0005739;GO:0005777;GO:0005777;GO:0005782;GO:0005782	mmu00120;mmu04146	3.1.2.1;3.1.2.11;3.1.2.2;3.1.2.27;3.1.2.3;3.1.2.5
Acot9	2248	2388	1478	1428	1774	2330	134.84	144.44	105.54	95.36	111.37	126.05	74.79	79.19	49.02	44.24	51.13	69.64	0.775362	0.60284	1.14963	0.999461	4.7111e-07	0.996265	acyl-CoA thioesterase 9	GO:0006637;GO:0006637	GO:0003986;GO:0005515;GO:0016290;GO:0016787;GO:0047617;GO:0047617;GO:0052689;GO:0102991	GO:0005739;GO:0005739;GO:0005739	NA	NA
Awat1	0	0	0	0	0	0	0	0	0	0	0	0	0	0	0	0	0	0	NA	NA	NA	NA	NA	NA	acyl-CoA wax alcohol acyltransferase 1	GO:0006629	GO:0008374;GO:0016740;GO:0016746;GO:0016747;GO:0047196;GO:0047196;GO:0102966	GO:0005783;GO:0005789;GO:0016020;GO:0016021	NA	2.3.1.75
Awat2	1	1	3	3	4	5	0.07	0.07	0.23	0.22	0.27	0.24	0.04	0.04	0.11	0.1	0.13	0.13	1.06605	1.67735	0.291534	1	1	0.987376	acyl-CoA wax alcohol acyltransferase 2	GO:0006629;GO:0006640;GO:0010025	GO:0008374;GO:0016740;GO:0016746;GO:0016747;GO:0047196;GO:0050252;GO:0050252;GO:0050252;GO:0102966	GO:0005783;GO:0005789;GO:0005789;GO:0016020;GO:0016021	mmu00830;mmu04977	2.3.1.75;2.3.1.76
Acnat1	5	8	8	8	15	8.01	0.1	0.16	0.19	0.18	0.32	0.15	0.06	0.09	0.09	0.08	0.14	0.08	0.75302	1.17856	1.11361	1	1	0.996383	acyl-coenzyme A amino acid N-acyltransferase 1	GO:0006629;GO:0006631;GO:0006631;GO:0006637	GO:0016410;GO:0016740;GO:0016746;GO:0016790;GO:0047617	GO:0005777;GO:0005777	NA	2.3.1.-
Acnat2	0	0	0	0	0	0	0	0	0	0	0	0	0	0	0	0	0	0	NA	NA	NA	NA	NA	NA	acyl-coenzyme A amino acid N-acyltransferase 2	GO:0006629;GO:0006631;GO:0006637	GO:0016740;GO:0016746;GO:0016790;GO:0047617	GO:0005777	NA	NA
Acbd3	965	986	1347	1537	1730	1039	28.44	29.34	47.2	50.43	53.32	27.66	15.77	16.09	21.92	23.4	24.48	15.28	1.16744	1.4877	1.06449	0.999542	2.4456e-12	0.998455	acyl-Coenzyme A binding domain containing 3	GO:0006629;GO:0006694	GO:0000062;GO:0034237	GO:0000139;GO:0000139;GO:0005739;GO:0005794;GO:0016020	NA	NA
Acbd4	400	372	519	521	503	508	20.08	18.84	31	29.12	26.42	23.01	11.14	10.33	14.4	13.51	12.13	12.71	1.22398	1.23628	0.821598	0.999108	1	0.986924	acyl-Coenzyme A binding domain containing 4	GO:0008150	GO:0003674	GO:0005575	NA	NA
Acbd5	1691	1857	1529	1667	1910	2075	47.05	52.38	50.75	52.06	56.07	52.22	26.09	28.72	23.57	24.16	25.74	28.85	0.856291	0.865321	1.00389	0.981945	0.289458	0.999212	acyl-Coenzyme A binding domain containing 5	GO:0006914;GO:0030242	GO:0000062;GO:0003674;GO:0008289	GO:0005654;GO:0005777;GO:0016020;GO:0016021	NA	NA
Acbd6	417	401	482	527	499	453	32.66	32.39	44.02	44.91	39.21	32.65	18.11	17.76	20.45	20.84	18	18.04	1.10695	1.15016	0.992982	0.999535	0.710104	0.998223	acyl-Coenzyme A binding domain containing 6	GO:0008150	GO:0000062;GO:0003674;GO:0008289	GO:0005737	NA	NA
Acbd7	2	3	0	2	0	2	0.45	0.67	0	0.5	0	0.4	0.25	0.37	0	0.23	0	0.22	0.388292	0.36467	1.55179	1	1	0.995612	acyl-Coenzyme A binding domain containing 7	GO:0008150	GO:0000062;GO:0003674;GO:0008289	GO:0005575	NA	NA
Acad10	177.94	190.37	300.54	307.53	357.82	224.68	5.02	5.42	10.08	9.66	10.56	5.73	2.79	2.97	4.68	4.48	4.85	3.16	1.25927	1.56229	0.950547	0.999074	0.00267947	0.99751	acyl-Coenzyme A dehydrogenase family, member 10	NA	GO:0016491;GO:0016627;GO:0016787;GO:0050660	GO:0005739	NA	1.2.1.3
Acad11	739	656	629	702	689	799	22.6	20.26	22.88	23.9	22.04	22.07	12.54	11.11	10.62	11.09	10.12	12.19	1.02935	0.953167	0.921024	0.999718	1	0.997841	acyl-Coenzyme A dehydrogenase family, member 11	GO:0006629;GO:0006631;GO:0033539	GO:0004466;GO:0016491;GO:0016627;GO:0017099;GO:0050660;GO:0070991	GO:0005634;GO:0005739;GO:0005739;GO:0005777;GO:0016020;GO:0031966	NA	NA
Acad12	120.06	131.63	164.46	176.47	195.18	127.32	5.24	5.79	8.54	8.57	8.91	5.01	2.91	3.18	3.96	3.98	4.09	2.77	1.06736	1.26131	1.15912	0.999361	1	0.995616	acyl-Coenzyme A dehydrogenase family, member 12	NA	NA	GO:0005739	NA	NA
Acad8	579	573	432	525	402	691	20.8	20.78	18.46	21	15.11	22.41	11.54	11.39	8.57	9.74	6.94	12.38	0.872894	0.736145	0.930231	0.999385	0.698859	0.997943	acyl-Coenzyme A dehydrogenase family, member 8	GO:0006629;GO:0009083	GO:0003995;GO:0016491;GO:0016627;GO:0050660	GO:0005739	mmu00280	NA
Acad9	1110.4	989.67	861.75	939.17	937.19	1031.99	28.94	26.05	26.7	27.25	25.54	24.3	16.05	14.28	12.4	12.64	11.73	13.42	0.985821	0.852412	1.0757	0.999656	1	0.998287	acyl-Coenzyme A dehydrogenase family, member 9	GO:0001676;GO:0032981;GO:0051791	GO:0000062;GO:0003995;GO:0004466;GO:0016491;GO:0016627;GO:0017099;GO:0050660;GO:0070991	GO:0005634;GO:0005739;GO:0005739;GO:0005739;GO:0005743;GO:0016020;GO:0030425;GO:0031966	NA	NA
Acadl	2077	2078	1919	1889	2608	2342	111.47	112.47	122.55	112.86	146.43	113.37	61.83	61.66	56.92	52.36	67.23	62.64	0.949582	0.978282	0.995293	0.999798	0.977744	0.999268	acyl-Coenzyme A dehydrogenase, long-chain	GO:0001659;GO:0006629;GO:0006631;GO:0009062;GO:0009409;GO:0019254;GO:0019254;GO:0033539;GO:0033539;GO:0033539;GO:0042413;GO:0042758;GO:0042758;GO:0044242;GO:0045717;GO:0046322;GO:0090181;GO:0120162	GO:0000062;GO:0003995;GO:0004466;GO:0004466;GO:0004466;GO:0016401;GO:0016401;GO:0016491;GO:0016627;GO:0042802;GO:0050660;GO:0050660	GO:0005739;GO:0005739;GO:0005739;GO:0005739;GO:0005759;GO:0031966	mmu00071;mmu03320	1.3.8.8
Acadm	1314	1320	960	986	1132	1466	66.44	67.32	57.75	55.5	59.87	66.87	36.85	36.91	26.82	25.75	27.49	36.94	0.853482	0.720616	1.01002	0.99949	4.49727e-09	0.99902	acyl-Coenzyme A dehydrogenase, medium chain	GO:0001889;GO:0005978;GO:0006082;GO:0006111;GO:0006629;GO:0006631;GO:0006635;GO:0006635;GO:0007507;GO:0009409;GO:0009437;GO:0009791;GO:0019254;GO:0019254;GO:0033539;GO:0033539;GO:0042594;GO:0045329;GO:0051791;GO:0051791;GO:0051793;GO:0051793;GO:0055007	GO:0000062;GO:0003995;GO:0016491;GO:0016627;GO:0016853;GO:0042802;GO:0050660;GO:0070991;GO:0070991;GO:0070991	GO:0005739;GO:0005739;GO:0005739;GO:0005739;GO:0005759;GO:0030424;GO:0031966	mmu00071;mmu00280;mmu00410;mmu00640;mmu03320	1.3.8.7
Acads	531	497	640	791	768	535	29.75	28.08	42.67	49.33	45.01	27.03	16.5	15.39	19.82	22.89	20.67	14.93	1.16527	1.40954	1.04203	0.999254	4.11807e-07	0.998202	acyl-Coenzyme A dehydrogenase, short chain	GO:0006629;GO:0006631;GO:0033539;GO:0046359;GO:0046359	GO:0000062;GO:0003995;GO:0004085;GO:0004085;GO:0016491;GO:0016627;GO:0042802;GO:0050660	GO:0005654;GO:0005739;GO:0005739;GO:0005759;GO:0005813;GO:0031966	mmu00071;mmu00280;mmu00650	1.3.8.1
Acadsb	2424	2658	1833	1904	2275	2538	74.14	82.09	66.66	64.83	72.77	70.11	41.12	45.01	30.96	30.08	33.41	38.73	0.792929	0.706633	1.17474	0.999139	0.000138462	0.99368	acyl-Coenzyme A dehydrogenase, short/branched chain	GO:0006550;GO:0006629;GO:0006631;GO:0006637	GO:0003853;GO:0003995;GO:0009055;GO:0016491;GO:0016627;GO:0016937;GO:0042802;GO:0050660;GO:0102035	GO:0005739;GO:0005739	mmu00071;mmu00280	1.3.8.5
Acadvl	2181	1941	1934	1954	2466	2166	103.64	93.05	109.34	103.37	122.59	92.87	57.49	51.02	50.78	47.96	56.28	51.31	1.04711	1.0254	1.00521	0.999752	0.967248	0.999233	acyl-Coenzyme A dehydrogenase, very long chain	GO:0001659;GO:0006629;GO:0006631;GO:0006635;GO:0009062;GO:0009409;GO:0033539;GO:0033539;GO:0045717;GO:0046322;GO:0090181	GO:0000062;GO:0000062;GO:0003995;GO:0004466;GO:0016491;GO:0016627;GO:0017099;GO:0017099;GO:0042802;GO:0050660	GO:0005654;GO:0005730;GO:0005739;GO:0005739;GO:0005739;GO:0005743;GO:0016020;GO:0031314;GO:0031966;GO:0042645	mmu00071	1.3.8.9
Acox1	3086	3179	2848	2938	3395	3383	78.8	81.98	86.45	83.52	90.66	78.04	43.71	44.95	40.16	38.75	41.62	43.11	0.921903	0.895231	1.05409	0.999029	0.815481	0.999279	acyl-Coenzyme A oxidase 1, palmitoyl	GO:0000038;GO:0000038;GO:0006091;GO:0006629;GO:0006631;GO:0006631;GO:0006635;GO:0006693;GO:0007283;GO:0009062;GO:0016559;GO:0019395;GO:0019395;GO:0033540;GO:0033540;GO:0042632;GO:0050665;GO:0055088;GO:0055088;GO:0140493	GO:0003997;GO:0003997;GO:0003997;GO:0005504;GO:0005504;GO:0016401;GO:0016401;GO:0016491;GO:0016627;GO:0030165;GO:0042803;GO:0047485;GO:0050660;GO:0050660;GO:0071949	GO:0005737;GO:0005739;GO:0005777;GO:0005777;GO:0005777;GO:0005777;GO:0005777;GO:0005778;GO:0005829	mmu00071;mmu00592;mmu01040;mmu03320;mmu04024;mmu04146	1.3.3.6
Acox2	3	5	2	4	4	3	0.13	0.2	0.1	0.19	0.18	0.11	0.07	0.11	0.05	0.09	0.08	0.06	0.495286	0.676573	1.75088	1	1	0.994673	acyl-Coenzyme A oxidase 2, branched chain	GO:0000038;GO:0006629;GO:0006631;GO:0006631;GO:0006635;GO:0010942;GO:0033540;GO:0033540;GO:0055088;GO:1902884	GO:0003997;GO:0005504;GO:0005504;GO:0016401;GO:0016491;GO:0016627;GO:0033791;GO:0033791;GO:0050660;GO:0050660;GO:0071949	GO:0005777;GO:0005777;GO:0005829;GO:0043231	mmu00120;mmu03320;mmu04146	1.17.99.3
Acox3	792	674	1008	1054	1076	734	20.41	17.54	30.88	30.24	29	17.09	11.32	9.62	14.34	14.03	13.31	9.44	1.32423	1.41948	1.03002	0.998576	0.251597	0.998507	acyl-Coenzyme A oxidase 3, pristanoyl	GO:0006629;GO:0006631;GO:0006631;GO:0006635;GO:0033540;GO:0033540;GO:0055088	GO:0003997;GO:0005504;GO:0005504;GO:0016402;GO:0016402;GO:0016402;GO:0016491;GO:0016627;GO:0050660;GO:0050660;GO:0071949	GO:0005739;GO:0005777;GO:0005777;GO:0005782	mmu00071;mmu00592;mmu01040;mmu03320;mmu04024;mmu04146	1.3.3.6
Acoxl	1	0	2	2	1	2	0.04	0	0.09	0.08	0.04	0.06	0.02	0	0.04	0.04	0.02	0.04	1.41672	1.60122	0.191647	1	1	0.989183	acyl-Coenzyme A oxidase-like	GO:0006631;GO:0006635;GO:0033540;GO:0055088	GO:0003997;GO:0005504;GO:0016491;GO:0016627;GO:0050660;GO:0071949	GO:0005777	NA	NA
Agk	494	513	372	392	393	482	23.07	24.17	20.67	20.38	19.2	20.31	12.79	13.25	9.6	9.45	8.81	11.22	0.834758	0.687847	1.19369	0.999128	0.999978	0.990527	acylglycerol kinase	GO:0006665;GO:0016310;GO:0045039;GO:0046513;GO:0046513;GO:0046834	GO:0000166;GO:0001727;GO:0001727;GO:0001729;GO:0001729;GO:0003951;GO:0004143;GO:0004143;GO:0004143;GO:0005524;GO:0016301;GO:0016740;GO:0047620;GO:0047620;GO:0047620;GO:0102773	GO:0005737;GO:0005739;GO:0005739;GO:0005739;GO:0005743;GO:0005758;GO:0016020;GO:0016020;GO:0016020;GO:0031305;GO:0031966;GO:0042721;GO:0043231;GO:0043231	mmu00561	2.7.1.107;2.7.1.138;2.7.1.94
Aoah	66	61	22	19	30	74	2.32	2.17	0.92	0.74	1.1	2.35	1.29	1.19	0.43	0.35	0.51	1.3	0.731646	0.362225	0.925156	0.998337	1	0.996839	acyloxyacyl hydrolase	GO:0006629;GO:0006631;GO:0008653;GO:0009104;GO:0009104;GO:0050728;GO:0050728	GO:0005509;GO:0005509;GO:0005509;GO:0016787;GO:0016788;GO:0046872;GO:0050528;GO:0050528;GO:0050528	GO:0005576;GO:0031410;GO:0043231	NA	3.1.1.77
Apeh	1283	1150	1197	1381	1274	1369	55.58	50.27	61.69	66.6	57.73	53.53	30.83	27.56	28.65	30.9	26.51	29.57	1.0644	1.04081	0.942314	1	0.93251	0.998646	acylpeptide hydrolase	GO:0006508;GO:0050435	GO:0004252;GO:0004252;GO:0008236;GO:0008242;GO:0016787;GO:0042802	GO:0005737;GO:0005829;GO:0031965	NA	3.4.19.1
Acyp1	572	584	503	471	642	683	102.55	104.91	107.74	93.98	120.58	109.66	56.88	57.52	50.04	43.6	55.36	60.59	0.908153	0.859252	0.959173	0.999697	0.881179	0.998343	acylphosphatase 1, erythrocyte (common) type	GO:0008150	GO:0003998;GO:0016787	NA	mmu00620	3.6.1.7
Acyp2	2	0	0	0	0	5	0.34	0	0	0	0	0.77	0.19	0	0	0	0	0.43	1.2654	NA	0.086619	0.997382	NA	0.931974	acylphosphatase 2, muscle type	GO:0008150	GO:0003998;GO:0016787;GO:0042802	GO:0005739	mmu00620	3.6.1.7
Adamdec1	28	26	17	18	23	26	1.2	1.13	0.87	0.86	1.03	1.01	0.67	0.62	0.4	0.4	0.47	0.56	0.834359	0.697892	1.11956	0.999848	1	0.996493	ADAM-like, decysin 1	GO:0006508;GO:0006508	GO:0004222;GO:0008233;GO:0008237;GO:0016787;GO:0046872	GO:0005575;GO:0005576	NA	NA
Adamtsl1	827	818	2030	2048	2249	748	10.63	10.63	31.01	29.3	30.22	8.69	5.9	5.83	14.4	13.6	13.88	4.8	1.82325	2.35766	1.22657	0.999387	0	0.978822	ADAMTS-like 1	GO:0030198	GO:0004222	GO:0005576;GO:0031012;GO:0062023	NA	NA
Adamtsl2	93	77	148	117	128	153	2.94	2.46	5.56	4.12	4.23	4.37	1.63	1.35	2.58	1.91	1.94	2.41	1.54914	1.41493	0.565881	0.997838	1	0.273226	ADAMTS-like 2	GO:0030198;GO:0030198;GO:0030512;GO:0030512;GO:0060481	GO:0004222;GO:0005515;GO:0050436	GO:0005576;GO:0031012;GO:0031012	NA	NA
Adamtsl3	14	13	24	16	14	17	0.19	0.18	0.39	0.25	0.2	0.21	0.11	0.1	0.18	0.11	0.09	0.12	1.35163	0.992805	0.861659	0.999273	1	0.996315	ADAMTS-like 3	GO:0030198	GO:0004222	GO:0031012;GO:0043231	NA	NA
Adamtsl4	270	253	521	548	599	297	6.96	6.56	15.95	15.67	16.02	6.92	3.86	3.6	7.41	7.27	7.35	3.82	1.58809	2.02958	0.955626	0.998911	4.63185e-13	0.997727	ADAMTS-like 4	GO:0002064;GO:0006915;GO:0030198;GO:0043065	GO:0002020;GO:0042802	GO:0005576;GO:0005614;GO:0031012	NA	NA
Adamtsl5	787	705	1003	1026	975	1152	23.99	21.55	35.92	34.25	30.4	31.61	13.31	11.81	16.68	15.89	13.96	17.46	1.25902	1.27732	0.68661	0.999059	0.026313	0.0443308	ADAMTS-like 5	GO:0030198	GO:0008201;GO:0050436	GO:0001527;GO:0005576;GO:0031012;GO:0031012;GO:0062023	NA	NA
Ap1b1	1662	1499	2266	2356	2353	1494	41.42	37.7	67.13	65.36	61.32	33.64	22.97	20.67	31.18	30.32	28.15	18.58	1.30431	1.41254	1.12545	0.999388	0	0.997178	adaptor protein complex AP-1, beta 1 subunit	GO:0001822;GO:0006886;GO:0007368;GO:0007507;GO:0015031;GO:0015031;GO:0016192;GO:0016192;GO:0048268	GO:0005515;GO:0019901;GO:0030276	GO:0005794;GO:0005802;GO:0005829;GO:0016020;GO:0030117;GO:0030131;GO:0031410;GO:0043231	mmu04142;mmu05170	NA
Ap1g1	1689	1720	2052	2356	2579	1839	24.82	25.54	35.84	38.54	39.62	24.42	13.77	14	16.65	17.88	18.19	13.49	1.07758	1.28868	1.04914	0.999687	1.07692e-14	0.998989	adaptor protein complex AP-1, gamma 1 subunit	GO:0006886;GO:0006896;GO:0006898;GO:0015031;GO:0016192;GO:0035646;GO:0043323;GO:0045954;GO:0090160	GO:0005515;GO:0019894;GO:0030742;GO:0031267;GO:0035615;GO:0140312	GO:0005737;GO:0005794;GO:0005802;GO:0005802;GO:0005829;GO:0016020;GO:0030117;GO:0030121;GO:0030136;GO:0031410;GO:0043231;GO:0048471;GO:0055037	mmu04142;mmu05170	NA
Ap1g2	452	420	389	505	462	503	17.44	16.35	17.85	21.8	18.63	17.53	9.67	8.96	8.29	10.11	8.55	9.68	0.987381	1.03665	0.936701	0.999833	0.900484	0.997838	adaptor protein complex AP-1, gamma 2 subunit	GO:0006886;GO:0006896;GO:0006898;GO:0015031;GO:0016192	GO:0005515;GO:0035615;GO:0140312	GO:0005768;GO:0005794;GO:0005798;GO:0005802;GO:0016020;GO:0030117;GO:0030121;GO:0030133;GO:0031410	mmu04142;mmu05170	NA
Ap1m2	0	0	2	0	1	0	0	0	0.14	0	0.06	0	0	0	0.07	0	0.03	0	1.27994	0.869765	NA	0.997322	1	NA	adaptor protein complex AP-1, mu 2 subunit	GO:0006886;GO:0015031;GO:0016192;GO:0016192	GO:0035615	GO:0005794;GO:0005802;GO:0016020;GO:0030131;GO:0030136;GO:0031410;GO:0043231	mmu04142;mmu05170	NA
Ap1s1	1578	1470	1422	1481	1462	1648	132.68	124.45	142.41	138.61	128.64	124.76	73.59	68.23	66.14	64.31	59.06	68.93	1.00767	0.900458	1.00058	0.999844	0.412713	0.999091	adaptor protein complex AP-1, sigma 1	GO:0006886;GO:0015031;GO:0015031;GO:0016192;GO:0016192;GO:0016192;GO:0042147	GO:0005515	GO:0005794;GO:0005802;GO:0005905;GO:0016020;GO:0030117;GO:0030121;GO:0031410;GO:0043195;GO:0043231;GO:0043231	mmu04142;mmu05170	NA
Appl1	1176	1214	1237	1275	1440	1316	17.05	17.78	21.31	20.58	21.83	17.24	9.46	9.75	9.9	9.55	10.02	9.53	0.981629	1.00429	1.03478	0.99997	0.951666	0.998876	adaptor protein, phosphotyrosine interaction, PH domain and leucine zipper containing 1	GO:0006606;GO:0007049;GO:0007179;GO:0008286;GO:0008286;GO:0010762;GO:0023052;GO:0033211;GO:0034143;GO:0035729;GO:0045088;GO:0046324;GO:0046326;GO:0048023;GO:1900017;GO:1903076;GO:1905303;GO:1905450;GO:2000045	GO:0001786;GO:0005515;GO:0035091;GO:0042802;GO:0042803;GO:0043422;GO:0043422;GO:0044877;GO:0048487	GO:0001726;GO:0005634;GO:0005737;GO:0005768;GO:0005768;GO:0005769;GO:0005769;GO:0005829;GO:0005886;GO:0010008;GO:0010008;GO:0012506;GO:0016020;GO:0031410;GO:0032009;GO:0042995;GO:0044354;GO:0097708	mmu04211;mmu05200;mmu05210	NA
Appl2	2427	2524	2988	3072	3371	3584	84.72	88.94	124.04	119.38	123.08	112.96	46.99	48.76	57.61	55.39	56.51	62.41	1.06352	1.14676	0.790003	0.999745	0.000831873	0.924272	adaptor protein, phosphotyrosine interaction, PH domain and leucine zipper containing 2	GO:0002024;GO:0006606;GO:0007049;GO:0007179;GO:0008283;GO:0009631;GO:0010762;GO:0023052;GO:0033211;GO:0034143;GO:0035729;GO:0042593;GO:0045088;GO:0046322;GO:0046325;GO:0046325;GO:0050768;GO:0051289;GO:0060100;GO:0120162;GO:1900016;GO:1900077;GO:1905303;GO:1905451;GO:2000045;GO:2000178	GO:0001786;GO:0005515;GO:0031267;GO:0035091;GO:0042802;GO:0042803;GO:0044877	GO:0001726;GO:0005634;GO:0005737;GO:0005737;GO:0005768;GO:0005886;GO:0005886;GO:0010008;GO:0010008;GO:0016020;GO:0031410;GO:0031982;GO:0032009;GO:0032587;GO:0036186;GO:0042995;GO:0044354	NA	NA
Ap5s1	279	253	293	310	329	310	19.47	17.69	24	23.65	23.19	19.8	10.8	9.7	11.15	10.97	10.64	10.94	1.11329	1.13218	0.915613	1	1	0.99714	adaptor-related protein 5 complex, sigma 1 subunit	GO:0000724;GO:0006281;GO:0006974;GO:0015031;GO:0016197;GO:0016197	GO:0003674	GO:0005654;GO:0005737;GO:0005764;GO:0005764;GO:0005768;GO:0005770;GO:0005770;GO:0005829;GO:0005829;GO:0016020;GO:0030119;GO:0030119	NA	NA
Ap1ar	845	854	883	905	977	945	36.62	37.35	45.52	43.67	44.29	36.96	20.31	20.48	21.14	20.26	20.34	20.42	0.998927	0.989656	1.01371	1	1	0.998739	adaptor-related protein complex 1 associated regulatory protein	GO:0001920;GO:0034315;GO:0034315;GO:0034613;GO:0048203;GO:0048203;GO:1900025;GO:1900025;GO:2000146	GO:0019894;GO:0019894;GO:0035650;GO:0035650;GO:0071933	GO:0005768;GO:0005768;GO:0005794;GO:0030133	NA	NA
Ap1s2	811	920	677	704	772	1032	33.5	38.54	33.24	32.41	32.99	39.02	18.58	21.13	15.44	15.04	15.15	21.56	0.798903	0.720564	1	0.994786	0.935979	0.998808	adaptor-related protein complex 1, sigma 2 subunit	GO:0006886;GO:0008542;GO:0015031;GO:0015031;GO:0016182;GO:0016182;GO:0016192;GO:0016192;GO:0036465;GO:0045444;GO:0050885;GO:0060612	GO:0005515	GO:0005794;GO:0005905;GO:0016020;GO:0030117;GO:0031410;GO:0043231;GO:0043231	mmu04142;mmu05170	NA
Ap2a1	1227	1240	1958	2111	1970	1631	37.2	37.96	70.58	71.25	62.45	44.66	20.63	20.81	32.78	33.05	28.67	24.67	1.28908	1.48358	0.852867	0.999543	0.000581633	0.99303	adaptor-related protein complex 2, alpha 1 subunit	GO:0006886;GO:0006897;GO:0006898;GO:0010976;GO:0015031;GO:0015031;GO:0016192;GO:0048260;GO:0072583;GO:0072583;GO:0072583;GO:1900126	GO:0005515;GO:0008022;GO:0019901;GO:0035615;GO:0044877;GO:0050750;GO:0140312	GO:0005886;GO:0005905;GO:0016020;GO:0016323;GO:0016324;GO:0030117;GO:0030122;GO:0030122;GO:0030122;GO:0030131;GO:0030136;GO:0030141;GO:0032433;GO:0032991	mmu04144;mmu04721;mmu04961;mmu05016	NA
Ap2a2	2985	3062	4921	5075	5606	3609	65.37	67.74	128.11	123.73	128.39	71.42	36.26	37.14	59.5	57.41	58.94	39.46	1.29928	1.56726	0.951728	0.999703	0	0.999305	adaptor-related protein complex 2, alpha 2 subunit	GO:0006886;GO:0006897;GO:0006898;GO:0015031;GO:0015031;GO:0016192;GO:0072583;GO:0072583;GO:0072583;GO:1902036	GO:0005515;GO:0008289;GO:0019900;GO:0019901;GO:0019904;GO:0035091;GO:0035615;GO:0044877;GO:0097718;GO:0140312	GO:0005886;GO:0005905;GO:0008021;GO:0016020;GO:0030117;GO:0030122;GO:0030122;GO:0030122;GO:0030131;GO:0030141;GO:0031410	mmu04144;mmu04721;mmu04961;mmu05016	NA
Ap2b1	3761	3695	4644	5194	5430	3959	70.82	70.25	104.02	108.89	106.91	67.37	39.28	38.51	48.31	50.52	49.09	37.22	1.12799	1.29237	1.04693	0.999725	0	0.999386	adaptor-related protein complex 2, beta 1 subunit	GO:0001822;GO:0003279;GO:0003281;GO:0006886;GO:0006897;GO:0007507;GO:0015031;GO:0015031;GO:0016192;GO:0035904;GO:0045807;GO:0048268;GO:0048488;GO:0060976;GO:0072583;GO:0072583;GO:0098884;GO:0098884;GO:0099590;GO:1901215;GO:1905477	GO:0005515;GO:0030276;GO:0030276;GO:0044877	GO:0005886;GO:0005905;GO:0016020;GO:0030117;GO:0030118;GO:0030122;GO:0030122;GO:0030131;GO:0098978;GO:0098978	mmu04144;mmu04721;mmu04961;mmu05016	NA
Ap2m1	8791.32	8014.56	7366.13	7911.75	8406.27	9592.81	308.04	283.49	306.93	308.6	308.05	303.47	170.86	155.43	142.56	143.17	141.43	167.67	0.996795	0.915114	0.937189	0.999863	0.999996	0.999576	adaptor-related protein complex 2, mu 1 subunit	GO:0002092;GO:0006886;GO:0006897;GO:0006900;GO:0015031;GO:0016192;GO:0016192;GO:0031623;GO:0048488;GO:0065003;GO:0072583;GO:0072583;GO:0072583;GO:0097494;GO:0098884;GO:0098884;GO:0098884;GO:1900244;GO:1903077	GO:0005048;GO:0005515;GO:0008289;GO:0035615;GO:0044325;GO:0050750;GO:0097718	GO:0005739;GO:0005886;GO:0005905;GO:0016020;GO:0030122;GO:0030122;GO:0030122;GO:0030131;GO:0030141;GO:0031410;GO:0098978;GO:0098978;GO:0098978	mmu04144;mmu04721;mmu04961;mmu05016	NA
Ap2s1	1253	1147	1042	1075	1069	1481	176.89	162.56	175.54	168.91	158.04	187.64	98.11	89.13	81.53	78.37	72.56	103.67	0.988651	0.840501	0.868803	0.999713	1	0.99538	adaptor-related protein complex 2, sigma 1 subunit	GO:0006886;GO:0006897;GO:0015031;GO:0015031;GO:0016192;GO:0072583	GO:0005515;GO:0035615	GO:0005886;GO:0005905;GO:0016020;GO:0030117;GO:0030122;GO:0030122;GO:0043231	mmu04144;mmu04721;mmu04961;mmu05016	NA
Ap3b1	2174	2186	2198	2465	2666	2359	55.12	55.97	66.25	69.57	70.68	54.03	30.57	30.69	30.77	32.28	32.45	29.85	0.98782	1.0545	1.03947	1	1	0.999185	adaptor-related protein complex 3, beta 1 subunit	GO:0000902;GO:0002224;GO:0002244;GO:0003016;GO:0006464;GO:0006622;GO:0006829;GO:0006882;GO:0006886;GO:0006886;GO:0006954;GO:0007040;GO:0007283;GO:0007338;GO:0007596;GO:0008089;GO:0015031;GO:0016182;GO:0016182;GO:0016192;GO:0016192;GO:0019882;GO:0030324;GO:0030851;GO:0032438;GO:0032438;GO:0032607;GO:0034394;GO:0042789;GO:0043473;GO:0045944;GO:0048007;GO:0048490;GO:0048490;GO:0048872;GO:0050790;GO:…	GO:0019903;GO:0030742	GO:0005794;GO:0005802;GO:0016020;GO:0030117;GO:0030123;GO:0030131;GO:0031410	mmu04142	NA
Ap3b2	3	5	1	3	1	2	0.08	0.14	0.03	0.09	0.03	0.05	0.04	0.07	0.01	0.04	0.01	0.03	0.420171	0.391874	2.45855	1	1	0.99148	adaptor-related protein complex 3, beta 2 subunit	GO:0006886;GO:0008089;GO:0015031;GO:0016192;GO:0016192;GO:0048490;GO:0048490	NA	GO:0005794;GO:0005802;GO:0016020;GO:0030117;GO:0030123;GO:0031410	mmu04142	NA
Ap3d1	1934	1947	2234	2526	2335	2416	41.52	42.23	57.01	60.38	52.43	46.87	23.03	23.15	26.48	28.01	24.07	25.9	1.05927	1.126	0.904003	0.99972	0.902812	0.998243	adaptor-related protein complex 3, delta 1 subunit	GO:0006623;GO:0006829;GO:0006886;GO:0006886;GO:0006896;GO:0008089;GO:0015031;GO:0015031;GO:0016182;GO:0016182;GO:0016182;GO:0016182;GO:0016192;GO:0019882;GO:0032607;GO:0033365;GO:0035646;GO:0045944;GO:0048007;GO:0048490;GO:0048490;GO:0048499;GO:0048499;GO:0051138;GO:0061088;GO:0061088;GO:0072657;GO:0098943;GO:0098943;GO:0098943;GO:0098943;GO:0099003;GO:0099003;GO:0099003	NA	GO:0005737;GO:0005794;GO:0005802;GO:0010008;GO:0010008;GO:0010008;GO:0016020;GO:0030117;GO:0030123;GO:0030424;GO:0043195;GO:0043195;GO:0098793;GO:0098793;GO:0098794;GO:0098830;GO:0098830;GO:0098978;GO:0098978;GO:0098978	mmu04142	NA
Ap3m1	2408	2801	1976	2119	2399	2957	55.35	65.04	54	54.23	57.67	61.41	30.7	35.66	25.08	25.16	26.48	33.93	0.773751	0.724642	1.06255	0.994305	2.59315e-12	0.99915	adaptor-related protein complex 3, mu 1 subunit	GO:0006886;GO:0006897;GO:0008089;GO:0015031;GO:0016192;GO:0048490	GO:0031267	GO:0005794;GO:0016020;GO:0030131;GO:0031410	mmu04142	NA
Ap3m2	689	630	693	748	821	804	20.66	19.1	24.71	24.99	25.79	21.78	11.46	10.47	11.48	11.59	11.84	12.03	1.08234	1.11778	0.879046	1	1	0.995915	adaptor-related protein complex 3, mu 2 subunit	GO:0006886;GO:0006897;GO:0008089;GO:0015031;GO:0016192;GO:0048490	NA	GO:0005794;GO:0016020;GO:0030131;GO:0031410	mmu04142	NA
Ap3s1	1843	2091	1518	1556	2008	2010	128.56	146.97	126.08	120.84	146.58	126.36	71.31	80.58	58.56	56.06	67.3	69.81	0.794512	0.767434	1.1669	0.996525	0.686327	0.994301	adaptor-related protein complex 3, sigma 1 subunit	GO:0006886;GO:0008089;GO:0015031;GO:0015031;GO:0016192;GO:0016192;GO:0048490	NA	GO:0005794;GO:0005802;GO:0016020;GO:0030117;GO:0030123;GO:0031410;GO:0043231;GO:0043231	mmu04142	NA
Ap3s2	909	956	957	963	1054	972	15.85	16.84	19.83	18.69	19.21	15.31	8.79	9.23	9.21	8.67	8.82	8.46	0.963765	0.947424	1.10322	1	1	0.997621	adaptor-related protein complex 3, sigma 2 subunit	GO:0006886;GO:0008089;GO:0015031;GO:0015031;GO:0016192;GO:0016192;GO:0048490	NA	GO:0005794;GO:0005802;GO:0016020;GO:0030117;GO:0030123;GO:0031410;GO:0043231;GO:0043231	mmu04142	NA
Ap5b1	102	66	113	99	112	105	3.39	2.21	4.46	3.66	3.89	3.15	1.88	1.21	2.07	1.7	1.79	1.74	1.58339	1.41863	0.706419	1	1	0.977745	adaptor-related protein complex 5, beta 1 subunit	GO:0015031;GO:0016197;GO:0016197	GO:0003674	GO:0030119;GO:0030119	NA	NA
Ap5m1	507	596	549	572	629	605	16.43	19.5	21.16	20.64	21.32	17.71	9.11	10.69	9.83	9.57	9.79	9.78	0.874681	0.904547	1.10497	0.999744	1	0.997222	adaptor-related protein complex 5, mu 1 subunit	GO:0015031;GO:0016197;GO:0016197	NA	GO:0005737;GO:0005764;GO:0005764;GO:0005768;GO:0005770;GO:0005770;GO:0005829;GO:0005829;GO:0016020;GO:0030119;GO:0030119	NA	NA
Ap5z1	483	379	578	535	538	579	12.91	10.23	18.37	15.92	15.04	13.98	7.16	5.61	8.53	7.39	6.91	7.73	1.38329	1.27088	0.734482	0.992846	1	0.77532	adaptor-related protein complex 5, zeta 1 subunit	GO:0000724;GO:0006281;GO:0006974;GO:0015031;GO:0016197	GO:0003674	GO:0005634;GO:0005654;GO:0005737;GO:0016607;GO:0044599	NA	NA
Ap1m1	926	772	1072	1118	1130	925	49.27	41.43	67.87	66.22	62.9	44.39	27.33	22.71	31.53	30.72	28.88	24.53	1.27968	1.30836	0.93623	0.995988	0.999976	0.998269	adaptor-related protein complex AP-1, mu subunit 1	GO:0006886;GO:0015031;GO:0016192;GO:0016192;GO:0032438;GO:0035646	GO:0005515;GO:0035615	GO:0005794;GO:0005802;GO:0016020;GO:0030131;GO:0030136;GO:0031410	mmu04142;mmu05170	NA
Ap1s3	49.07	48.08	39.33	62	64.07	48	1.76	1.74	1.67	2.47	2.4	1.55	0.97	0.95	0.78	1.15	1.1	0.86	0.894346	1.16192	1.1224	1	1	0.996497	adaptor-related protein complex AP-1, sigma 3	GO:0006605;GO:0006886;GO:0015031;GO:0015031;GO:0016192	GO:0003674	GO:0005794;GO:0005905;GO:0016020;GO:0030117;GO:0031410;GO:0043231;GO:0043231	mmu04142;mmu05170	NA
Ap4b1	502	460	513	548	583	551	17.88	16.51	21.64	21.63	21.56	17.64	9.92	9.05	10.05	10.03	9.9	9.75	1.08819	1.10351	0.936534	1	1	0.997898	adaptor-related protein complex AP-4, beta 1	GO:0006605;GO:0006886;GO:0016192;GO:0016192;GO:0061938	GO:0005515	GO:0005802;GO:0005802;GO:0005802;GO:0005829;GO:0019898;GO:0030124	mmu04142	NA
Ap4e1	528	516.32	720.03	782	839	614	8.17	8.08	13.25	13.48	13.58	8.59	4.53	4.43	6.15	6.25	6.24	4.75	1.20105	1.40883	0.943328	0.999335	0.999507	0.998081	adaptor-related protein complex AP-4, epsilon 1	GO:0006886;GO:0006898;GO:0015031;GO:0015031;GO:0016192	GO:0005515;GO:0140312	GO:0005794;GO:0005802;GO:0016020;GO:0030117;GO:0030124;GO:0030124	mmu04142	NA
Ap4m1	360	309	331	430	339	343	22.08	19.11	24.17	29.36	21.76	18.97	12.25	10.48	11.22	13.62	9.99	10.48	1.10136	1.13119	1.01053	1	0.880246	0.998023	adaptor-related protein complex AP-4, mu 1	GO:0006605;GO:0006605;GO:0006605;GO:0006622;GO:0006886;GO:0006886;GO:0006895;GO:0008104;GO:0015031;GO:0016192;GO:0016192;GO:0090160;GO:0090160	GO:0005515;GO:0019904	GO:0005768;GO:0005794;GO:0005802;GO:0005802;GO:0005802;GO:0016020;GO:0030124;GO:0030131;GO:0031410	mmu04142	NA
Ap4s1	108	129	105	86	88	159	10.54	12.67	12.21	9.34	8.99	13.96	5.85	6.95	5.67	4.33	4.13	7.71	0.811786	0.605569	0.910358	1	1	0.99683	adaptor-related protein complex AP-4, sigma 1	GO:0006886;GO:0015031;GO:0015031;GO:0016192;GO:0016192	NA	GO:0005794;GO:0005802;GO:0016020;GO:0030124;GO:0043231;GO:0043231	mmu04142	NA
Add1	4764	4873	5500	6198	6752	5334	123.94	128.07	170.14	179.52	183.68	125.4	68.74	70.22	79.03	83.29	84.33	69.28	1.04256	1.19411	1.02479	0.999817	6.97145e-10	0.999561	adducin 1 (alpha)	GO:0000902;GO:0001701;GO:0006884;GO:0020027;GO:0030218;GO:0030837;GO:0032092;GO:0035264;GO:0045766;GO:0045807;GO:0048873;GO:0051016;GO:0051016;GO:0051017;GO:0071277;GO:0071277;GO:0071300;GO:1903142;GO:1903142;GO:1903142;GO:1903393;GO:1903393;GO:1903393	GO:0003779;GO:0005200;GO:0005516;GO:0008134;GO:0030507;GO:0042608;GO:0042803;GO:0046982;GO:0051015;GO:0051015	GO:0005634;GO:0005654;GO:0005737;GO:0005856;GO:0005856;GO:0005886;GO:0005886;GO:0005886;GO:0005912;GO:0005912;GO:0005912;GO:0008290;GO:0014069;GO:0014069;GO:0016020;GO:0016604;GO:0030425;GO:0043197;GO:0045202;GO:0048471	NA	NA
Add2	8	3	7	9	15	11	0.13	0.04	0.15	0.22	0.32	0.23	0.07	0.02	0.07	0.1	0.15	0.13	1.77704	2.67481	0.334611	1	1	0.974875	adducin 2 (beta)	GO:0006811;GO:0007416;GO:0007416;GO:0007416;GO:0030097;GO:0032092;GO:0050900;GO:0050901;GO:0051016;GO:0051016;GO:0051017;GO:0065003	GO:0003779;GO:0005200;GO:0005516;GO:0019901;GO:0030507;GO:0042803;GO:0046982;GO:0051015;GO:0051015	GO:0005737;GO:0005856;GO:0005886;GO:0008290;GO:0014069;GO:0014069;GO:0016020;GO:0031410;GO:0044853;GO:0098794;GO:0098978	NA	NA
Add3	4548	4582	4452	4529	5192	4643	106.04	108.02	123.16	117.44	126.49	97.82	58.81	59.23	57.2	54.49	58.07	54.05	0.970215	0.953449	1.10699	1	0.960196	0.998839	adducin 3 (gamma)	GO:0042493;GO:0045907;GO:0051016	GO:0003779;GO:0005080;GO:0005200;GO:0005516;GO:0051015	GO:0000794;GO:0005737;GO:0005856;GO:0005856;GO:0005856;GO:0005886;GO:0005903;GO:0005911;GO:0005938;GO:0014069;GO:0014069;GO:0016020	NA	NA
Fam173a	391	370	432	410	470	504	47.17	47.46	65.66	56.79	59.98	57.19	26.17	26.02	30.5	26.35	27.54	31.6	1.097	1.06617	0.823665	0.999842	1	0.987611	adenine nucleotide translocase lysine methyltransferase	GO:0018023;GO:0018023;GO:0032259;GO:1905273;GO:1905706	GO:0008168;GO:0016279;GO:0016279;GO:0016740	GO:0005739;GO:0005739;GO:0016020;GO:0016021	NA	NA
Aprt	925	860	863	806	744	938	119.1	111.24	132.55	115.51	100.31	108.47	66.06	60.99	61.56	53.59	46.05	59.93	1.02595	0.812045	1.02845	1	0.184381	0.998685	adenine phosphoribosyl transferase	GO:0006166;GO:0006166;GO:0006168;GO:0007595;GO:0007625;GO:0007625;GO:0009116;GO:0032264;GO:0044209;GO:0044209;GO:0044209;GO:0046083;GO:0046083;GO:0046083	GO:0002055;GO:0002055;GO:0003999;GO:0003999;GO:0003999;GO:0003999;GO:0016208;GO:0016208;GO:0016740;GO:0016757	GO:0005654;GO:0005737;GO:0005829	mmu00230	2.4.2.7
Apcdd1	89	89	84	92	103	121	3.27	3.31	3.68	3.77	3.96	4.02	1.82	1.81	1.71	1.75	1.82	2.22	0.951935	0.977567	0.825764	1	1	0.994267	adenomatosis polyposis coli down-regulated 1	GO:0001942;GO:0016055;GO:0030178;GO:0030178;GO:0042487;GO:0043615	GO:0017147;GO:0017147;GO:0042802	GO:0005886;GO:0005887;GO:0016020;GO:0016021	NA	NA
Adora1	4	3	10	5	10	1	0.09	0.06	0.22	0.11	0.21	0.02	0.05	0.03	0.1	0.05	0.1	0.01	1.71793	1.72416	2.60444	0.99844	1	0.992901	adenosine A1 receptor	GO:0001659;GO:0001666;GO:0001973;GO:0002087;GO:0002674;GO:0002686;GO:0002793;GO:0003084;GO:0003085;GO:0003093;GO:0006612;GO:0007165;GO:0007186;GO:0007193;GO:0008285;GO:0014050;GO:0016042;GO:0032229;GO:0032244;GO:0032900;GO:0035307;GO:0035814;GO:0042311;GO:0042321;GO:0042323;GO:0043066;GO:0043268;GO:0045741;GO:0045776;GO:0045777;GO:0045822;GO:0046888;GO:0050728;GO:0050890;GO:0050965;GO:0050995;GO:…	GO:0001609;GO:0001664;GO:0001883;GO:0004930;GO:0005515;GO:0031072;GO:0031683;GO:0032795;GO:0044877;GO:0046982;GO:0099582	GO:0005783;GO:0005886;GO:0012505;GO:0014069;GO:0016020;GO:0016021;GO:0016323;GO:0030425;GO:0030673;GO:0032279;GO:0042734;GO:0043025;GO:0043195;GO:0043197;GO:0044297;GO:0044305;GO:0045202;GO:0045211;GO:0048786;GO:0099055;GO:0099056	mmu04022;mmu04024;mmu04071;mmu04080;mmu04923;mmu04924;mmu05032	NA
Adora2a	21	16	28	35	41	19	0.83	0.64	1.32	1.54	1.7	0.68	0.46	0.35	0.61	0.72	0.78	0.38	1.42111	2.01482	0.945971	1	1	0.996606	adenosine A2a receptor	GO:0001963;GO:0001973;GO:0001973;GO:0001973;GO:0001973;GO:0001975;GO:0006355;GO:0006469;GO:0007165;GO:0007186;GO:0007189;GO:0007189;GO:0007189;GO:0007189;GO:0007205;GO:0007271;GO:0007626;GO:0007626;GO:0008285;GO:0014049;GO:0014057;GO:0014061;GO:0031000;GO:0032230;GO:0032230;GO:0035249;GO:0035810;GO:0035815;GO:0040013;GO:0042311;GO:0042755;GO:0042755;GO:0043116;GO:0043154;GO:0043279;GO:0043524;GO:…	GO:0001609;GO:0001609;GO:0001609;GO:0004930;GO:0019899;GO:0031802;GO:0042802;GO:0044877;GO:0051393	GO:0005882;GO:0005886;GO:0005886;GO:0005887;GO:0012505;GO:0014069;GO:0016020;GO:0016020;GO:0016021;GO:0030424;GO:0030425;GO:0030673;GO:0032279;GO:0042734;GO:0043025;GO:0045211;GO:0048786;GO:0098978;GO:0099055;GO:0099056	mmu04015;mmu04020;mmu04024;mmu04080;mmu04270;mmu05012;mmu05034	NA
Adora2b	12	14	17	9	18	12	0.68	0.8	1.15	0.57	1.07	0.62	0.38	0.44	0.53	0.26	0.49	0.34	0.970215	0.838138	1.29696	1	0.827372	0.99571	adenosine A2b receptor	GO:0001938;GO:0001973;GO:0002882;GO:0007165;GO:0007186;GO:0007186;GO:0007189;GO:0008284;GO:0008285;GO:0010575;GO:0010595;GO:0010701;GO:0010753;GO:0010893;GO:0010906;GO:0031284;GO:0031668;GO:0032722;GO:0032755;GO:0032755;GO:0032966;GO:0033605;GO:0042311;GO:0043306;GO:0043950;GO:0060087;GO:1990776;GO:2000300;GO:2000300	GO:0001609;GO:0004930	GO:0005886;GO:0005886;GO:0009986;GO:0016020;GO:0016021;GO:0045202;GO:0098685;GO:0098685;GO:0098978;GO:0098978;GO:0098978;GO:0098978	mmu04015;mmu04020;mmu04080;mmu04270;mmu05034	NA
Adora3	0	0	0	0	0	0	0	0	0	0	0	0	0	0	0	0	0	0	NA	NA	NA	NA	NA	NA	adenosine A3 receptor	GO:0001973;GO:0002553;GO:0002553;GO:0002687;GO:0002687;GO:0008285;GO:0014068;GO:0030336;GO:0032088;GO:0043306;GO:0043306;GO:0050729;GO:0050729;GO:0050850;GO:0050850;GO:0070257;GO:0070257	GO:0001609;GO:0001609	GO:0005886;GO:0005887;GO:0016020;GO:0031594;GO:0045202	mmu04022;mmu04071;mmu04080	NA
Ada	127	100	74	86	89	90	7.86	6.24	5.45	5.93	5.76	5.02	4.36	3.42	2.53	2.75	2.65	2.77	0.995965	0.783361	1.24509	0.9991	1	0.993098	adenosine deaminase	GO:0000255;GO:0000255;GO:0001666;GO:0001701;GO:0001821;GO:0001829;GO:0001889;GO:0001890;GO:0002314;GO:0002636;GO:0002686;GO:0002686;GO:0002906;GO:0006154;GO:0006154;GO:0006154;GO:0006154;GO:0006154;GO:0006157;GO:0006157;GO:0006157;GO:0006196;GO:0007155;GO:0009117;GO:0009168;GO:0010460;GO:0030324;GO:0030890;GO:0032261;GO:0032264;GO:0033089;GO:0033197;GO:0033632;GO:0042110;GO:0042110;GO:0042323;GO:…	GO:0001883;GO:0004000;GO:0004000;GO:0004000;GO:0004000;GO:0008270;GO:0008270;GO:0016787;GO:0019239;GO:0046872;GO:0046936	GO:0005615;GO:0005737;GO:0005737;GO:0005764;GO:0005829;GO:0005829;GO:0005829;GO:0005886;GO:0009897;GO:0009897;GO:0009986;GO:0016020;GO:0030054;GO:0031410;GO:0032839;GO:0043025	mmu00230;mmu05340	3.5.4.4
Adad1	0	0	0	0	0	0	0	0	0	0	0	0	0	0	0	0	0	0	NA	NA	NA	NA	NA	NA	adenosine deaminase domain containing 1 (testis specific)	GO:0006382;GO:0006396;GO:0006417;GO:0007275;GO:0007283;GO:0007286;GO:0030154	GO:0003723;GO:0003725;GO:0003726;GO:0004000;GO:0008251	GO:0005634;GO:0005730;GO:0005737	NA	NA
Adad2	0	0	0	0	0	0	0	0	0	0	0	0	0	0	0	0	0	0	NA	NA	NA	NA	NA	NA	adenosine deaminase domain containing 2	GO:0006382;GO:0006396	GO:0003723;GO:0003725;GO:0003726;GO:0004000;GO:0008251	GO:0005730;GO:0005737	NA	NA
Adar	851	832	1234	1368	1300	1083	14.67	14.49	25.22	26.18	23.42	16.85	8.14	7.94	11.71	12.14	10.75	9.31	1.2501	1.4436	0.861821	0.999429	4.01916e-05	0.994246	adenosine deaminase, RNA-specific	GO:0001649;GO:0001701;GO:0002244;GO:0002376;GO:0002566;GO:0006382;GO:0006382;GO:0006382;GO:0006382;GO:0006396;GO:0006397;GO:0006606;GO:0006611;GO:0009615;GO:0016553;GO:0030218;GO:0031047;GO:0031054;GO:0035196;GO:0035280;GO:0035455;GO:0043066;GO:0044387;GO:0044387;GO:0045070;GO:0045070;GO:0045071;GO:0045087;GO:0051607;GO:0060216;GO:0060339;GO:0061484;GO:0098586;GO:1900369	GO:0003677;GO:0003692;GO:0003723;GO:0003725;GO:0003726;GO:0003726;GO:0003726;GO:0004000;GO:0005515;GO:0008251;GO:0016787;GO:0046872	GO:0005634;GO:0005634;GO:0005654;GO:0005730;GO:0005730;GO:0005730;GO:0005737;GO:0005737;GO:0005737;GO:0016607;GO:0044530	mmu04623;mmu05162;mmu05164	3.5.4.37
Adarb1	449	422	899	945	979	401	6.91	6.56	16.42	16.18	15.74	5.58	3.83	3.6	7.63	7.51	7.23	3.08	1.63135	2.0454	1.18027	0.999129	0	0.992735	adenosine deaminase, RNA-specific, B1	GO:0006382;GO:0006382;GO:0006382;GO:0006382;GO:0006396;GO:0006396;GO:0006396;GO:0006397;GO:0007274;GO:0008285;GO:0016553;GO:0016556;GO:0021610;GO:0021618;GO:0021965;GO:0030336;GO:0035264;GO:0044387;GO:0045070;GO:0050685;GO:0050884;GO:0051726;GO:0060384;GO:0060415;GO:0061744;GO:0097049	GO:0003723;GO:0003723;GO:0003725;GO:0003725;GO:0003725;GO:0003726;GO:0003726;GO:0003726;GO:0004000;GO:0008251;GO:0016787;GO:0042802;GO:0046872	GO:0005634;GO:0005634;GO:0005634;GO:0005654;GO:0005730;GO:0005730;GO:0005737;GO:0005829	NA	3.5.4.37
Adarb2	4	2	9.21	4	2	6	0.09	0.05	0.25	0.1	0.05	0.13	0.05	0.03	0.12	0.05	0.02	0.07	2.06361	1.03187	0.419768	0.998638	1	0.991654	adenosine deaminase, RNA-specific, B2	GO:0006382;GO:0006396;GO:0006397	GO:0003723;GO:0003725;GO:0003726;GO:0004000;GO:0008251;GO:0016787;GO:0046872	GO:0005634;GO:0005730;GO:0005737	NA	NA
Adat1	108	95	81	89	88	107	3.51	3.11	3.13	3.22	2.99	3.14	1.95	1.71	1.45	1.49	1.37	1.73	0.975522	0.833857	0.995955	0.999714	1	0.997297	adenosine deaminase, tRNA-specific 1	GO:0006396;GO:0008033	GO:0003723;GO:0004000;GO:0008251;GO:0008251;GO:0016787;GO:0046872	GO:0005575	NA	3.5.4.34
Adat2	91	80	96	97	124	100	6.66	5.9	8.37	7.9	9.5	6.6	3.69	3.23	3.89	3.67	4.36	3.64	1.14208	1.22845	0.897876	1	0.883263	0.996579	adenosine deaminase, tRNA-specific 2	GO:0002100;GO:0008033	GO:0003824;GO:0008251;GO:0008270;GO:0016787;GO:0046872;GO:0052717	NA	NA	3.5.4.33
Adat3	23	20	20	28	23	18	1.74	1.52	1.8	2.35	1.82	1.22	0.96	0.83	0.84	1.09	0.83	0.68	1.01952	1.11185	1.24005	1	1	0.995862	adenosine deaminase, tRNA-specific 3	NA	GO:0052717	NA	NA	NA
Adal	277	297	202	230	214	282	11.99	12.97	10.45	11.08	9.69	11.02	6.65	7.11	4.86	5.14	4.45	6.09	0.797103	0.672331	1.1811	0.998744	1	0.993421	adenosine deaminase-like	GO:0006154;GO:0009117;GO:0046103	GO:0004000;GO:0016787;GO:0019239;GO:0046872	GO:0005575	NA	3.5.4.-
Adk	3774	4217	3178	3430	4118	4608	219.39	246.96	219.65	221.34	249.92	241.54	121.68	135.4	102.02	102.69	114.74	133.45	0.814832	0.804767	1.02655	0.997347	0.448976	0.999511	adenosine kinase	GO:0006166;GO:0006175;GO:0010613;GO:0016310;GO:0042102;GO:0044209;GO:0044342;GO:0046085	GO:0000166;GO:0004001;GO:0004001;GO:0004001;GO:0004001;GO:0005524;GO:0016301;GO:0016740;GO:0016773;GO:0046872	GO:0005634;GO:0005634;GO:0005634;GO:0005654;GO:0005737;GO:0005829;GO:0005829;GO:0005829;GO:0005886	mmu00230	2.7.1.20
Ampd1	8	2	2	13	4	13	0.35	0.09	0.11	0.64	0.19	0.52	0.2	0.05	0.05	0.3	0.09	0.29	1.68411	2.99664	0.201693	0.997397	0.331647	0.854932	adenosine monophosphate deaminase 1	GO:0006188;GO:0009117;GO:0009168;GO:0010033;GO:0032264;GO:0046033	GO:0003876;GO:0003876;GO:0016787;GO:0019239;GO:0032036;GO:0042802;GO:0046872	GO:0005829	mmu00230	3.5.4.6
Ampd2	718	650	834	839	804	752	20.51	18.79	28.58	26.93	24.19	19.4	11.38	10.3	13.27	12.49	11.11	10.72	1.18034	1.13695	0.969608	0.998971	0.635032	0.998494	adenosine monophosphate deaminase 2	GO:0006188;GO:0006188;GO:0006188;GO:0009117;GO:0009168;GO:0032264;GO:0042632;GO:0046033;GO:0046033;GO:0046034;GO:0046034;GO:0046039;GO:0046039;GO:0052652;GO:0072015;GO:0097009;GO:0097009	GO:0003876;GO:0003876;GO:0003876;GO:0016787;GO:0019239;GO:0042802;GO:0046872	GO:0005829;GO:0005829	mmu00230	3.5.4.6
Ampd3	3014	2861	4892	4772.28	4632	1971.23	76.94	73.67	148.19	135.39	123.27	45.48	42.67	40.39	68.83	62.81	56.59	25.13	1.38994	1.47998	1.62792	0.99964	2.43004e-09	1.83363e-06	adenosine monophosphate deaminase 3	GO:0006188;GO:0006188;GO:0006188;GO:0006196;GO:0009117;GO:0009168;GO:0032264;GO:0034101;GO:0046031;GO:0046031;GO:0046032;GO:0046033;GO:0046033;GO:0046033;GO:0046034;GO:0046034;GO:0046034;GO:0046039;GO:0046039;GO:0097009	GO:0003876;GO:0003876;GO:0003876;GO:0003876;GO:0016787;GO:0019239;GO:0046872	GO:0005829	mmu00230	3.5.4.6
Adcy1	18	16	8	10	20	27	0.15	0.13	0.08	0.09	0.17	0.2	0.08	0.07	0.04	0.04	0.08	0.11	0.781926	0.821689	0.670521	0.999147	0.771156	0.992535	adenylate cyclase 1	GO:0006171;GO:0006171;GO:0007189;GO:0007190;GO:0007409;GO:0007616;GO:0009190;GO:0032793;GO:0035556;GO:0042752;GO:0048511;GO:0050804;GO:0150076;GO:1900273;GO:2000300	GO:0000166;GO:0004016;GO:0004016;GO:0004016;GO:0005516;GO:0005524;GO:0008294;GO:0016829;GO:0016849;GO:0046872	GO:0005634;GO:0005737;GO:0005886;GO:0005886;GO:0005887;GO:0014069;GO:0016020;GO:0016021;GO:0098685;GO:0098686;GO:0098978;GO:0098978;GO:0099061	mmu00230;mmu04015;mmu04020;mmu04022;mmu04024;mmu04062;mmu04072;mmu04114;mmu04211;mmu04213;mmu04261;mmu04270;mmu04371;mmu04540;mmu04611;mmu04713;mmu04714;mmu04720;mmu04723;mmu04724;mmu04725;mmu04727;mmu04750;mmu04911;mmu04912;mmu04913;mmu04914;mmu04915;mmu04916;mmu04918;mmu04921;mmu04923;mmu04925;mmu04926;mmu04927;mmu04928;mmu04934;mmu04970;mmu04971;mmu04972;mmu04976;mmu05032;mmu05142;mmu05146;mmu…	4.6.1.1
Adcy10	1	4	2	1	3	1	0.02	0.08	0.05	0.02	0.06	0.02	0.01	0.04	0.02	0.01	0.03	0.01	0.409011	0.458347	3.36537	1	1	0.98843	adenylate cyclase 10	GO:0003351;GO:0006171;GO:0007283;GO:0009190;GO:0035556;GO:0043065;GO:0071241	GO:0000166;GO:0000287;GO:0004016;GO:0004016;GO:0004016;GO:0005515;GO:0005524;GO:0016829;GO:0030145;GO:0046872;GO:0051117;GO:0071890	GO:0005634;GO:0005737;GO:0005737;GO:0005737;GO:0005739;GO:0005829;GO:0005856;GO:0005886;GO:0015630;GO:0016020;GO:0016324;GO:0030424;GO:0030425;GO:0030426;GO:0031514;GO:0042995;GO:0043025;GO:0045177;GO:0045178;GO:0048471	mmu00230;mmu04024;mmu04371;mmu04713;mmu04714	4.6.1.1
Adcy2	1	0	0	0	0	0	0.02	0	0	0	0	0	0.01	0	0	0	0	0	0.80869	NA	NA	1	NA	NA	adenylate cyclase 2	GO:0006171;GO:0007188;GO:0007188;GO:0007189;GO:0007189;GO:0007190;GO:0009190;GO:0019933;GO:0035556;GO:1904322	GO:0000166;GO:0000287;GO:0004016;GO:0004016;GO:0004016;GO:0005524;GO:0008179;GO:0008179;GO:0016829;GO:0016849;GO:0030145;GO:0031683;GO:0046872	GO:0005737;GO:0005886;GO:0005886;GO:0005886;GO:0005887;GO:0005887;GO:0016020;GO:0016020;GO:0016021;GO:0030425;GO:0032991;GO:0045121	mmu00230;mmu04015;mmu04020;mmu04022;mmu04024;mmu04062;mmu04072;mmu04114;mmu04211;mmu04213;mmu04261;mmu04270;mmu04371;mmu04540;mmu04611;mmu04713;mmu04714;mmu04723;mmu04724;mmu04725;mmu04727;mmu04750;mmu04911;mmu04912;mmu04913;mmu04914;mmu04915;mmu04916;mmu04918;mmu04921;mmu04922;mmu04923;mmu04925;mmu04926;mmu04927;mmu04928;mmu04934;mmu04970;mmu04971;mmu04972;mmu04976;mmu05032;mmu05163;mmu05166;mmu…	4.6.1.1
Adcy3	3	5	5	5	6	6	0.07	0.12	0.13	0.13	0.15	0.13	0.04	0.06	0.06	0.06	0.07	0.07	0.720614	0.890923	0.939559	1	1	0.996377	adenylate cyclase 3	GO:0006171;GO:0006171;GO:0006171;GO:0007189;GO:0007189;GO:0007190;GO:0007338;GO:0007340;GO:0007608;GO:0007608;GO:0008355;GO:0009190;GO:0030317;GO:0035556;GO:0050896;GO:1904322;GO:1904322	GO:0000166;GO:0004016;GO:0004016;GO:0004016;GO:0004016;GO:0005515;GO:0005516;GO:0005524;GO:0008294;GO:0016829;GO:0016849;GO:0046872	GO:0005634;GO:0005737;GO:0005794;GO:0005886;GO:0005886;GO:0005887;GO:0005929;GO:0005929;GO:0016020;GO:0016021;GO:0042995;GO:0045121	mmu00230;mmu04015;mmu04020;mmu04022;mmu04024;mmu04062;mmu04072;mmu04114;mmu04211;mmu04213;mmu04261;mmu04270;mmu04371;mmu04540;mmu04611;mmu04713;mmu04714;mmu04723;mmu04724;mmu04725;mmu04727;mmu04740;mmu04750;mmu04911;mmu04912;mmu04913;mmu04914;mmu04915;mmu04916;mmu04918;mmu04921;mmu04923;mmu04925;mmu04926;mmu04927;mmu04928;mmu04934;mmu04962;mmu04970;mmu04971;mmu04972;mmu04976;mmu05032;mmu05163;mmu…	4.6.1.1
Adcy4	3	0	5	4	4	0	0.09	0	0.18	0.13	0.13	0	0.05	0	0.08	0.06	0.06	0	2.93469	3.39285	NA	1	1	NA	adenylate cyclase 4	GO:0006171;GO:0006171;GO:0007188;GO:0007189;GO:0007190;GO:0009190;GO:0035556	GO:0000166;GO:0004016;GO:0004016;GO:0004016;GO:0005080;GO:0005524;GO:0016829;GO:0016849;GO:0031683;GO:0046872	GO:0005622;GO:0005634;GO:0005737;GO:0005886;GO:0005887;GO:0016020;GO:0016021;GO:0030425;GO:0032991	mmu00230;mmu04015;mmu04020;mmu04022;mmu04024;mmu04062;mmu04072;mmu04114;mmu04211;mmu04213;mmu04261;mmu04270;mmu04371;mmu04540;mmu04611;mmu04713;mmu04714;mmu04723;mmu04724;mmu04725;mmu04727;mmu04742;mmu04750;mmu04911;mmu04912;mmu04913;mmu04914;mmu04915;mmu04916;mmu04918;mmu04921;mmu04923;mmu04925;mmu04926;mmu04927;mmu04928;mmu04934;mmu04970;mmu04971;mmu04972;mmu04976;mmu05032;mmu05163;mmu05166;mmu…	4.6.1.1
Adcy5	473	463	913	1076	997	607	9.48	9.38	21.75	24.01	20.9	10.99	5.26	5.14	10.1	11.14	9.59	6.07	1.52312	2.01642	0.855739	0.999218	4.65547e-10	0.993551	adenylate cyclase 5	GO:0001973;GO:0006171;GO:0006171;GO:0006171;GO:0007189;GO:0007189;GO:0007189;GO:0007191;GO:0007193;GO:0007195;GO:0007204;GO:0007626;GO:0009190;GO:0035556;GO:0050885;GO:0061178;GO:1904322	GO:0000166;GO:0004016;GO:0004016;GO:0004016;GO:0004016;GO:0005515;GO:0005524;GO:0008179;GO:0008294;GO:0016829;GO:0016849;GO:0046872;GO:0097110	GO:0005768;GO:0005886;GO:0005886;GO:0005886;GO:0005887;GO:0005929;GO:0016020;GO:0016021;GO:0042383;GO:0042995;GO:0045111;GO:0045121	mmu00230;mmu04015;mmu04022;mmu04024;mmu04062;mmu04072;mmu04114;mmu04211;mmu04213;mmu04261;mmu04270;mmu04371;mmu04540;mmu04611;mmu04713;mmu04714;mmu04723;mmu04724;mmu04725;mmu04726;mmu04727;mmu04728;mmu04750;mmu04911;mmu04912;mmu04913;mmu04914;mmu04915;mmu04916;mmu04918;mmu04921;mmu04923;mmu04924;mmu04925;mmu04926;mmu04927;mmu04928;mmu04934;mmu04970;mmu04971;mmu04972;mmu04976;mmu05012;mmu05030;mmu…	4.6.1.1
Adcy6	1283	1290	3022	2947	3232	1684	21.53	21.88	60.28	55.06	56.72	25.54	11.94	11.99	28	25.55	26.04	14.11	1.73453	2.15095	0.859329	0.999514	0	0.994235	adenylate cyclase 6	GO:0003091;GO:0006171;GO:0006171;GO:0006171;GO:0007189;GO:0007189;GO:0007189;GO:0007193;GO:0007212;GO:0009190;GO:0010977;GO:0010977;GO:0035556;GO:0035811;GO:0071380;GO:0071870;GO:0072660;GO:0097746;GO:1904117;GO:1904322;GO:1904322	GO:0000149;GO:0000166;GO:0004016;GO:0004016;GO:0004016;GO:0004016;GO:0005080;GO:0005102;GO:0005524;GO:0008294;GO:0008294;GO:0016829;GO:0016849;GO:0019901;GO:0046872;GO:0097110	GO:0005768;GO:0005886;GO:0005887;GO:0005929;GO:0016020;GO:0016021;GO:0031226;GO:0031528;GO:0042383;GO:0042995;GO:0045121	mmu00230;mmu04015;mmu04022;mmu04024;mmu04062;mmu04072;mmu04114;mmu04211;mmu04213;mmu04261;mmu04270;mmu04371;mmu04540;mmu04611;mmu04713;mmu04714;mmu04723;mmu04724;mmu04725;mmu04727;mmu04742;mmu04750;mmu04911;mmu04912;mmu04913;mmu04914;mmu04915;mmu04916;mmu04918;mmu04921;mmu04923;mmu04924;mmu04925;mmu04926;mmu04927;mmu04928;mmu04934;mmu04961;mmu04962;mmu04970;mmu04971;mmu04972;mmu04976;mmu05032;mmu…	4.6.1.1
Adcy7	699	686	1118	1078	1192	1020	11.82	11.72	22.37	20.18	20.95	15.51	6.56	6.43	10.39	9.36	9.62	8.57	1.32878	1.48487	0.754539	0.999368	5.92534e-06	0.782296	adenylate cyclase 7	GO:0002819;GO:0006171;GO:0006171;GO:0007189;GO:0007189;GO:0007190;GO:0009190;GO:0035556;GO:0071285;GO:0071361;GO:1900016	GO:0000166;GO:0004016;GO:0004016;GO:0004016;GO:0004016;GO:0004016;GO:0005524;GO:0016829;GO:0016849;GO:0046872	GO:0005886;GO:0005887;GO:0016020;GO:0016021	mmu00230;mmu04015;mmu04020;mmu04022;mmu04024;mmu04062;mmu04072;mmu04114;mmu04211;mmu04213;mmu04261;mmu04270;mmu04371;mmu04540;mmu04611;mmu04713;mmu04714;mmu04723;mmu04724;mmu04725;mmu04727;mmu04750;mmu04911;mmu04912;mmu04913;mmu04914;mmu04915;mmu04916;mmu04918;mmu04921;mmu04923;mmu04925;mmu04926;mmu04927;mmu04928;mmu04934;mmu04970;mmu04971;mmu04972;mmu04976;mmu05032;mmu05163;mmu05166;mmu05200;mmu…	4.6.1.1
Adcy8	71	65	83	77	97	100	1.44	1.33	2	1.74	2.04	1.85	0.8	0.73	0.93	0.81	0.94	1.02	1.15487	1.18766	0.730409	1	1	0.985275	adenylate cyclase 8	GO:0006171;GO:0006171;GO:0007189;GO:0007189;GO:0007204;GO:0007613;GO:0007616;GO:0007626;GO:0009190;GO:0010255;GO:0010255;GO:0019933;GO:0031915;GO:0032793;GO:0034199;GO:0035556;GO:0035774;GO:0035774;GO:0038003;GO:0042593;GO:0050804;GO:0051259;GO:0051260;GO:0051480;GO:0071277;GO:0071315;GO:0071315;GO:0071333;GO:0071377;GO:0080135;GO:0150076;GO:1900273;GO:1900454;GO:1904322	GO:0000166;GO:0003779;GO:0004016;GO:0004016;GO:0005515;GO:0005516;GO:0005524;GO:0008022;GO:0008294;GO:0008294;GO:0016829;GO:0016849;GO:0019902;GO:0042803;GO:0046872;GO:0046982;GO:0046983;GO:0047485;GO:0051721	GO:0005886;GO:0005887;GO:0005901;GO:0005905;GO:0014069;GO:0015629;GO:0016020;GO:0016021;GO:0016323;GO:0016324;GO:0030054;GO:0030424;GO:0030425;GO:0030425;GO:0031410;GO:0032809;GO:0032809;GO:0042995;GO:0044853;GO:0045121;GO:0045202;GO:0048786;GO:0060076;GO:0098685;GO:0098686;GO:0098978;GO:0099056	mmu00230;mmu04015;mmu04020;mmu04022;mmu04024;mmu04062;mmu04072;mmu04114;mmu04211;mmu04213;mmu04261;mmu04270;mmu04371;mmu04540;mmu04611;mmu04713;mmu04714;mmu04720;mmu04723;mmu04724;mmu04725;mmu04727;mmu04742;mmu04750;mmu04911;mmu04912;mmu04913;mmu04914;mmu04915;mmu04916;mmu04918;mmu04921;mmu04923;mmu04925;mmu04926;mmu04927;mmu04928;mmu04934;mmu04970;mmu04971;mmu04972;mmu04976;mmu05032;mmu05163;mmu…	4.6.1.1
Adcy9	277	270	609	662	602	347	3.57	3.52	9.3	9.47	8.09	4.1	1.98	1.93	4.32	4.39	3.71	2.27	1.6878	2.10698	0.872997	0.998985	2.22296e-08	0.995517	adenylate cyclase 9	GO:0001701;GO:0006171;GO:0006171;GO:0007189;GO:0007189;GO:0007189;GO:0009190;GO:0035556;GO:0071880	GO:0000166;GO:0004016;GO:0004016;GO:0004016;GO:0005524;GO:0016829;GO:0016849;GO:0046872	GO:0005886;GO:0005887;GO:0005887;GO:0016020;GO:0016021;GO:0030424;GO:0030425	mmu00230;mmu04015;mmu04020;mmu04022;mmu04024;mmu04062;mmu04072;mmu04114;mmu04211;mmu04213;mmu04261;mmu04270;mmu04371;mmu04540;mmu04611;mmu04713;mmu04714;mmu04723;mmu04724;mmu04725;mmu04727;mmu04750;mmu04911;mmu04912;mmu04913;mmu04914;mmu04915;mmu04916;mmu04918;mmu04921;mmu04923;mmu04925;mmu04926;mmu04927;mmu04928;mmu04934;mmu04961;mmu04962;mmu04970;mmu04971;mmu04972;mmu04976;mmu05032;mmu05163;mmu…	4.6.1.1
Adcyap1	0	0	0	0	0	0	0	0	0	0	0	0	0	0	0	0	0	0	NA	NA	NA	NA	NA	NA	adenylate cyclase activating polypeptide 1	GO:0001541;GO:0001662;GO:0001821;GO:0001932;GO:0002865;GO:0002878;GO:0007186;GO:0007189;GO:0007189;GO:0007189;GO:0007190;GO:0007204;GO:0007218;GO:0007218;GO:0007218;GO:0007399;GO:0008277;GO:0008284;GO:0010628;GO:0010656;GO:0010976;GO:0019233;GO:0019933;GO:0030073;GO:0031175;GO:0031175;GO:0032755;GO:0032880;GO:0032880;GO:0032880;GO:0034260;GO:0042311;GO:0043267;GO:0043547;GO:0043547;GO:0043950;GO:…	GO:0005102;GO:0005179;GO:0005184;GO:0005184;GO:0005184;GO:0016521;GO:0016521;GO:0016521;GO:0031858;GO:0051428;GO:0051428	GO:0005576;GO:0005615;GO:0043005;GO:0043195;GO:0043204	mmu04911;mmu04924	NA
Adcyap1r1	1	0	0	0	0	2	0.02	0	0	0	0	0.03	0.01	0	0	0	0	0.02	0.80869	NA	0.191647	1	NA	0.989183	adenylate cyclase activating polypeptide 1 receptor 1	GO:0007165;GO:0007166;GO:0007186;GO:0007188;GO:0007202;GO:0007275;GO:0007283;GO:0010524;GO:0019933;GO:0030154;GO:0043950;GO:0051057;GO:0060548;GO:0060732	GO:0004888;GO:0004930;GO:0004999;GO:0005515;GO:0008179;GO:0008528;GO:0017046;GO:0031267;GO:0042923	GO:0005737;GO:0005768;GO:0005791;GO:0005886;GO:0005901;GO:0005923;GO:0009986;GO:0016020;GO:0016021;GO:0043005;GO:0043005;GO:0043231;GO:0043235	mmu04024;mmu04080;mmu04713;mmu04911;mmu04924	NA
Ak1	2319	2169	1868	1997	2171	2329	117.86	110.91	112.94	112.87	115.49	106.55	65.37	60.81	52.46	52.37	53.02	58.87	0.95472	0.863299	1.04467	0.999735	1	0.99915	adenylate kinase 1	GO:0006139;GO:0006165;GO:0006165;GO:0006172;GO:0009142;GO:0009142;GO:0010828;GO:0016310;GO:0046033;GO:0046034;GO:0046103;GO:2000045	GO:0000166;GO:0004017;GO:0004017;GO:0004017;GO:0004550;GO:0005524;GO:0016301;GO:0016740;GO:0016776;GO:0019205	GO:0001520;GO:0005737;GO:0005737;GO:0005829;GO:0005829;GO:0005886;GO:0030017;GO:0036126;GO:0043005;GO:0048471	mmu00230;mmu00730	2.7.4.3;2.7.4.6
Ak2	1331	1248	1473	1549	1706	1308	81.26	76.67	105.46	105.41	108.05	72.92	45.07	42.04	48.98	48.91	49.61	40.29	1.11044	1.17117	1.07026	0.999408	1	0.998545	adenylate kinase 2	GO:0006139;GO:0006172;GO:0016310;GO:0046033;GO:0046034;GO:0046060	GO:0000166;GO:0004017;GO:0004017;GO:0004550;GO:0005524;GO:0016301;GO:0016740;GO:0016776;GO:0019205	GO:0005634;GO:0005737;GO:0005737;GO:0005739;GO:0005739;GO:0005739;GO:0005743;GO:0005758;GO:0005829;GO:0036126;GO:0097226	mmu00230;mmu00730	2.7.4.3
Ak3	3224	3261	4234	4204	4783	3136	120.76	123.28	188.61	175.3	187.38	106.04	66.98	67.59	87.6	81.33	86.03	58.59	1.13653	1.23848	1.16643	0.999732	0.0161933	0.995219	adenylate kinase 3	GO:0006139;GO:0006172;GO:0006756;GO:0009142;GO:0046033;GO:0046033;GO:0046034;GO:0046039;GO:0046041;GO:0046051;GO:0046060	GO:0000166;GO:0004017;GO:0004017;GO:0005524;GO:0005525;GO:0016301;GO:0016740;GO:0016776;GO:0019205;GO:0042802;GO:0046899;GO:0046899	GO:0005737;GO:0005739;GO:0005739;GO:0005739;GO:0005758;GO:0005759;GO:0005759;GO:0005759	mmu00230	2.7.4.10
Ak4	71	102	53	64	55	44	1.47	2.14	1.31	1.48	1.17	0.82	0.82	1.17	0.61	0.69	0.54	0.46	0.598434	0.525469	2.58333	1	1	0.000701332	adenylate kinase 4	GO:0002082;GO:0006139;GO:0006165;GO:0006165;GO:0009142;GO:0009142;GO:0016310;GO:0046033;GO:0046033;GO:0046034;GO:0046039;GO:0071456;GO:2001169	GO:0000166;GO:0004017;GO:0004550;GO:0004550;GO:0005524;GO:0005525;GO:0016301;GO:0016740;GO:0016776;GO:0019205;GO:0046899	GO:0005737;GO:0005739;GO:0005739;GO:0005759;GO:0005759	mmu00230;mmu00730	2.7.4.10;2.7.4.6
Ak5	677	640	792	786	1002	768	22.39	21.37	31.15	28.94	34.66	22.94	12.42	11.72	14.47	13.43	15.91	12.67	1.13483	1.25776	0.934823	0.999379	0.755419	0.998107	adenylate kinase 5	GO:0006139;GO:0006165;GO:0006165;GO:0009142;GO:0009142;GO:0016310;GO:0046034	GO:0000166;GO:0004017;GO:0004550;GO:0004550;GO:0005524;GO:0016301;GO:0016740;GO:0019205	GO:0005737;GO:0005829;GO:0005829;GO:0034451	mmu00230;mmu00730	2.7.4.3;2.7.4.6
Ak6	647.42	675.96	439.73	528.18	549.94	664.55	71.84	75.42	58.17	65.24	63.89	66.3	39.85	41.35	27.02	30.27	29.33	36.63	0.797778	0.71669	1.1409	0.999168	0.999932	0.995688	adenylate kinase 6	NA	GO:0004017;GO:0004017;GO:0005524	GO:0005634;GO:0005654;GO:0005737;GO:0005813;GO:0005829;GO:0015030;GO:0016607	mmu00230;mmu03008	2.7.4.3
Ak7	2	2	2	3	4	4	0.07	0.07	0.08	0.11	0.14	0.12	0.04	0.04	0.04	0.05	0.06	0.07	0.769947	1.16038	0.607408	1	1	0.995324	adenylate kinase 7	GO:0002437;GO:0003351;GO:0006139;GO:0006165;GO:0006165;GO:0007283;GO:0007420;GO:0009142;GO:0009142;GO:0016310;GO:0030030;GO:0035082	GO:0000166;GO:0004017;GO:0004017;GO:0004127;GO:0004127;GO:0004550;GO:0004550;GO:0005524;GO:0016301;GO:0016740;GO:0019205	GO:0005737;GO:0005929;GO:0031514;GO:0042995	mmu00230;mmu00730	2.7.4.3;2.7.4.6
Ak8	6	3	14	9	23	6	0.4	0.2	1.12	0.68	1.62	0.36	0.22	0.11	0.52	0.31	0.74	0.2	2.39613	3.88275	0.593031	0.996242	0.202098	0.994837	adenylate kinase 8	GO:0006139;GO:0006165;GO:0006165;GO:0009142;GO:0009142;GO:0016310;GO:0021591	GO:0000166;GO:0004017;GO:0004017;GO:0004127;GO:0004127;GO:0004550;GO:0004550;GO:0005524;GO:0016301;GO:0016740;GO:0019205	GO:0005737;GO:0005930;GO:0036126	mmu00230;mmu00730	2.7.4.3;2.7.4.6
Adsl	1357.38	1444.38	795.44	909.31	957.84	1506.03	37.34	40.13	26.02	27.85	27.56	37.42	20.71	22	12.08	12.92	12.65	20.68	0.743361	0.581046	1.0758	0.999357	0	0.998568	adenylosuccinate lyase	GO:0006163;GO:0006164;GO:0006167;GO:0006167;GO:0007584;GO:0009060;GO:0009152;GO:0009156;GO:0044208;GO:0044209	GO:0003824;GO:0004018;GO:0004018;GO:0004018;GO:0016829;GO:0042802;GO:0070626;GO:0070626	GO:0005739;GO:0005829;GO:0005829;GO:0032991	mmu00230;mmu00250	4.3.2.2
Adssl1	1492	1299	2103	2017	2295	1442	87.48	76.79	146.74	131.65	140.78	76.23	48.52	42.1	68.16	61.08	64.63	42.12	1.37987	1.49106	1.0105	0.999261	2.54064e-09	0.99901	adenylosuccinate synthetase like 1	GO:0006163;GO:0006164;GO:0006164;GO:0006167;GO:0006531;GO:0009168;GO:0044208;GO:0044209;GO:0046040;GO:0046040	GO:0000166;GO:0003924;GO:0004019;GO:0004019;GO:0004019;GO:0005515;GO:0005525;GO:0016874;GO:0042802;GO:0046872;GO:0051015	GO:0005737;GO:0005737;GO:0005737;GO:0016020	mmu00230;mmu00250	6.3.4.4
Adss	2839	2916	2520	2658	2957	2763	114.9	119.09	121.3	119.75	125.17	100.93	63.73	65.3	56.34	55.56	57.47	55.76	0.907837	0.86508	1.18382	0.999402	0.00431605	0.992348	adenylosuccinate synthetase, non muscle	GO:0006164;GO:0006167;GO:0006167;GO:0006531;GO:0044208;GO:0044209;GO:0046040;GO:0046040	GO:0000166;GO:0004019;GO:0004019;GO:0004019;GO:0005525;GO:0016874;GO:0046872	GO:0005737;GO:0005739;GO:0005829	mmu00230;mmu00250	6.3.4.4
Ajap1	0	0	0	0	0	0	0	0	0	0	0	0	0	0	0	0	0	0	NA	NA	NA	NA	NA	NA	adherens junction associated protein 1	GO:0001953;GO:0007155;GO:0030860;GO:0061045	GO:0008013;GO:0008013;GO:0044877	GO:0005886;GO:0005912;GO:0005912;GO:0009898;GO:0009898;GO:0009986;GO:0016020;GO:0016021;GO:0016323;GO:0030054;GO:0044214;GO:0044214;GO:0044291;GO:0044291	NA	NA
Adgra1	59	44	60	54	40	70	1.26	0.95	1.52	1.28	0.89	1.35	0.7	0.52	0.71	0.6	0.41	0.75	1.30653	0.955647	0.707077	1	0.858007	0.987048	adhesion G protein-coupled receptor A1	GO:0007166;GO:0007186	GO:0003674;GO:0004888;GO:0004930	GO:0005886;GO:0014069;GO:0014069;GO:0014069;GO:0016020;GO:0016021;GO:0098978;GO:0098978;GO:0098978	NA	NA
Adgra2	1642	1808	4368	4194	4805	2345	30.14	33.53	95.29	85.7	92.23	38.9	16.72	18.38	44.26	39.76	42.34	21.49	1.74834	2.23704	0.864891	0.999612	0	0.995504	adhesion G protein-coupled receptor A2	GO:0001525;GO:0002040;GO:0002040;GO:0002040;GO:0007165;GO:0007166;GO:0007186;GO:0007186;GO:0007417;GO:0007417;GO:0010595;GO:0016055;GO:0043542;GO:0045765;GO:0050920;GO:0090210;GO:0090210;GO:0090263;GO:0090263;GO:0090263;GO:1900747	GO:0004888;GO:0004930	GO:0005886;GO:0005886;GO:0005886;GO:0009986;GO:0016020;GO:0016021;GO:0042995;GO:1990909;GO:1990909	NA	NA
Adgra3	1019	938	1049	1212	1183	1248	23.15	21.53	28.33	30.66	28.11	25.62	12.84	11.8	13.16	14.22	12.9	14.15	1.08837	1.14834	0.843162	1	0.281046	0.990562	adhesion G protein-coupled receptor A3	GO:0007165;GO:0007166;GO:0007186;GO:0007186	GO:0004888;GO:0004930	GO:0005886;GO:0009897;GO:0009897;GO:0016020;GO:0016021	NA	NA
Adgrb1	0	0	0	1	0	1	0	0	0	0.02	0	0.01	0	0	0	0.01	0	0.01	NA	0.886745	0.321651	NA	1	0.994238	adhesion G protein-coupled receptor B1	GO:0002376;GO:0006909;GO:0006910;GO:0006911;GO:0007165;GO:0007166;GO:0007186;GO:0007186;GO:0007189;GO:0007399;GO:0007517;GO:0010596;GO:0016525;GO:0016525;GO:0031397;GO:0042177;GO:0043277;GO:0043652;GO:0043652;GO:0043652;GO:0045087;GO:0048167;GO:0050829;GO:0051963;GO:0051965;GO:0098974;GO:1901741;GO:1903428	GO:0001530;GO:0001786;GO:0004888;GO:0004930;GO:0004930;GO:0005515;GO:0030165	GO:0001891;GO:0005576;GO:0005615;GO:0005886;GO:0005886;GO:0005887;GO:0005925;GO:0014069;GO:0014069;GO:0016020;GO:0016021;GO:0030054;GO:0030425;GO:0030425;GO:0042995;GO:0045202;GO:0048471;GO:0098978;GO:0099055	mmu04115	NA
Adgrb2	197	211	732	657	826	257	3.95	4.26	17.51	14.62	17.38	4.65	2.19	2.33	8.13	6.78	7.98	2.57	2.40029	3.15643	0.921106	0.998884	1.86858e-10	0.997175	adhesion G protein-coupled receptor B2	GO:0007165;GO:0007166;GO:0007186;GO:0007189;GO:0007422;GO:0007422;GO:0016525;GO:0033173;GO:0051965	GO:0004888;GO:0004930;GO:0004930;GO:0005515	GO:0005886;GO:0005887;GO:0016020;GO:0016021	NA	NA
Adgrb3	0	0	0	0	0	0	0	0	0	0	0	0	0	0	0	0	0	0	NA	NA	NA	NA	NA	NA	adhesion G protein-coupled receptor B3	GO:0007165;GO:0007166;GO:0007186;GO:0007186;GO:0007189;GO:0007520;GO:0016322;GO:0016322;GO:0016525;GO:0048814;GO:0051965;GO:0061743;GO:0099558	GO:0004888;GO:0004930;GO:0005096;GO:0005515	GO:0005886;GO:0005887;GO:0016020;GO:0016021;GO:0043083;GO:0043083;GO:0098794;GO:0098794	NA	NA
Adgrd1	656	640	1147	908	1407	903	12.88	12.7	26.77	19.85	28.89	16.02	7.14	6.96	12.43	9.21	13.26	8.85	1.42249	1.65556	0.795139	0.999328	0.863239	0.95882	adhesion G protein-coupled receptor D1	GO:0007166;GO:0007186;GO:0007189;GO:0007189	GO:0004888;GO:0004930;GO:0004930	GO:0005654;GO:0005886;GO:0005887;GO:0016020;GO:0016021	NA	NA
Adgre1	0	1	1	0	1	0	0	0.03	0.04	0	0.03	0	0	0.02	0.02	0	0.02	0	0.500698	0.475922	3.3657	1	1	0.993543	adhesion G protein-coupled receptor E1	GO:0002250;GO:0002376;GO:0007165;GO:0007166;GO:0007186;GO:0007186;GO:0007189	GO:0004888;GO:0004930;GO:0005509	GO:0005886;GO:0005887;GO:0009897;GO:0016020;GO:0016021;GO:0071944	NA	NA
Adgre4	0	0	0	0	0	0	0	0	0	0	0	0	0	0	0	0	0	0	NA	NA	NA	NA	NA	NA	adhesion G protein-coupled receptor E4	GO:0007165;GO:0007166;GO:0007173;GO:0007186;GO:0007186;GO:0007189	GO:0004888;GO:0004930;GO:0005509	GO:0005886;GO:0005887;GO:0005887;GO:0009986;GO:0016020;GO:0016021	NA	NA
Adgre5	11	18	9	22	11	18	0.38	0.63	0.37	0.85	0.4	0.56	0.21	0.35	0.17	0.39	0.18	0.31	0.544623	0.832071	1.11861	1	0.662317	0.996467	adhesion G protein-coupled receptor E5	GO:0007155;GO:0007165;GO:0007166;GO:0007186;GO:0007186;GO:0007189;GO:0051965	GO:0004888;GO:0004930;GO:0005509;GO:0035374	GO:0005576;GO:0005886;GO:0005887;GO:0009897;GO:0016020;GO:0016021;GO:0031256	NA	NA
Adgrf1	7	2	8	7	6	6	0.2	0.06	0.28	0.23	0.18	0.16	0.11	0.03	0.13	0.11	0.08	0.09	2.26887	1.99836	0.419768	1	1	0.991654	adhesion G protein-coupled receptor F1	GO:0007165;GO:0007166;GO:0007186;GO:0007186;GO:0007189;GO:0007189;GO:0007416;GO:0007613;GO:0031175;GO:0031175;GO:0032793	GO:0004888;GO:0004930;GO:0005515	GO:0005886;GO:0016020;GO:0016021	NA	NA
Adgrf2	6	8	6	6	6	7	0.19	0.25	0.22	0.21	0.2	0.2	0.1	0.14	0.1	0.1	0.09	0.11	0.700558	0.651611	1.2641	1	1	0.996036	adhesion G protein-coupled receptor F2	GO:0007166;GO:0007186;GO:0008150	GO:0003674;GO:0004888;GO:0004930	GO:0005575;GO:0016020;GO:0016021	NA	NA
Adgrf3	0	0	2	0	0	0	0	0	0.08	0	0	0	0	0	0.04	0	0	0	1.27994	NA	NA	0.997322	NA	NA	adhesion G protein-coupled receptor F3	GO:0007165;GO:0007166;GO:0007186;GO:0007186	GO:0004888;GO:0004930	GO:0016020;GO:0016021	NA	NA
Adgrf4	4	11	5	2	3	5	0.14	0.37	0.21	0.08	0.11	0.16	0.08	0.2	0.1	0.04	0.05	0.09	0.417007	0.233849	2.34068	1	1	0.984375	adhesion G protein-coupled receptor F4	GO:0003094;GO:0007165;GO:0007166;GO:0007186;GO:0007186;GO:0048821;GO:0061626	GO:0004888;GO:0004930	GO:0016020;GO:0016021	NA	NA
Adgrf5	753	728	1009	978	1218	821	8.88	8.68	14.14	12.84	15.02	8.75	4.93	4.76	6.57	5.96	6.9	4.84	1.2025	1.35725	0.994676	0.999395	0.373027	0.998651	adhesion G protein-coupled receptor F5	GO:0003094;GO:0006112;GO:0007166;GO:0007186;GO:0019216;GO:0042593;GO:0043031;GO:0043129;GO:0045444;GO:0048821;GO:0061626;GO:0071073	GO:0003674;GO:0004888;GO:0004930	GO:0005886;GO:0009986;GO:0016020;GO:0016021;GO:0031410;GO:0045177	NA	NA
Adgrg1	1401	1332	2922	3136	3203	2009	40.29	38.67	99.89	100.4	96.33	52.18	22.35	21.2	46.4	46.58	44.23	28.83	1.66725	2.13861	0.743792	0.999491	0	0.49695	adhesion G protein-coupled receptor G1	GO:0001525;GO:0007155;GO:0007165;GO:0007166;GO:0007189;GO:0007266;GO:0007275;GO:0007399;GO:0007420;GO:0008285;GO:0010573;GO:0016477;GO:0021796;GO:0021801;GO:0021819;GO:0030154;GO:0035025;GO:0045785;GO:0061484;GO:0070528;GO:0072520;GO:2000179;GO:2001223	GO:0004888;GO:0004930;GO:0004930;GO:0005518;GO:0008201;GO:0008201;GO:0008201;GO:0050840	GO:0005576;GO:0005886;GO:0005887;GO:0016020;GO:0016021;GO:0097451	NA	NA
Adgrg2	629	713	783	841	948	621	13.68	15.63	20.21	20.32	21.53	12.21	7.59	8.57	9.39	9.43	9.88	6.75	0.980882	1.12604	1.2877	0.99962	0.695299	0.924799	adhesion G protein-coupled receptor G2	GO:0007165;GO:0007166;GO:0007186;GO:0007186;GO:0007189	GO:0004888;GO:0004930	GO:0005829;GO:0005886;GO:0005887;GO:0016020;GO:0016021;GO:0016324	NA	NA
Adgrg3	10	9	6	10	10	8	0.42	0.39	0.3	0.47	0.44	0.31	0.24	0.21	0.14	0.22	0.2	0.17	0.819219	0.939258	1.2473	1	1	0.996069	adhesion G protein-coupled receptor G3	GO:0007165;GO:0007166;GO:0007186;GO:0007189;GO:0030183;GO:0030334;GO:0032792;GO:1901223	GO:0004888;GO:0004930	GO:0005886;GO:0005887;GO:0005887;GO:0016020;GO:0016021	NA	NA
Adgrg5	1	2	13	7	3	2	0.04	0.07	0.57	0.29	0.11	0.07	0.02	0.04	0.26	0.13	0.05	0.04	2.57793	1.60971	1.09841	0.995664	0.83707	0.996232	adhesion G protein-coupled receptor G5	GO:0007165;GO:0007166;GO:0007186;GO:0007186;GO:0007189	GO:0004888;GO:0004930	GO:0005886;GO:0005887;GO:0016020;GO:0016021	NA	NA
Adgrg6	1117	1292	1605	1763	1987	1323	17.34	20.27	29.62	30.48	32.26	18.57	9.62	11.11	13.76	14.14	14.81	10.26	1.05012	1.30354	1.09542	0.999659	1.36246e-05	0.998088	adhesion G protein-coupled receptor G6	GO:0007005;GO:0007165;GO:0007166;GO:0007186;GO:0007186;GO:0007189;GO:0007189;GO:0014037;GO:0019933;GO:0022011;GO:0022011;GO:0042552;GO:0060347;GO:0060347	GO:0004888;GO:0004930;GO:0004930;GO:0005515;GO:0043236;GO:0043236	GO:0005737;GO:0005886;GO:0005887;GO:0009986;GO:0016020;GO:0016021	NA	NA
Adgrg7	2	0	0	2	0	0	0.08	0	0	0.08	0	0	0.04	0	0	0.04	0	0	1.2654	1.59872	NA	0.997382	0.413902	NA	adhesion G protein-coupled receptor G7	GO:0007165;GO:0007166;GO:0007186;GO:0007186;GO:0007189	GO:0004888;GO:0004930	GO:0005887;GO:0016020;GO:0016021	NA	NA
Adgrl1	526	507	1480	1683	1591	790	6.47	6.3	21.63	23.04	20.46	8.78	3.59	3.46	10.05	10.69	9.39	4.85	2.09797	2.90639	0.720069	0.99921	0	0.477315	adhesion G protein-coupled receptor L1	GO:0007157;GO:0007157;GO:0007165;GO:0007166;GO:0007186;GO:0007186;GO:0007189;GO:0035584;GO:0051965;GO:0090129	GO:0004888;GO:0004930;GO:0004930;GO:0015643;GO:0016524;GO:0016524;GO:0030246;GO:0050839	GO:0005886;GO:0005887;GO:0014069;GO:0014069;GO:0016020;GO:0016021;GO:0030054;GO:0030424;GO:0030424;GO:0030426;GO:0042734;GO:0042734;GO:0042995;GO:0043005;GO:0045202;GO:0098978;GO:0099056	NA	NA
Adgrl2	5	0	7	3	9	3	0.08	0	0.14	0.06	0.16	0.05	0.05	0	0.06	0.03	0.07	0.03	4.14786	5.36099	0.136484	1	0.164816	0.979804	adhesion G protein-coupled receptor L2	GO:0007165;GO:0007166;GO:0007186;GO:0007186;GO:0007189;GO:0007420;GO:0009617;GO:0050808;GO:0050808;GO:0051965	GO:0004888;GO:0004930;GO:0030165;GO:0030246	GO:0005887;GO:0016020;GO:0016021;GO:0043005;GO:0043005;GO:0098978;GO:0098978;GO:0099055;GO:0099055	NA	NA
Adgrl3	1018	1148	1853	1984	2354	1193	17.72	20.19	38.34	38.45	42.85	18.77	9.83	11.07	17.81	17.84	19.67	10.37	1.26577	1.6989	1.0794	0.999579	2.16701e-06	0.998335	adhesion G protein-coupled receptor L3	GO:0001764;GO:0007165;GO:0007166;GO:0007186;GO:0007186;GO:0007189;GO:0007416;GO:0007416;GO:0007420;GO:0031987;GO:0042220;GO:0050808;GO:0050808;GO:0051965;GO:0098742;GO:0098742;GO:0098742	GO:0004888;GO:0004930;GO:0005509;GO:0005509;GO:0005515;GO:0030246;GO:0046872	GO:0005886;GO:0005887;GO:0005887;GO:0005887;GO:0005911;GO:0005911;GO:0016020;GO:0016021;GO:0030054;GO:0030424;GO:0030424;GO:0042995;GO:0098978;GO:0098978;GO:0098978;GO:0098978;GO:0098978	NA	NA
Adgrl4	47	47	30	33	43	53	1.17	1.18	0.88	0.91	1.12	1.19	0.65	0.65	0.41	0.42	0.51	0.66	0.800617	0.719311	0.994796	0.999435	1	0.996983	adhesion G protein-coupled receptor L4	GO:0007165;GO:0007166;GO:0007186;GO:0007186;GO:0007189;GO:0065003	GO:0004888;GO:0004930;GO:0005509	GO:0005886;GO:0005887;GO:0016020;GO:0016021;GO:0031410	NA	NA
Adgrv1	5	2	1	3	0	0	0.03	0.01	0.01	0.02	0	0	0.01	0.01	0	0.01	0	0	1.07846	0.673708	5.73141	0.998851	0.566015	0.986439	adhesion G protein-coupled receptor V1	GO:0007154;GO:0007165;GO:0007166;GO:0007186;GO:0007186;GO:0007194;GO:0007275;GO:0007399;GO:0007601;GO:0007605;GO:0007605;GO:0010739;GO:0030501;GO:0031647;GO:0045184;GO:0045494;GO:0048496;GO:0048839;GO:0050877;GO:0050877;GO:0050896;GO:0050910;GO:0050953;GO:0060122;GO:0071277;GO:0090037;GO:0097264;GO:0098609	GO:0001965;GO:0004888;GO:0004930;GO:0004930;GO:0005509;GO:0005509;GO:0005515;GO:0010855;GO:0016787;GO:0017022	GO:0002141;GO:0002142;GO:0005576;GO:0005737;GO:0005886;GO:0009986;GO:0016020;GO:0016021;GO:0032391;GO:0032420;GO:0042995;GO:0043235;GO:0048471;GO:1990075;GO:1990696	NA	NA
Amigo1	399	359	867	760	807	477	7.24	6.59	18.73	15.39	15.35	7.83	4.02	3.61	8.7	7.14	7.05	4.32	1.81617	1.95694	0.844399	0.999005	0	0.992314	adhesion molecule with Ig like domain 1	GO:0007155;GO:0007156;GO:0007156;GO:0007157;GO:0007157;GO:0007275;GO:0007399;GO:0007409;GO:0007409;GO:0007413;GO:0007413;GO:0007420;GO:0010976;GO:0030154;GO:0042552;GO:0050772;GO:0050772;GO:0051965;GO:0106030;GO:1901381;GO:1903818;GO:1905232	GO:0005515;GO:0015459	GO:0005886;GO:0005887;GO:0008076;GO:0016020;GO:0016021;GO:0016021;GO:0030425;GO:0032809;GO:0042995;GO:0043025;GO:1990030	NA	NA
Amigo2	0	0	0	0	0	0	0	0	0	0	0	0	0	0	0	0	0	0	NA	NA	NA	NA	NA	NA	adhesion molecule with Ig like domain 2	GO:0007155;GO:0007156;GO:0007156;GO:0007157;GO:0007157;GO:0007420;GO:0043066;GO:0043069;GO:0043069;GO:0043524;GO:0051965	GO:0003674	GO:0005634;GO:0005886;GO:0016020;GO:0016021;GO:0016021	NA	NA
Amigo3	29	21	15	12	13	17	1.18	0.86	0.72	0.54	0.55	0.62	0.65	0.47	0.34	0.25	0.25	0.34	1.00667	0.533173	1.37521	0.999117	1	0.994633	adhesion molecule with Ig like domain 3	GO:0007155;GO:0007157;GO:0007157;GO:0007399;GO:0007420;GO:0010977;GO:0051965	GO:0003674;GO:0044877	GO:0016020;GO:0016021;GO:0016021	NA	2.7.7.13
Adrm1	1179	1019	1043	1112	1047	1302	87.85	76.49	92.54	92.24	81.64	87.4	48.73	41.94	42.98	42.79	37.48	48.29	1.07648	0.954154	0.877965	0.999645	0.9131	0.996162	adhesion regulating molecule 1	GO:0001541;GO:0006368;GO:0006511;GO:0007286;GO:0033081;GO:0042699;GO:0043248;GO:0048477;GO:0048538;GO:0060009;GO:0060399;GO:0060612;GO:0072520	GO:0002020;GO:0005515;GO:0043130;GO:0061133;GO:0061133;GO:0070628;GO:0070628	GO:0000502;GO:0005634;GO:0005654;GO:0005737;GO:0005829;GO:0005886;GO:0008541	mmu03050;mmu05169	NA
Apmap	880	928	643	703	838	1035	41.78	44.45	36.32	37.15	41.62	44.34	23.17	24.37	16.87	17.24	19.11	24.5	0.812732	0.745845	1.00577	0.999179	0.0025754	0.99881	adipocyte plasma membrane associated protein	GO:0009058	GO:0004064;GO:0016844	GO:0009986;GO:0016020;GO:0016021	NA	NA
Arxes1	0	0	0	0	0	0	0	0	0	0	0	0	0	0	0	0	0	0	NA	NA	NA	NA	NA	NA	adipocyte-related X-chromosome expressed sequence 1	GO:0006465;GO:0045047;GO:0045444	NA	GO:0005783;GO:0005787	mmu03060	NA
Arxes2	14	7	6	9	8	13	0.96	0.49	0.49	0.69	0.58	0.81	0.53	0.27	0.23	0.32	0.26	0.45	1.25869	1.00476	0.617948	0.998972	1	0.993723	adipocyte-related X-chromosome expressed sequence 2	GO:0006465;GO:0006508;GO:0019082;GO:0045047;GO:0045444	NA	GO:0005783;GO:0005783;GO:0005787	mmu03060	NA
Aamdc	689	650	341	381	423	723	96.09	91.25	57.5	58.83	61.97	91.42	53.3	50.03	26.71	27.29	28.45	50.51	0.796427	0.555585	1.00847	0.999374	6.77569e-13	0.998563	adipogenesis associated Mth938 domain containing	GO:0043066;GO:0045600;GO:0045600;GO:0045600;GO:0045944	GO:0003674	GO:0005737;GO:0005737	NA	NA
Adig	3	1	0	3	1	0	0.55	0.18	0	0.62	0.19	0	0.31	0.1	0	0.29	0.09	0	0.96121	1.09136	3.3657	0.99776	1	0.993543	adipogenin	GO:0007283;GO:0045444;GO:0045600;GO:0045600;GO:0050872;GO:0050872;GO:0050873;GO:0050873	GO:0003674	GO:0005634;GO:0005634;GO:0005737;GO:0005737;GO:0005811;GO:0005811;GO:0016020;GO:0016021	NA	NA
Adipor1	3111	2806	4134	4441	4495	3184	100.38	91.76	158.71	159.72	152.14	93.04	55.68	50.31	73.71	74.1	69.85	51.41	1.28412	1.43199	0.98857	0.99952	0	0.999394	adiponectin receptor 1	GO:0006629;GO:0006631;GO:0009755;GO:0009755;GO:0010633;GO:0010719;GO:0010906;GO:0019216;GO:0019395;GO:0019395;GO:0030308;GO:0033210;GO:0033211;GO:0033211;GO:0033211;GO:0033211;GO:0042593;GO:0046426;GO:0046427;GO:0046628;GO:0120162;GO:1901223	GO:0005515;GO:0019901;GO:0038023;GO:0038023;GO:0042802;GO:0046872;GO:0055100;GO:0055100;GO:0097003	GO:0005886;GO:0005886;GO:0005886;GO:0016020;GO:0016021;GO:0031226	mmu04152;mmu04211;mmu04920;mmu04932	NA
Adipor2	1672	1708	2037	2252	2391	1819	43.01	44.38	62.3	64.5	64.33	42.27	23.86	24.33	28.94	29.92	29.53	23.36	1.07594	1.22137	1.05327	0.999689	0.998923	0.99895	adiponectin receptor 2	GO:0001934;GO:0006629;GO:0006631;GO:0009755;GO:0010629;GO:0019395;GO:0030308;GO:0033211;GO:0033211;GO:0033211;GO:0033211;GO:0042593;GO:0046326;GO:0061042;GO:0061871;GO:0120162	GO:0005515;GO:0038023;GO:0038023;GO:0042802;GO:0046872;GO:0055100;GO:0055100;GO:0097003	GO:0005886;GO:0005886;GO:0016020;GO:0016021;GO:0031226	mmu04152;mmu04211;mmu04920;mmu04932	NA
Adipoq	0	0	2	2	1	0	0	0	0.21	0.19	0.09	0	0	0	0.1	0.09	0.04	0	1.27994	1.60122	NA	0.997322	1	NA	adiponectin, C1Q and collagen domain containing	GO:0001934;GO:0006006;GO:0006006;GO:0006635;GO:0009617;GO:0009749;GO:0009749;GO:0009967;GO:0010467;GO:0010642;GO:0010642;GO:0010739;GO:0010745;GO:0010804;GO:0010875;GO:0010906;GO:0019395;GO:0030336;GO:0030853;GO:0031953;GO:0032720;GO:0032757;GO:0032869;GO:0032869;GO:0033034;GO:0034115;GO:0034383;GO:0034612;GO:0035690;GO:0042593;GO:0042593;GO:0043123;GO:0043124;GO:0043407;GO:0045599;GO:0045599;GO:…	GO:0005102;GO:0005179;GO:0005179;GO:0005179;GO:0005201;GO:0005515;GO:0033691;GO:0042802;GO:0042802;GO:0042803	GO:0005576;GO:0005581;GO:0005615;GO:0005615;GO:0005783;GO:0009986;GO:0032991	mmu03320;mmu04152;mmu04211;mmu04920;mmu04930;mmu04932	NA
Adnp2	704	731	1177	1258	1228	868	17.12	17.95	34.02	34.05	31.22	19.07	9.49	9.84	15.8	15.8	14.33	10.53	1.29443	1.52906	0.944721	0.999441	1.24678e-12	0.998352	ADNP homeobox 2	GO:0010468;GO:0030182;GO:0030307;GO:0034599;GO:0060548;GO:0071300	GO:0003677;GO:0046872	GO:0005634	NA	NA
Adpgk	600	563	554	573	587	707	25.12	23.79	27.59	26.71	25.71	26.71	13.93	13.04	12.81	12.39	11.8	14.76	1.01094	0.925594	0.893338	1	1	0.996745	ADP-dependent glucokinase	GO:0005975;GO:0006006;GO:0006006;GO:0006006;GO:0006096;GO:0016310	GO:0016301;GO:0016740;GO:0016773;GO:0043843;GO:0043843;GO:0043843;GO:0046872	GO:0005576;GO:0005783;GO:0005783	mmu00010	2.7.1.147
Adprm	286	231	148	200	203	294	20.35	16.56	12.54	15.84	15.12	18.85	11.29	9.08	5.82	7.35	6.94	10.42	0.94169	0.783094	0.881557	0.999234	1	0.996017	ADP-ribose/CDP-alcohol diphosphatase, manganese dependent	GO:0008150	GO:0008663;GO:0016787;GO:0030145;GO:0046872;GO:0047631;GO:0047734	GO:0005575	mmu00230;mmu00564	3.6.1.13;3.6.1.16;3.6.1.53
Adprh	1420	1302	1910	1865	1972	1641	94.88	87.67	151.92	138.71	137.86	98.82	52.62	48.07	70.56	64.36	63.29	54.6	1.27201	1.32393	0.890041	0.999393	0.000514573	0.997242	ADP-ribosylarginine hydrolase	GO:0006464;GO:0006464;GO:0051725	GO:0000287;GO:0003875;GO:0003875;GO:0016787;GO:0030955;GO:0046872	GO:0005615;GO:0005829	NA	3.2.2.19
Arf1	7574	7302	6446	6991	7616	8233	441.76	429.44	447.49	453.9	464.67	433.05	245.02	235.45	207.84	210.59	213.33	239.26	0.949078	0.898908	0.994891	0.999831	0.000593684	0.999691	ADP-ribosylation factor 1	GO:0002090;GO:0006886;GO:0007015;GO:0015031;GO:0016192;GO:0016192;GO:0034315;GO:0034379;GO:0045807;GO:0045956;GO:0050714;GO:0055108;GO:0060292;GO:0060999;GO:0070142;GO:0097061;GO:0097212;GO:0098974;GO:1902307;GO:1902824;GO:1902953;GO:1903725;GO:1990386	GO:0000166;GO:0000287;GO:0000287;GO:0005515;GO:0005525;GO:0005525;GO:0005525;GO:0005525;GO:0019003;GO:0019904;GO:1990583	GO:0000139;GO:0005737;GO:0005770;GO:0005778;GO:0005794;GO:0005802;GO:0005829;GO:0005829;GO:0005886;GO:0012505;GO:0014069;GO:0016020;GO:0030017;GO:0030054;GO:0030137;GO:0031252;GO:0032991;GO:0032991;GO:0043005;GO:0045202;GO:0098978	mmu04072;mmu04144;mmu05134	NA
Arf2	1488	1635	1192	1196	1378	1996	68.01	75.44	64.77	60.7	65.92	82.31	37.72	41.36	30.08	28.16	30.26	45.48	0.810487	0.707148	0.918879	0.998569	1.36642e-09	0.998502	ADP-ribosylation factor 2	GO:0006886;GO:0015031;GO:0016192	GO:0000166;GO:0005525;GO:0005525;GO:0019904	GO:0005737;GO:0005794;GO:0005886;GO:0031252;GO:0032991	NA	NA
Arf3	3614.97	3815.65	4388.12	4711.24	5028.98	4054.38	106.23	113.22	153.32	154.12	154.55	107.61	58.92	62.07	71.21	71.51	70.96	59.45	1.03943	1.14713	1.05568	0.999798	0.9986	0.99935	ADP-ribosylation factor 3	GO:0006886;GO:0006890;GO:0015031;GO:0016192	GO:0000166;GO:0005525;GO:0005525	GO:0005737;GO:0005794;GO:0005886	mmu04144	NA
Arf4	5675	5987	3930	4002	4617	5945	289.88	308.46	238.85	227.57	246.71	273.94	160.79	169.12	110.94	105.58	113.27	151.35	0.796223	0.646888	1.12965	0.999646	5.55112e-16	0.998485	ADP-ribosylation factor 4	GO:0006471;GO:0006886;GO:0006890;GO:0007173;GO:0007612;GO:0015031;GO:0016192;GO:0016477;GO:0031584;GO:0043066;GO:0045176;GO:0045197;GO:0045944;GO:0050807;GO:0050807;GO:0060996;GO:0060996;GO:0061512;GO:0099175;GO:0099175;GO:2000377	GO:0000166;GO:0005154;GO:0005515;GO:0005525;GO:0005525	GO:0005737;GO:0005737;GO:0005794;GO:0005829;GO:0005886;GO:0005886;GO:0016020;GO:0032587;GO:0043197;GO:0098978;GO:0098978	NA	NA
Arf5	1214	1137	1188	1264	1232	1372	143.86	135.42	167.86	166.71	152.84	146.1	79.79	74.25	77.97	77.35	70.17	80.72	1.0429	0.987524	0.929629	1	0.952117	0.998444	ADP-ribosylation factor 5	GO:0006886;GO:0006890;GO:0015031;GO:0016192	GO:0000166;GO:0005515;GO:0005525;GO:0005525	GO:0005737;GO:0005737;GO:0005794;GO:0005886;GO:0005886;GO:0016020	mmu04144	NA
Arf6	2140	2137	2243	2551	2571	2481	58.56	59.06	72.98	77.72	73.58	61.33	32.48	32.38	33.9	36.06	33.78	33.88	1.01325	1.07771	0.966212	0.999909	0.816679	0.999213	ADP-ribosylation factor 6	GO:0001889;GO:0006886;GO:0007049;GO:0007399;GO:0010975;GO:0015031;GO:0016192;GO:0030154;GO:0030838;GO:0030866;GO:0032456;GO:0033028;GO:0034143;GO:0034394;GO:0035020;GO:0036010;GO:0036010;GO:0036010;GO:0048488;GO:0050714;GO:0051301;GO:0051489;GO:0051549;GO:0060998;GO:0060998;GO:0060998;GO:0090162;GO:0097178;GO:0097284;GO:0099562;GO:0120183;GO:1903078;GO:1905606;GO:1990090;GO:2000009;GO:2000171	GO:0000166;GO:0003924;GO:0005515;GO:0005525;GO:0005525;GO:0005525;GO:0019003;GO:0031996;GO:0047485	GO:0001726;GO:0001726;GO:0005737;GO:0005737;GO:0005768;GO:0005768;GO:0005768;GO:0005769;GO:0005794;GO:0005829;GO:0005886;GO:0005886;GO:0005938;GO:0016020;GO:0030139;GO:0030139;GO:0031527;GO:0032154;GO:0042995;GO:0043209;GO:0055037;GO:0055038;GO:0055038;GO:0090543;GO:0098978	mmu04014;mmu04072;mmu04144;mmu04666	NA
Arfgap1	702	730	867	934	950	826	27.04	28.09	39.23	39.67	38	28.64	15	15.4	18.22	18.41	17.44	15.82	1.06444	1.15954	0.991372	0.999596	1	0.99865	ADP-ribosylation factor GTPase activating protein 1	GO:0015031;GO:0016192;GO:0030100;GO:0030100;GO:0032012	GO:0005096;GO:0005096;GO:0005515;GO:0046872	GO:0000139;GO:0000139;GO:0005737;GO:0005794;GO:0014069;GO:0045202;GO:0045202	mmu04144	NA
Arfgap2	1620	1446	1604	1741	1828	1801	49.09	44.23	57.85	58.82	57.97	49.29	27.23	24.25	26.87	27.29	26.61	27.23	1.10086	1.10906	0.900656	1	1	0.997849	ADP-ribosylation factor GTPase activating protein 2	GO:0015031;GO:0016192;GO:0048205	GO:0005096;GO:0046872	GO:0005737;GO:0005794;GO:0005829;GO:0005886;GO:0016020	mmu04144	NA
Arfgap3	1076	1082	1551	1629	1804	1217	42.43	43.06	72.74	71.5	74.4	43.31	23.53	23.61	33.78	33.17	34.16	23.93	1.21098	1.42454	0.997307	0.99953	0	0.998912	ADP-ribosylation factor GTPase activating protein 3	GO:0015031;GO:0016192;GO:0048205	GO:0005096;GO:0005096;GO:0046872	GO:0005737;GO:0005794;GO:0005829;GO:0016020	mmu04144	NA
Arfgef1	1077	1180	2412	2522	2894	1281	15.43	17.08	41.07	40.23	43.35	16.59	8.56	9.37	19.07	18.66	19.9	9.17	1.52584	2.06213	1.03328	0.999541	0	0.998866	ADP-ribosylation factor guanine nucleotide-exchange factor 1(brefeldin A-inhibited)	GO:0007030;GO:0010256;GO:0015031;GO:0030837;GO:0031175;GO:0032012;GO:0034260;GO:0051897;GO:0090284;GO:0090303;GO:2000114	GO:0005085;GO:0017022;GO:0034237	GO:0000139;GO:0005634;GO:0005654;GO:0005730;GO:0005737;GO:0005794;GO:0005802;GO:0005829;GO:0016020;GO:0030532;GO:0048471	mmu04144	NA
Arfgef2	848	770	1721	1882	1853	948	9.72	8.92	23.45	24.02	22.22	9.83	5.39	4.89	10.89	11.15	10.2	5.43	1.70933	2.18059	0.911162	0.999299	0	0.997686	ADP-ribosylation factor guanine nucleotide-exchange factor 2 (brefeldin A-inhibited)	GO:0001881;GO:0006887;GO:0006893;GO:0007032;GO:0010256;GO:0015031;GO:0032012;GO:0032760;GO:0035556	GO:0005085;GO:0017022;GO:0034237;GO:0050811	GO:0000139;GO:0005737;GO:0005768;GO:0005794;GO:0005802;GO:0005815;GO:0005829;GO:0005856;GO:0005879;GO:0016020;GO:0030054;GO:0031410;GO:0032279;GO:0032280;GO:0042995;GO:0043197;GO:0043231;GO:0045202;GO:0055037	mmu04144	NA
Arfip1	2083	2350	1763	1869	2339	2549	72.83	82.93	73.55	73.04	85.98	80.51	40.39	45.47	34.16	33.88	39.47	44.48	0.808728	0.805684	1.03416	0.995154	0.753176	0.999247	ADP-ribosylation factor interacting protein 1	GO:0006886;GO:0006886;GO:0034315;GO:0050708;GO:1905280	GO:0005543;GO:0070273	GO:0000139;GO:0005829;GO:0032588;GO:0032588	NA	NA
Arfip2	1149	1088	1055	1250	1283	1226	35.93	34.35	39.22	43.51	41.96	34.62	19.93	18.83	18.22	20.19	19.26	19.13	0.999871	1.04628	0.995477	0.99996	1	0.998915	ADP-ribosylation factor interacting protein 2	GO:0006886;GO:0006914;GO:0030036;GO:0034315	GO:0005515;GO:0005543;GO:0019904;GO:0030742;GO:0042802;GO:0070273;GO:0140090	GO:0001726;GO:0005737;GO:0005794;GO:0005938;GO:0016020;GO:0032588;GO:0032588	NA	NA
Arfrp1	468	505	363	373	392	456	18.74	20.36	17.28	16.61	16.43	16.49	10.39	11.16	8.03	7.71	7.54	9.11	0.813151	0.680559	1.24203	0.998698	0.999955	0.978186	ADP-ribosylation factor related protein 1	GO:0006886;GO:0007369;GO:0033365;GO:0034067;GO:0042147;GO:0043001;GO:0043001	GO:0000166;GO:0003924;GO:0005525	GO:0005794;GO:0005794;GO:0005802;GO:0016020	NA	NA
Arl1	1794	1819	1381	1484	1794	1964	238.4	242.77	218.93	219.49	249.62	234.34	132.23	133.11	101.69	101.83	114.6	129.47	0.863851	0.810104	1.03891	0.999524	0.427004	0.99909	ADP-ribosylation factor-like 1	GO:0006886;GO:0007030;GO:0009404;GO:0016192;GO:0031584;GO:0034067;GO:0042147;GO:0048193	GO:0000166;GO:0003924;GO:0005525;GO:0005525;GO:0008047;GO:0019904;GO:0046872	GO:0005737;GO:0005737;GO:0005794;GO:0005794;GO:0005802;GO:0016020	NA	NA
Arl10	102	69	117	119	123	103	10.63	7.23	14.54	13.81	13.42	9.66	5.9	3.97	6.75	6.41	6.16	5.33	1.54432	1.55794	0.752595	1	1	0.98859	ADP-ribosylation factor-like 10	GO:0008150	GO:0000166;GO:0005525	GO:0005575	NA	NA
Arl11	3	1	5	2	0	8	0.22	0.07	0.43	0.16	0	0.52	0.12	0.04	0.2	0.07	0	0.29	1.81788	0.690858	0.188326	1	1	0.948138	ADP-ribosylation factor-like 11	GO:0002244;GO:0006886;GO:0016192	GO:0000166;GO:0005525	GO:0005737;GO:0005886	NA	NA
Arl13a	0	0	0	0	0	0	0	0	0	0	0	0	0	0	0	0	0	0	NA	NA	NA	NA	NA	NA	ADP-ribosylation factor-like 13A	GO:0097500;GO:1905515	GO:0000166;GO:0005525	GO:0031514;GO:0060170;GO:0097730	NA	NA
Arl13b	679	744	882	916	1046	730	19.7	21.8	30.43	29.59	31.74	19.13	10.93	11.95	14.13	13.73	14.57	10.57	1.04082	1.18372	1.14316	0.999597	0.166541	0.995575	ADP-ribosylation factor-like 13B	GO:0001947;GO:0007224;GO:0007275;GO:0007368;GO:0009953;GO:0021532;GO:0021830;GO:0021943;GO:0060271;GO:0070986;GO:0097500;GO:1905515;GO:1905515	GO:0000166;GO:0005525	GO:0005829;GO:0005886;GO:0005929;GO:0005929;GO:0005929;GO:0005930;GO:0016020;GO:0031514;GO:0031514;GO:0042995;GO:0060170;GO:0060170;GO:0097730	NA	NA
Arl14	0	0	0	0	0	0	0	0	0	0	0	0	0	0	0	0	0	0	NA	NA	NA	NA	NA	NA	ADP-ribosylation factor-like 14	GO:0006886;GO:0016192	GO:0000166;GO:0005525	GO:0005737;GO:0005886;GO:0031410	NA	NA
Arl14ep	1205	1249	962	1039	1155	1395	37.34	39.12	35.42	35.86	37.44	39.07	20.71	21.45	16.45	16.64	17.19	21.59	0.857835	0.788855	1.00434	0.999318	0.999975	0.998996	ADP-ribosylation factor-like 14 effector protein	GO:0008150	GO:0003674	GO:0005654;GO:0005730;GO:0005737;GO:0005829;GO:0005886;GO:0005925;GO:0043231;GO:0043231	NA	NA
Arl14epl	1	3	4	8	4	3	0.05	0.14	0.22	0.41	0.19	0.13	0.03	0.08	0.1	0.19	0.09	0.07	0.71262	1.42947	1.10512	1	1	0.996268	ADP-ribosylation factor-like 14 effector protein-like	GO:0008150	GO:0003674	GO:0005575	NA	NA
Arl15	365	341	247	272	286	382	11.12	10.49	8.95	9.22	9.11	10.51	6.17	5.75	4.16	4.28	4.18	5.81	0.889514	0.734771	1.00134	0.999345	1	0.998107	ADP-ribosylation factor-like 15	GO:0008150	GO:0000166;GO:0005525	NA	NA	NA
Arl16	324	333	158	196	234.07	359	16.71	17.32	9.7	11.26	12.63	16.7	9.27	9.5	4.5	5.22	5.8	9.23	0.726257	0.579408	1.04045	0.998963	0.990766	0.997931	ADP-ribosylation factor-like 16	GO:0008150	GO:0003674	GO:0005575	NA	NA
Arl2	776	721	653	667	712	1000	99.53	92.9	99.9	95.22	95.62	115.2	55.21	50.94	46.4	44.18	43.9	63.65	0.978613	0.859036	0.808865	0.999706	1	0.973099	ADP-ribosylation factor-like 2	GO:0006457;GO:0007049;GO:0007098;GO:0015870;GO:0031113;GO:0031116;GO:0034260;GO:0051457	GO:0000166;GO:0003924;GO:0005515;GO:0005525;GO:0005525;GO:0005525;GO:0019003	GO:0005634;GO:0005654;GO:0005730;GO:0005737;GO:0005737;GO:0005737;GO:0005739;GO:0005758;GO:0005794;GO:0005813;GO:0005829;GO:0005856;GO:0005925;GO:0015630	NA	NA
Arl2bp	2049	2104	2014	2156	2337	2302	104.52	107.8	122.69	122.79	123.07	106.43	57.98	59.1	56.99	56.97	56.5	58.8	0.953681	0.959359	1.02525	1	1	0.999229	ADP-ribosylation factor-like 2 binding protein	GO:0042531;GO:0042531;GO:0051457;GO:0051457	GO:0003713;GO:0005096;GO:0005515;GO:0030695	GO:0005634;GO:0005737;GO:0005739;GO:0005758;GO:0005758;GO:0005813;GO:0005856;GO:0005929;GO:0030496;GO:0042995	NA	NA
Arl3	1271	1326	1098	1083	1361	1565	173.53	181.79	178.86	164.57	194.57	191.81	96.25	99.67	83.07	76.35	89.33	105.98	0.8824	0.829182	0.950447	0.999138	0.790575	0.998832	ADP-ribosylation factor-like 3	GO:0000281;GO:0001822;GO:0006892;GO:0006893;GO:0007049;GO:0007224;GO:0007264;GO:0015031;GO:0042073;GO:0042461;GO:0051301;GO:0060271;GO:0060271;GO:0061512;GO:1903441	GO:0000166;GO:0000287;GO:0003924;GO:0005515;GO:0005525;GO:0005525;GO:0005525;GO:0008017;GO:0019003;GO:0019003;GO:0032794;GO:0046872	GO:0005634;GO:0005654;GO:0005737;GO:0005794;GO:0005813;GO:0005856;GO:0005876;GO:0005881;GO:0005930;GO:0015630;GO:0016020;GO:0030496;GO:0032391;GO:0035869;GO:0036064;GO:0042995	NA	NA
Arl4a	200	191	135	155	156	263	5.58	5.38	4.48	4.82	4.55	6.63	3.09	2.95	2.08	2.24	2.09	3.66	0.867447	0.730881	0.814981	0.999207	1	0.990012	ADP-ribosylation factor-like 4A	GO:0006886;GO:0016192;GO:0050873	GO:0000166;GO:0003924;GO:0005525;GO:0005525	GO:0005634;GO:0005634;GO:0005654;GO:0005730;GO:0005737;GO:0005829;GO:0005886;GO:0005886;GO:0016020	NA	NA
Arl4c	471	429	631	622	641	520	12.11	11.14	19.28	17.8	17.23	12.08	6.72	6.11	8.96	8.26	7.91	6.67	1.27501	1.32143	0.925503	0.999036	1	0.997647	ADP-ribosylation factor-like 4C	GO:0006886;GO:0016192;GO:0032456;GO:0032456	GO:0000166;GO:0005525;GO:0043014	GO:0005737;GO:0005737;GO:0005829;GO:0005886;GO:0005886;GO:0016020;GO:0042995	NA	NA
Arl4d	489	410	715	755	778	377	37.77	31.89	65.76	64.91	62.88	26.23	20.95	17.49	30.54	30.11	28.87	14.49	1.46446	1.6777	1.21965	0.998665	1.54093e-07	0.987047	ADP-ribosylation factor-like 4D	GO:0006886;GO:0016192	GO:0000166;GO:0005525	GO:0005634;GO:0005737;GO:0005737;GO:0005886;GO:0005886;GO:0016020	NA	NA
Arl5a	2308	2397	2607	3047	3451	2440	44.89	47.1	60.27	65.97	70.19	42.88	24.9	25.82	27.99	30.61	32.22	23.69	1.01421	1.21803	1.10195	0.999786	0.0161536	0.998445	ADP-ribosylation factor-like 5A	GO:0006886;GO:0016192;GO:1903292;GO:1903292	GO:0000166;GO:0005525	GO:0005737;GO:0005802	NA	NA
Arl5b	326	376	409	436	488.09	359	9.27	10.8	13.83	13.8	14.52	9.22	5.14	5.92	6.42	6.4	6.66	5.09	0.96719	1.10202	1.17463	0.999555	1	0.993481	ADP-ribosylation factor-like 5B	GO:0006886;GO:0016192;GO:1903292;GO:1903292	GO:0000166;GO:0005525	GO:0005737;GO:0005802	NA	NA
Arl5c	66	56	38	37	33	52	4.48	3.83	3.07	2.79	2.34	3.18	2.48	2.1	1.42	1.3	1.08	1.76	0.913676	0.561737	1.20615	0.999059	1	0.995443	ADP-ribosylation factor-like 5C	GO:0006886;GO:0016192;GO:1903292	GO:0000166;GO:0005525	GO:0005737;GO:0005802	NA	NA
Arl6	539	609	367	338	374	580	38.25	43.54	31	26.7	27.77	37.08	21.21	23.87	14.4	12.39	12.75	20.49	0.737582	0.525205	1.17768	0.998439	1.66533e-15	0.992384	ADP-ribosylation factor-like 6	GO:0006471;GO:0006886;GO:0007265;GO:0007420;GO:0008589;GO:0010842;GO:0015031;GO:0016055;GO:0016192;GO:0030030;GO:0045444;GO:0060271;GO:0060271;GO:0060271;GO:0061512;GO:0061512;GO:0097499;GO:1903441;GO:1903445	GO:0000166;GO:0003924;GO:0005515;GO:0005525;GO:0005525;GO:0046872	GO:0005737;GO:0005737;GO:0005829;GO:0005856;GO:0005886;GO:0005929;GO:0005930;GO:0016020;GO:0042995	NA	NA
Arl6ip1	930	993	664	829	641	880	45.34	48.84	38.52	44.99	32.69	38.71	25.15	26.78	17.89	20.88	15.01	21.39	0.795422	0.67319	1.26564	0.999133	0.437727	0.942104	ADP-ribosylation factor-like 6 interacting protein 1	GO:0002038;GO:0006613;GO:0006613;GO:0006915;GO:0043066;GO:0043154;GO:0071787;GO:1903371;GO:1990809	GO:0005515;GO:0042802	GO:0005737;GO:0005783;GO:0005784;GO:0005784;GO:0005789;GO:0005829;GO:0016020;GO:0016021;GO:0016021;GO:0030176	NA	NA
Arl6ip4	484	440	428	440	458	543	44.24	40.48	46.61	44.77	43.82	44.67	24.54	22.2	21.65	20.77	20.12	24.68	1.02186	0.916421	0.909039	0.99994	1	0.997235	ADP-ribosylation factor-like 6 interacting protein 4	GO:0006397;GO:0008380	GO:0005515	GO:0005634	NA	NA
Arl6ip5	3538	3722	2986	3269	3651	3741	282.67	299.49	284.12	290.74	305.26	269.19	156.79	164.2	131.97	134.89	140.15	148.73	0.866352	0.835329	1.11603	0.999314	0.000143081	0.998456	ADP-ribosylation factor-like 6 interacting protein 5	GO:0002037;GO:0006749;GO:0007611;GO:0008631;GO:0010917;GO:0015031;GO:0015813;GO:0032874;GO:0036475;GO:0043065;GO:0043280;GO:0051051;GO:0051051;GO:0051580;GO:0071407;GO:0071407;GO:0072659;GO:0098712	GO:0005515;GO:0008022	GO:0005737;GO:0005783;GO:0005856;GO:0005886;GO:0016020;GO:0016020;GO:0016021	NA	NA
Arl6ip6	525	574	443	459	526	677	21.25	23.44	21.32	20.68	22.27	24.73	11.78	12.85	9.9	9.59	10.22	13.66	0.832391	0.770048	0.95111	0.997934	1	0.998252	ADP-ribosylation factor-like 6 interacting protein 6	GO:0008150	GO:0005515	GO:0005634;GO:0005637;GO:0016020;GO:0016021	NA	NA
Arl8a	1306	1312	1631	1836	1771	1475	80.81	81.83	120.11	126.46	114.65	82.28	44.82	44.87	55.79	58.67	52.63	45.46	1.10984	1.23743	0.997778	0.999616	0.0214506	0.999027	ADP-ribosylation factor-like 8A	GO:0007049;GO:0007059;GO:0008089;GO:0015031;GO:0015031;GO:0051301	GO:0000166;GO:0003924;GO:0005525	GO:0005737;GO:0005764;GO:0005765;GO:0005768;GO:0005774;GO:0005856;GO:0016020;GO:0030054;GO:0030496;GO:0042995;GO:0045202;GO:0051233	NA	NA
Arl8b	3081	3289	2394	2737	2896	3512	108.2	116.59	99.98	107	106.37	111.36	60.01	63.92	46.44	49.64	48.83	61.52	0.823801	0.769766	1.05051	0.999374	2.22045e-16	0.999317	ADP-ribosylation factor-like 8B	GO:0001778;GO:0002505;GO:0002747;GO:0007049;GO:0007059;GO:0008089;GO:0015031;GO:0015031;GO:0016197;GO:0032418;GO:0042267;GO:0046754;GO:0046754;GO:0051301;GO:0061909;GO:0090117;GO:0090385;GO:1902774;GO:1902774;GO:1990927	GO:0000166;GO:0003924;GO:0005525;GO:0019003;GO:0043014;GO:0048487	GO:0005737;GO:0005764;GO:0005764;GO:0005765;GO:0005765;GO:0005765;GO:0005768;GO:0005774;GO:0005856;GO:0016020;GO:0030054;GO:0030424;GO:0030496;GO:0042995;GO:0045202;GO:0051233;GO:0101004	NA	NA
Arl9	2	0	3	1	3	3	0.64	0	1.16	0.36	1.01	0.86	0.36	0	0.54	0.17	0.46	0.47	2.02278	1.93473	0.136484	1	1	0.979804	ADP-ribosylation factor-like 9	GO:0008150	GO:0003674	GO:0005575	NA	NA
Adprhl1	0	0	0	2	1	0	0	0	0	0.17	0.08	0	0	0	0	0.08	0.04	0	NA	1.60122	NA	NA	1	NA	ADP-ribosylhydrolase like 1	GO:0006886;GO:0051725;GO:0090630	GO:0000287;GO:0003875;GO:0005096;GO:0016787	NA	NA	NA
Adprhl2	205	183	209	250	264	208	16.01	14.39	19.43	21.73	21.57	14.63	8.88	7.89	9.03	10.08	9.9	8.08	1.11238	1.25745	0.986944	1	1	0.997669	ADP-ribosylserine hydrolase	GO:0006281;GO:0006974;GO:0071451;GO:0071451;GO:0140290;GO:0140290	GO:0000287;GO:0004553;GO:0004649;GO:0004649;GO:0016787;GO:0046872;GO:0061463;GO:0140292;GO:0140292	GO:0005634;GO:0005634;GO:0005634;GO:0005654;GO:0005694;GO:0005737;GO:0005739;GO:0005739;GO:0016604;GO:0090734	NA	3.2.1.143
Art1	1	0	0	0	0	0	0.08	0	0	0	0	0	0.04	0	0	0	0	0	0.80869	NA	NA	1	NA	NA	ADP-ribosyltransferase 1	GO:0006471;GO:0018120	GO:0003950;GO:0003950;GO:0003956;GO:0016740;GO:0016757;GO:0106274;GO:0106275	GO:0009986;GO:0016020;GO:0016529;GO:0031225	NA	2.4.2.31
Art2a-ps	0	0	0	0	0	0	0	0	0	0	0	0	0	0	0	0	0	0	NA	NA	NA	NA	NA	NA	ADP-ribosyltransferase 2a	GO:0018120	GO:0003950	NA	mmu00760	2.4.2.31;3.2.2.5
Art2b	0	0	0	0	0	0	0	0	0	0	0	0	0	0	0	0	0	0	NA	NA	NA	NA	NA	NA	ADP-ribosyltransferase 2b	GO:0006471;GO:0018120;GO:0018120;GO:0018120;GO:0019677	GO:0003950;GO:0003956;GO:0003956;GO:0016740;GO:0016757;GO:0016787;GO:0016798;GO:0061810;GO:0106274;GO:0106275	GO:0005886;GO:0016020;GO:0019897;GO:0031225;GO:0031362;GO:0046658	mmu00760	2.4.2.31;3.2.2.5
Art3	358	358	336	310	411	346	27.86	28.18	30.86	26.87	33.21	24.22	15.45	15.45	14.33	12.47	15.25	13.38	0.955489	0.906082	1.16042	1	0.864251	0.994599	ADP-ribosyltransferase 3	GO:0006471;GO:0018120	GO:0003950;GO:0003956;GO:0016740;GO:0016757;GO:0106274;GO:0106275	GO:0005886;GO:0016020;GO:0031225	NA	2.4.2.31
Art4	2	2	1	2	0	0	0.09	0.09	0.05	0.1	0	0	0.05	0.05	0.02	0.04	0	0	0.632728	0.477344	5.73141	1	1	0.986439	ADP-ribosyltransferase 4	GO:0006471;GO:0018120	GO:0003950;GO:0003956;GO:0016740;GO:0016757;GO:0106274;GO:0106275	GO:0005575;GO:0005886;GO:0016020;GO:0016021;GO:0031225	NA	2.4.2.31
Art5	9	2	8	7	15	1	0.61	0.13	0.58	0.51	0.98	0.07	0.34	0.07	0.27	0.24	0.45	0.04	2.53918	3.36015	1.84351	1	0.196009	0.995261	ADP-ribosyltransferase 5	GO:0006471;GO:0018120	GO:0003950;GO:0003950;GO:0003953;GO:0003956;GO:0016740;GO:0016757;GO:0106274;GO:0106275	GO:0005576;GO:0016020	NA	2.4.2.31
Adra1a	0	0	1	0	0	0	0	0	0.05	0	0	0	0	0	0.02	0	0	0	0.813119	NA	NA	1	NA	NA	adrenergic receptor, alpha 1a	GO:0001985;GO:0001994;GO:0001996;GO:0001996;GO:0001997;GO:0003084;GO:0006937;GO:0007165;GO:0007200;GO:0007200;GO:0007202;GO:0007204;GO:0007204;GO:0007267;GO:0007512;GO:0007568;GO:0009725;GO:0010460;GO:0010507;GO:0010613;GO:0019229;GO:0032230;GO:0035024;GO:0035265;GO:0042493;GO:0043410;GO:0043410;GO:0043410;GO:0045760;GO:0045907;GO:0045907;GO:0045987;GO:0045987;GO:0055117;GO:0060073;GO:0060402;GO:…	GO:0004930;GO:0004935;GO:0004937;GO:0004937;GO:0004937;GO:0004937;GO:0046982	GO:0005634;GO:0005654;GO:0005737;GO:0005829;GO:0005886;GO:0005887;GO:0016020;GO:0016020;GO:0016021;GO:0030018;GO:0030315;GO:0031965;GO:0043231;GO:0098691;GO:0098978;GO:0098982;GO:0099055;GO:0099056	mmu04020;mmu04022;mmu04080;mmu04152;mmu04261;mmu04270;mmu04970	NA
Adra1b	50	54	56	74	64	72	1.6	1.74	2.13	2.64	2.14	2.08	0.89	0.96	0.99	1.22	0.98	1.15	0.956524	1.13693	0.842343	1	1	0.99563	adrenergic receptor, alpha 1b	GO:0001974;GO:0001975;GO:0001987;GO:0001996;GO:0001996;GO:0001997;GO:0006937;GO:0007165;GO:0007200;GO:0007204;GO:0007204;GO:0007267;GO:0007512;GO:0007626;GO:0008542;GO:0009725;GO:0019229;GO:0035024;GO:0035265;GO:0042593;GO:0043278;GO:0043410;GO:0043410;GO:0045818;GO:0045819;GO:0045907;GO:0048148;GO:0048545;GO:0055117;GO:0061049;GO:0071880;GO:0150099	GO:0004930;GO:0004935;GO:0004937;GO:0004937;GO:0004937;GO:0004937;GO:0004937;GO:0046982	GO:0005634;GO:0005737;GO:0005886;GO:0005887;GO:0014704;GO:0016020;GO:0016021;GO:0030315;GO:0031965	mmu04020;mmu04022;mmu04080;mmu04261;mmu04270;mmu04970	NA
Adra1d	113	119	116	109	116	147	4.89	5.2	5.97	5.25	5.25	5.74	2.71	2.85	2.77	2.44	2.41	3.17	0.944799	0.846261	0.90837	1	1	0.996782	adrenergic receptor, alpha 1d	GO:0001986;GO:0001994;GO:0001996;GO:0007165;GO:0007186;GO:0007186;GO:0007200;GO:0007204;GO:0007267;GO:0007568;GO:0043410;GO:0045907;GO:0045907;GO:0060073;GO:0071880;GO:0150099	GO:0004930;GO:0004935;GO:0004937;GO:0004937;GO:0004937;GO:0042802	GO:0005829;GO:0005886;GO:0005887;GO:0016020;GO:0016021	mmu04020;mmu04022;mmu04080;mmu04261;mmu04270;mmu04970	NA
Adra2a	1	4	0	0	6	3	0.03	0.11	0	0	0.17	0.07	0.01	0.06	0	0	0.08	0.04	0.23205	0.735707	1.428	1	0.479512	0.995776	adrenergic receptor, alpha 2a	GO:0001819;GO:0002526;GO:0006260;GO:0006940;GO:0007165;GO:0007186;GO:0007186;GO:0007565;GO:0019229;GO:0030168;GO:0030335;GO:0032147;GO:0032148;GO:0032870;GO:0035624;GO:0042311;GO:0042593;GO:0042596;GO:0043406;GO:0043410;GO:0045741;GO:0045955;GO:0046676;GO:0050955;GO:0050995;GO:0051044;GO:0061179;GO:0070473;GO:0071875;GO:0071880;GO:0071881;GO:0071882;GO:0090303;GO:2000300;GO:2000300	GO:0004930;GO:0004935;GO:0004938;GO:0004938;GO:0004938;GO:0005515;GO:0019901;GO:0031696;GO:0031996;GO:0032795;GO:0042803;GO:0046982;GO:0051379;GO:0051379;GO:0051380	GO:0005737;GO:0005886;GO:0005887;GO:0005887;GO:0016020;GO:0016021;GO:0043025;GO:0043235;GO:0043679;GO:0045202;GO:0098691;GO:0098691;GO:0098691;GO:0098978;GO:0098982;GO:0099055;GO:0099059;GO:0099061	mmu04022;mmu04080	NA
Adra2b	0	0	0	1	0	1	0	0	0	0.03	0	0.02	0	0	0	0.01	0	0.01	NA	0.886745	0.321651	NA	1	0.994238	adrenergic receptor, alpha 2b	GO:0000165;GO:0001525;GO:0003056;GO:0007186;GO:0007186;GO:0007565;GO:0032148;GO:0035624;GO:0043410;GO:0045666;GO:0045777;GO:0070474;GO:0071875;GO:0071880	GO:0004930;GO:0004935;GO:0004938;GO:0004938;GO:0004938;GO:0005515;GO:0051379;GO:0051379	GO:0005829;GO:0005887;GO:0009986;GO:0043231	mmu04022;mmu04080	NA
Adra2c	69	77	88	77	110	164	2.21	2.49	3.36	2.75	3.69	4.75	1.23	1.37	1.56	1.28	1.69	2.62	0.998656	1.086	0.528035	0.999885	0.797619	0.0488275	adrenergic receptor, alpha 2c	GO:0006940;GO:0007165;GO:0007186;GO:0007186;GO:0007565;GO:0019229;GO:0030168;GO:0032148;GO:0035624;GO:0043410;GO:0045666;GO:0045907;GO:0051930;GO:0070473;GO:0071875;GO:0071880	GO:0004930;GO:0004930;GO:0004935;GO:0004938;GO:0004938;GO:0004938;GO:0031694;GO:0042803;GO:0046982;GO:0051379;GO:0051379	GO:0005737;GO:0005886;GO:0005887;GO:0005887;GO:0016020;GO:0016021;GO:0030424;GO:0043025;GO:0043679;GO:0098978;GO:0099055;GO:0099061	mmu04022;mmu04080	NA
Adrb1	15	9	18	21	26	13	0.62	0.38	0.89	0.97	1.13	0.49	0.35	0.21	0.41	0.45	0.52	0.27	1.61194	2.11926	0.784451	1	1	0.995905	adrenergic receptor, beta 1	GO:0001996;GO:0001996;GO:0001997;GO:0001997;GO:0002024;GO:0002025;GO:0002025;GO:0002025;GO:0003061;GO:0003084;GO:0005980;GO:0006915;GO:0007165;GO:0007186;GO:0007189;GO:0007266;GO:0007613;GO:0009409;GO:0010460;GO:0019233;GO:0031649;GO:0033365;GO:0035811;GO:0040015;GO:0042060;GO:0042596;GO:0043065;GO:0043547;GO:0045187;GO:0045187;GO:0045762;GO:0045823;GO:0045986;GO:0046878;GO:0050873;GO:0051924;GO:…	GO:0004930;GO:0004935;GO:0004940;GO:0004940;GO:0004940;GO:0004940;GO:0005085;GO:0005515;GO:0030165;GO:0031694;GO:0046982;GO:0099579;GO:0099579	GO:0005634;GO:0005737;GO:0005768;GO:0005769;GO:0005886;GO:0005887;GO:0016020;GO:0016020;GO:0016021;GO:0043231;GO:0098685;GO:0098685	mmu04020;mmu04022;mmu04024;mmu04080;mmu04261;mmu04540;mmu04923;mmu04924;mmu04970;mmu05414	NA
Adrb2	3	9	17	8	14	12	0.14	0.42	0.93	0.41	0.67	0.5	0.08	0.23	0.43	0.19	0.31	0.27	1.10307	1.02069	0.847337	0.997493	1	0.996256	adrenergic receptor, beta 2	GO:0001993;GO:0002024;GO:0002025;GO:0002025;GO:0002025;GO:0002028;GO:0002032;GO:0002086;GO:0003059;GO:0006898;GO:0006940;GO:0007165;GO:0007186;GO:0007189;GO:0007189;GO:0007189;GO:0007190;GO:0008284;GO:0008306;GO:0009409;GO:0010739;GO:0010739;GO:0010765;GO:0016525;GO:0030279;GO:0030501;GO:0031649;GO:0032781;GO:0035249;GO:0035811;GO:0040015;GO:0042060;GO:0042311;GO:0043065;GO:0043268;GO:0043410;GO:…	GO:0001540;GO:0001965;GO:0004930;GO:0004935;GO:0004941;GO:0004941;GO:0004941;GO:0005515;GO:0008179;GO:0015459;GO:0019899;GO:0031713;GO:0035255;GO:0042802;GO:0042803;GO:0044877;GO:0051380;GO:0051380;GO:0051721;GO:0090722	GO:0005634;GO:0005634;GO:0005737;GO:0005768;GO:0005794;GO:0005886;GO:0005886;GO:0005887;GO:0005887;GO:0005901;GO:0016020;GO:0016020;GO:0016021;GO:0016324;GO:0030424;GO:0030425;GO:0032809;GO:0042383;GO:0043197;GO:0043231;GO:0043235;GO:0098978	mmu04020;mmu04022;mmu04024;mmu04080;mmu04261;mmu04923;mmu04924;mmu04970	NA
Adrb3	27	22	19	13	20	57	0.99	0.82	0.83	0.53	0.77	1.9	0.55	0.45	0.39	0.25	0.35	1.05	0.995177	0.662239	0.43763	1	1	0.53331	adrenergic receptor, beta 3	GO:0002024;GO:0002025;GO:0002025;GO:0007165;GO:0007186;GO:0007186;GO:0007189;GO:0007189;GO:0007190;GO:0009409;GO:0031649;GO:0040015;GO:0042755;GO:0043410;GO:0050873;GO:0071880;GO:0120162;GO:0120162	GO:0004930;GO:0004935;GO:0004939;GO:0015052;GO:0015052;GO:0031699;GO:0042803;GO:0051379;GO:0051379;GO:0051380;GO:0051380;GO:0051380	GO:0005634;GO:0005886;GO:0005887;GO:0016020;GO:0016021;GO:0043235	mmu04020;mmu04022;mmu04080;mmu04714;mmu04923;mmu04924;mmu04970	NA
Acd	549	490	474	556	527	595	41.03	36.89	42.18	46.26	41.21	40.06	22.76	20.23	19.59	21.46	18.92	22.13	1.02977	0.993964	0.923846	0.999791	0.952135	0.9977	adrenocortical dysplasia	GO:0000723;GO:0001501;GO:0001655;GO:0006886;GO:0007004;GO:0016233;GO:0016233;GO:0016233;GO:0030326;GO:0031848;GO:0032202;GO:0032211;GO:0032211;GO:0032212;GO:0035282;GO:0051973;GO:0051973;GO:0060381;GO:0070198;GO:0070198;GO:0070200	GO:0003677;GO:0005515;GO:0042162;GO:0042162;GO:0042162;GO:0044877;GO:0070182	GO:0000781;GO:0000781;GO:0000783;GO:0000783;GO:0005634;GO:0005654;GO:0005694;GO:0005697;GO:0016604;GO:0070187;GO:0070187	NA	NA
Adm	1	0	3	4	6	1	0.08	0	0.28	0.34	0.49	0.07	0.04	0	0.13	0.16	0.22	0.04	1.72192	4.09613	0.321651	1	1	0.994238	adrenomedullin	GO:0001570;GO:0001843;GO:0002026;GO:0002031;GO:0003073;GO:0007189;GO:0007204;GO:0007507;GO:0007507;GO:0008209;GO:0008284;GO:0008285;GO:0009611;GO:0010460;GO:0019731;GO:0031102;GO:0031623;GO:0032496;GO:0035809;GO:0043065;GO:0043116;GO:0045766;GO:0045906;GO:0046879;GO:0048589;GO:0050829;GO:0050830;GO:0055074;GO:0060670;GO:0060712;GO:0061844;GO:0097084;GO:0097647;GO:1990410;GO:2001214	GO:0005179;GO:0031700	GO:0005576;GO:0005615;GO:0005737	NA	NA
Adm2	139	121	107	117	93	198	11.49	10.07	10.54	10.77	8.05	14.74	6.37	5.52	4.89	5	3.69	8.14	0.998449	0.782907	0.686259	0.999709	0.625127	0.885718	adrenomedullin 2	GO:0001525;GO:0006468;GO:0007189;GO:0007586;GO:0007631;GO:0010628;GO:0045766;GO:0045776	GO:0005179;GO:0044877	GO:0005576	NA	NA
Ager	30	27	48	75	66	47	2.06	2.01	4.13	5.89	5.17	3.19	1.14	1.1	1.92	2.73	2.37	1.76	1.39014	2.27108	0.647955	0.998618	1	0.985093	advanced glycosylation end product-specific receptor	GO:0001666;GO:0001774;GO:0001774;GO:0001914;GO:0001933;GO:0001934;GO:0001937;GO:0006954;GO:0007162;GO:0007259;GO:0007611;GO:0010255;GO:0010508;GO:0010596;GO:0010628;GO:0010718;GO:0010763;GO:0014002;GO:0014911;GO:0023056;GO:0023057;GO:0030335;GO:0030335;GO:0030336;GO:0031175;GO:0032693;GO:0032722;GO:0032731;GO:0032735;GO:0032755;GO:0032760;GO:0032966;GO:0034116;GO:0042104;GO:0043065;GO:0043065;GO:…	GO:0001540;GO:0005515;GO:0008201;GO:0038023;GO:0042802;GO:0044548;GO:0044548;GO:0044877;GO:0070379;GO:1904599	GO:0001650;GO:0005576;GO:0005576;GO:0005615;GO:0005615;GO:0005634;GO:0005737;GO:0005829;GO:0005886;GO:0005886;GO:0009897;GO:0009925;GO:0009986;GO:0016020;GO:0016021;GO:0016324;GO:0030054;GO:0030424;GO:0043025	mmu04933	NA
Avil	134	118	100	142	116	124	4.54	4.03	4.03	5.35	4.11	3.79	2.52	2.21	1.87	2.48	1.89	2.09	0.974541	0.984745	1.0672	0.999601	0.848245	0.997126	advillin	GO:0007010;GO:0007015;GO:0007015;GO:0007399;GO:0008154;GO:0010592;GO:0010976;GO:0010976;GO:0051014;GO:0051016;GO:0051693;GO:0060271;GO:1900480	GO:0003779;GO:0005515;GO:0005546;GO:0051015;GO:0051015;GO:0071933	GO:0005737;GO:0005856;GO:0005884;GO:0005925;GO:0015629;GO:0030027;GO:0030054;GO:0042995;GO:0043005	NA	NA
Aebp1	374	396	410	328	422	405	9.35	10	12.19	9.13	11.04	9.15	5.19	5.48	5.66	4.24	5.07	5.06	0.976596	0.851175	1.0967	0.999987	0.772119	0.997213	AE binding protein 1	GO:0000122;GO:0000122;GO:0006355;GO:0006508;GO:0006518;GO:0016485;GO:1904026	GO:0000977;GO:0000977;GO:0000977;GO:0001227;GO:0001227;GO:0003677;GO:0004180;GO:0004181;GO:0005516;GO:0005518;GO:0008270	GO:0005576;GO:0005615;GO:0005634;GO:0005737	NA	NA
Aebp2	1426	1492	2090	2282	2579	1638	27.47	29.16	48.02	50.72	51.81	29.02	15.24	15.99	22.3	23.53	23.78	16.03	1.17655	1.4635	1.02175	0.999625	3.09988e-10	0.999059	AE binding protein 2	GO:0000122;GO:0006325;GO:0006355;GO:0006357	GO:0001227;GO:0001227;GO:0003677;GO:0046872	GO:0005634;GO:0005654;GO:0035098;GO:0035098;GO:0035098	NA	NA
Aff1	1010	1013	2454	2429	2723	1300	12.22	12.39	35.29	32.72	34.45	14.22	6.78	6.79	16.39	15.18	15.81	7.86	1.78304	2.28374	0.87414	0.999453	0	0.995815	AF4/FMR2 family, member 1	GO:0006351;GO:0010468;GO:0045893	GO:0003700	GO:0005634;GO:0008023;GO:0032783	mmu05202	NA
Aff2	0	0	0	0	0	0	0	0	0	0	0	0	0	0	0	0	0	0	NA	NA	NA	NA	NA	NA	AF4/FMR2 family, member 2	GO:0006397;GO:0007611;GO:0008380;GO:0010468;GO:0010468;GO:0010629;GO:0035063;GO:0043484;GO:0043484;GO:0043484	GO:0002151;GO:0002151;GO:0003723	GO:0005634;GO:0016607;GO:0016607;GO:0016607;GO:0032783	NA	NA
Aff3	12	11	15	17	14	14	0.17	0.15	0.25	0.26	0.2	0.18	0.09	0.08	0.12	0.12	0.09	0.1	1.12188	1.19258	0.885253	1	1	0.9964	AF4/FMR2 family, member 3	GO:0006351;GO:0006355;GO:0006355;GO:0010468;GO:0034612;GO:0035116;GO:0035116	GO:0003677;GO:0003690;GO:0003700;GO:0003700;GO:0003700	GO:0005634;GO:0005634;GO:0005654;GO:0005829;GO:0016604;GO:0032783	NA	NA
Aff4	2912	2950	5778	6108	6756	3452	28.78	29.47	67.86	67.22	69.82	30.85	15.96	16.16	31.52	31.18	32.06	17.05	1.50526	1.95931	0.958618	0.999679	0	0.999327	AF4/FMR2 family, member 4	GO:0007286;GO:0010468	GO:0005515	GO:0001650;GO:0005634;GO:0005654;GO:0008023;GO:0032783;GO:0035327	NA	NA
Mllt4	911	985	1809	1933	2142	1124	12.44	13.59	29.36	29.39	30.59	13.88	6.9	7.45	13.64	13.64	14.04	7.67	1.40861	1.85732	0.983026	0.99951	0	0.998833	afadin, adherens junction formation factor	GO:0007155;GO:0007165;GO:0010628;GO:0021537;GO:0021987;GO:0021987;GO:0022409;GO:0030336;GO:0032880;GO:0034334;GO:0043547;GO:0044331;GO:0046931;GO:0046931;GO:0048854;GO:0048872;GO:0050775;GO:0060019;GO:0060563;GO:0061003;GO:0061885;GO:0061951;GO:0070445;GO:0070830;GO:0090557;GO:0140059;GO:1902414;GO:1903861;GO:2000049	GO:0005515;GO:0030274;GO:0031267;GO:0050839;GO:0050839;GO:0051015	GO:0005654;GO:0005737;GO:0005829;GO:0005886;GO:0005911;GO:0005911;GO:0005912;GO:0005912;GO:0005912;GO:0016607;GO:0030054;GO:0030054;GO:0030424;GO:0036477;GO:0043296;GO:0044291;GO:0045177;GO:0046930;GO:0046930;GO:0060076;GO:0070160	mmu04014;mmu04015;mmu04024;mmu04520;mmu04530;mmu04670	NA
Afm	0	1	0	0	0	0	0	0.05	0	0	0	0	0	0.03	0	0	0	0	0.311245	0.280164	3.3657	1	1	0.993543	afamin	GO:0006810;GO:0015031;GO:0050821;GO:0051180;GO:0051180;GO:0071693;GO:0071693	GO:0005504;GO:0008270;GO:0008431;GO:0008431	GO:0005576;GO:0005615;GO:0005737	NA	NA
Lace1	212	230	189	221	206	245	8.72	9.55	9.25	10.12	8.86	9.1	4.84	5.24	4.3	4.7	4.07	5.03	0.858506	0.834014	1.05296	1	1	0.997584	AFG1 like ATPase	GO:0006123;GO:0007005;GO:0035694	GO:0000166;GO:0005524;GO:0016787;GO:0016887	GO:0005737;GO:0005739;GO:0005739;GO:0005739;GO:0016020;GO:0031966	NA	NA
Afg3l1	927	910	1134	1224	1269	1076	22.12	21.94	32.18	32.55	31.66	23.2	12.27	12.03	14.95	15.1	14.53	12.82	1.12173	1.23077	0.948705	0.999527	1	0.998558	AFG3-like AAA ATPase 1	GO:0006508;GO:0006508;GO:0007005;GO:0008053;GO:0016485;GO:0034982;GO:0034982;GO:0034982;GO:0042407;GO:0065003	GO:0000166;GO:0004176;GO:0004222;GO:0005515;GO:0005524;GO:0008233;GO:0008237;GO:0008270;GO:0016787;GO:0016887;GO:0046872	GO:0005739;GO:0005739;GO:0005743;GO:0005745;GO:0005745;GO:0016020;GO:0016021	NA	NA
Afg3l2	953	958	1705	1736	1896	1003	32	32.47	68.08	64.89	66.58	30.41	17.75	17.8	31.62	30.11	30.57	16.8	1.40396	1.70198	1.07138	0.999466	0	0.998333	AFG3-like AAA ATPase 2	GO:0006508;GO:0007005;GO:0007409;GO:0007409;GO:0007528;GO:0008053;GO:0016485;GO:0016540;GO:0021675;GO:0033619;GO:0034982;GO:0034982;GO:0034982;GO:0036444;GO:0040014;GO:0042407;GO:0042552;GO:0051560;GO:0055001;GO:0060013;GO:0065003	GO:0000166;GO:0004176;GO:0004222;GO:0005515;GO:0005524;GO:0008233;GO:0008237;GO:0008270;GO:0016787;GO:0016887;GO:0046872	GO:0005739;GO:0005739;GO:0005743;GO:0005743;GO:0005745;GO:0005745;GO:0016020;GO:0016021	NA	NA
Aftph	1294	1224	1693	1714	2104	1339	33.26	31.77	51.73	49.03	56.57	31.1	18.45	17.42	24.03	22.75	25.97	17.18	1.21207	1.40372	1.02539	0.99946	0.18149	0.998929	aftiphilin	GO:0015031;GO:0046907	GO:0030276;GO:0030276	GO:0005654;GO:0005737;GO:0005794;GO:0005829;GO:0030121;GO:0030121;GO:0031410;GO:0032588;GO:0043231	NA	NA
Acan	3	3	5	3	1	9	0.04	0.04	0.08	0.05	0.01	0.11	0.02	0.02	0.04	0.02	0.01	0.06	1.03213	0.576712	0.405248	1	1	0.987741	aggrecan	GO:0001501;GO:0001502;GO:0002063;GO:0007155;GO:0007417;GO:0007507;GO:0030166;GO:0030199;GO:0030336	GO:0005509;GO:0005515;GO:0005540;GO:0030246;GO:0046872	GO:0005576;GO:0005604;GO:0005615;GO:0005615;GO:0031012;GO:0031012;GO:0043005;GO:0043025;GO:0072534;GO:0098966;GO:0098966;GO:0098978;GO:0098982	NA	NA
Agmat	0	0	0	0	0	0	0	0	0	0	0	0	0	0	0	0	0	0	NA	NA	NA	NA	NA	NA	agmatine ureohydrolase (agmatinase)	GO:0008295;GO:0009446;GO:0033389	GO:0008783;GO:0016787;GO:0046872	GO:0005739	mmu00330	3.5.3.11
Agrp	2	2	1	2	0	1	0.35	0.35	0.21	0.39	0	0.16	0.19	0.19	0.1	0.18	0	0.09	0.632728	0.477344	1.84351	1	1	0.995261	agouti related neuropeptide	GO:0007218;GO:0007218;GO:0007218;GO:0008343;GO:0008343;GO:0009755;GO:0042755;GO:0060259;GO:2000253;GO:2000253	GO:0005102;GO:0005184;GO:0005184;GO:0005184;GO:0031779;GO:0070996	GO:0005576;GO:0005576;GO:0005615;GO:0005615;GO:0005794;GO:0005796;GO:0043025	mmu04920	NA
Agrn	8958	9463	22225	21581	23445	13039	122.4	130.67	360.89	328.3	334.98	161.06	67.89	71.64	167.62	152.31	153.79	88.99	1.7222	2.13835	0.814104	0.999816	0	0.985768	agrin	GO:0001932;GO:0001934;GO:0001934;GO:0007009;GO:0007268;GO:0007268;GO:0007275;GO:0007416;GO:0007528;GO:0007528;GO:0008582;GO:0009887;GO:0009888;GO:0030154;GO:0032092;GO:0043087;GO:0043113;GO:0043113;GO:0043113;GO:0043113;GO:0043113;GO:0043113;GO:0043525;GO:0043547;GO:0045213;GO:0045887;GO:0045944;GO:0045944;GO:0050731;GO:0050807;GO:0051491;GO:0055117;GO:0061098;GO:0070507;GO:0071340;GO:0086036;GO:…	GO:0002162;GO:0005201;GO:0005509;GO:0005515;GO:0030548;GO:0035374;GO:0036122;GO:0042030;GO:0043395;GO:0044325;GO:0050431	GO:0005576;GO:0005604;GO:0005604;GO:0005615;GO:0005615;GO:0005615;GO:0005796;GO:0005886;GO:0009986;GO:0016020;GO:0016021;GO:0030054;GO:0042383;GO:0043083;GO:0044295;GO:0045202;GO:0045202;GO:0045202;GO:0062023;GO:0062023;GO:0098978	mmu04512	NA
Ahsa1	2308	2095	1360	1593	1629	2358	187.26	171.17	131.41	143.87	138.31	172.29	103.86	93.85	61.04	66.75	63.5	95.19	0.874431	0.691497	0.996626	0.999676	0	0.999272	AHA1, activator of heat shock protein ATPase 1	GO:0006457;GO:0032781;GO:0032781	GO:0001671;GO:0001671;GO:0005515;GO:0051087;GO:0051879;GO:0051879	GO:0005737;GO:0005783;GO:0005829;GO:0005829	NA	NA
Ahsa2	1340	1322	837	977	988	1446	37.01	36.87	27.48	30.04	28.54	36.08	20.53	20.22	12.77	13.94	13.1	19.93	0.819851	0.668355	1.02554	0.999512	9.73666e-14	0.998975	AHA1, activator of heat shock protein ATPase 2	GO:0006457;GO:0032781	GO:0001671;GO:0051087;GO:0051879	GO:0005829	NA	NA
Ahnak	22314	23354	42199	44353	49399	23658	154.41	160.25	330.52	320.26	348.06	146.77	85.65	87.86	153.52	148.59	159.8	81.09	1.40533	1.80444	1.10732	0.999884	0	0.999615	AHNAK nucleoprotein (desmoyokin)	GO:0043484;GO:0043484;GO:1901385	GO:0005515;GO:0042802;GO:0044548;GO:0097493	GO:0005634;GO:0005634;GO:0005737;GO:0005737;GO:0005829;GO:0005829;GO:0005886;GO:0005886;GO:0005911;GO:0015629;GO:0015629;GO:0030315;GO:0031982;GO:0031982;GO:0042383;GO:0043034;GO:0043034;GO:0044291;GO:0044291;GO:0045121;GO:0045121;GO:0070062	NA	NA
Ajuba	781	703	845	815	908	790	22.8	20.72	29.33	26.49	27.72	20.83	12.65	11.36	13.62	12.29	12.73	11.51	1.1419	1.09997	0.998207	0.998742	1	0.998628	ajuba LIM protein	GO:0000122;GO:0001666;GO:0001666;GO:0006355;GO:0007010;GO:0007049;GO:0007155;GO:0016339;GO:0030032;GO:0030334;GO:0030334;GO:0031047;GO:0031328;GO:0031334;GO:0033673;GO:0033674;GO:0034613;GO:0035195;GO:0035313;GO:0035331;GO:0035331;GO:0043087;GO:0043123;GO:0043406;GO:0046474;GO:0048041;GO:1900037;GO:2000637;GO:2000637	GO:0003682;GO:0003714;GO:0003714;GO:0003714;GO:0003714;GO:0005515;GO:0045294;GO:0045294;GO:0046872;GO:0051015	GO:0000932;GO:0000932;GO:0005634;GO:0005634;GO:0005634;GO:0005654;GO:0005654;GO:0005667;GO:0005667;GO:0005737;GO:0005794;GO:0005829;GO:0005829;GO:0005856;GO:0005886;GO:0005911;GO:0005912;GO:0005925;GO:0016020;GO:0030027;GO:0030054	mmu04390;mmu04392	NA
Akirin1	701	747	495	578	648	660	30.65	32.96	25.75	28.13	29.64	26.04	17	18.07	11.96	13.05	13.61	14.39	0.793364	0.736844	1.26941	0.999062	0.999985	0.948158	akirin 1	GO:0010592;GO:0010592;GO:0010759;GO:0010759;GO:0014839;GO:0014839;GO:0045663;GO:0045663;GO:0045944;GO:1902723;GO:1902723;GO:1902725	GO:0003712	GO:0000785;GO:0005634;GO:0005634;GO:0005654;GO:0031965	NA	NA
Akirin2	1009	988	1064	1161	1295	1008	61.78	60.98	77.54	79.13	82.95	55.64	34.27	33.43	36.01	36.71	38.09	30.74	1.03602	1.116	1.09944	0.999972	0.609117	0.997759	akirin 2	GO:0000122;GO:0002376;GO:0007275;GO:0008284;GO:0009792;GO:0010629;GO:0010950;GO:0032496;GO:0032755;GO:0045087;GO:0045089;GO:0045892;GO:0045944;GO:0045944	GO:0003712;GO:0005515;GO:0019899;GO:0042802	GO:0000785;GO:0005634;GO:0005634;GO:0005654;GO:0017053	NA	NA
Aknad1	0	0	0	1	0	1	0	0	0	0.04	0	0.04	0	0	0	0.02	0	0.02	NA	0.886745	0.321651	NA	1	0.994238	AKNA domain containing 1	GO:0008150	GO:0003674	NA	NA	NA
Aktip	1046	1135	829	894	979	1216	51.14	55.96	47.9	48.31	49.84	53.55	28.37	30.68	22.25	22.41	22.88	29.58	0.816799	0.741221	1.047	0.998755	0.82422	0.998743	AKT interacting protein	GO:0000209;GO:0001934;GO:0006915;GO:0006974;GO:0007032;GO:0007040;GO:0008333;GO:0015031;GO:0032092;GO:0045022;GO:1905719	GO:0061631	GO:0005634;GO:0005737;GO:0005886;GO:0016020;GO:0030897;GO:0070695	NA	NA
Akt1s1	1080	913	958	1013	986	1230	70.07	59.69	74.15	73.22	66.87	71.48	38.87	32.73	34.44	33.97	30.7	39.49	1.1018	0.984742	0.832705	0.999468	0.961839	0.987042	AKT1 substrate 1 (proline-rich)	GO:0006469;GO:0006469;GO:0007219;GO:0032007;GO:0032007;GO:0042981;GO:0043523;GO:0045792;GO:0048011	NA	GO:0005634;GO:0005737;GO:0005737;GO:0005829;GO:0005829;GO:0031931;GO:0032991	mmu04140;mmu04150;mmu04152;mmu04211;mmu04213;mmu04714	NA
Aard	0	2	4	2	1	4	0	0.16	0.38	0.18	0.08	0.29	0	0.09	0.18	0.08	0.04	0.16	0.854655	0.61267	0.607408	0.9975	1	0.995324	alanine and arginine rich domain containing protein	GO:0008150	GO:0003674	GO:0005575	NA	NA
Agxt	2	3	1	0	1	0	0.14	0.21	0.08	0	0.07	0	0.08	0.11	0.04	0	0.03	0	0.495885	0.250892	8.09711	1	1	0.97178	alanine-glyoxylate aminotransferase	GO:0007219;GO:0009436;GO:0019265;GO:0019265;GO:0019448;GO:0042853;GO:0042866;GO:0046487;GO:0046487;GO:0046724;GO:0051384;GO:0051591	GO:0003824;GO:0004760;GO:0004760;GO:0008453;GO:0008453;GO:0008453;GO:0008483;GO:0016597;GO:0016740;GO:0030170;GO:0042802;GO:0042803;GO:0043621	GO:0005739;GO:0005739;GO:0005759;GO:0005777;GO:0005777;GO:0005777;GO:0005782;GO:0043231	mmu00250;mmu00260;mmu00630;mmu04146	2.6.1.44;2.6.1.51
Agxt2	0	0	0	1	1	0	0	0	0	0.05	0.05	0	0	0	0	0.02	0.02	0	NA	1.23372	NA	NA	1	NA	alanine-glyoxylate aminotransferase 2	GO:0009436;GO:0009436;GO:0019265;GO:0019481;GO:0019481;GO:0045429;GO:0045429	GO:0003824;GO:0008453;GO:0008483;GO:0016223;GO:0016740;GO:0030170;GO:0047305	GO:0005739;GO:0005739;GO:0005739;GO:0005739	mmu00250;mmu00260;mmu00270;mmu00280	2.6.1.40;2.6.1.44
Anpep	1	1	1	2	2	2	0.03	0.03	0.04	0.07	0.06	0.05	0.02	0.02	0.02	0.03	0.03	0.03	0.687308	1.08166	0.645028	1	1	0.995771	alanyl (membrane) aminopeptidase	GO:0001525;GO:0006508;GO:0006508;GO:0007165;GO:0007275;GO:0008217;GO:0030154;GO:0035814;GO:0043171;GO:0043171	GO:0004177;GO:0008233;GO:0008237;GO:0008270;GO:0016787;GO:0042277;GO:0042277;GO:0046872;GO:0070006	GO:0005615;GO:0005737;GO:0005793;GO:0005886;GO:0005886;GO:0009897;GO:0016020;GO:0016021;GO:0031526;GO:0070062	mmu00480;mmu04614;mmu04640	3.4.11.2
Aars	3423	3247	3504	3502	3493	4115	94.09	90.13	114.51	107.16	100.41	102.17	52.19	49.42	53.19	49.72	46.1	56.45	1.05386	0.96907	0.885138	0.999821	0.94228	0.99798	alanyl-tRNA synthetase	GO:0006400;GO:0006400;GO:0006400;GO:0006400;GO:0006412;GO:0006419;GO:0006419;GO:0006419;GO:0006419;GO:0021680;GO:0043039;GO:0043524;GO:0050885;GO:0050905;GO:0140018	GO:0000049;GO:0000049;GO:0000166;GO:0002161;GO:0002161;GO:0002161;GO:0002196;GO:0002196;GO:0003676;GO:0003723;GO:0004812;GO:0004813;GO:0004813;GO:0004813;GO:0005515;GO:0005524;GO:0005524;GO:0016597;GO:0016597;GO:0016874;GO:0045182;GO:0046872	GO:0005737;GO:0005739	mmu00970	6.1.1.7
Aars2	251	251	291	355	345	275	7.67	7.75	10.58	12.08	11.03	7.59	4.26	4.25	4.91	5.61	5.07	4.2	1.06458	1.25119	1.0238	0.999769	1	0.997835	alanyl-tRNA synthetase 2, mitochondrial	GO:0006400;GO:0006412;GO:0006419;GO:0043039;GO:0070143	GO:0000049;GO:0000166;GO:0002161;GO:0003676;GO:0003723;GO:0004812;GO:0004813;GO:0004813;GO:0005524;GO:0016597;GO:0016874;GO:0046872	GO:0005737;GO:0005739;GO:0005739;GO:0005739	mmu00970	6.1.1.7
Aarsd1	403	359	373	394	419	430	32.35	29.03	35.66	35.21	35.2	31.09	17.95	15.91	16.56	16.34	16.16	17.18	1.0651	1.01613	0.936592	1	1	0.997731	alanyl-tRNA synthetase domain containing 1	GO:0006412;GO:0006419;GO:0006450;GO:0006450;GO:0043039	GO:0000166;GO:0002161;GO:0002196;GO:0002196;GO:0003676;GO:0004812;GO:0004813;GO:0005515;GO:0005524;GO:0046872	GO:0005737	NA	NA
Alb	0	0	53	98	119	14	0	0	3.19	5.52	6.3	0.64	0	0	1.48	2.56	2.89	0.35	22.3801	78.5518	0.0327595	0.952234	0	0.0465431	albumin	GO:0006810;GO:0009267;GO:0043066;GO:0046010;GO:0051659	GO:0003677;GO:0005504;GO:0005504;GO:0005515;GO:0008270;GO:0008270;GO:0008289;GO:0015643;GO:0019825;GO:0019899;GO:0030170;GO:0042802;GO:0046872;GO:0051087;GO:0072341;GO:0140272;GO:1903981	GO:0005576;GO:0005604;GO:0005615;GO:0005615;GO:0005737;GO:0005737;GO:0005783;GO:0005794;GO:0032991;GO:0043209;GO:0070062	mmu04918	NA
5830473C10Rik	21	20	8	27	15	15	0.97	0.94	0.44	1.39	0.73	0.63	0.54	0.51	0.2	0.65	0.33	0.35	0.712571	0.945922	1.48046	0.998431	0.700752	0.993451	albumin superfamily member 1	GO:0006810	GO:0005504;GO:0008270	GO:0005737	NA	NA
Adh1	79	56	45	51	39	63	6.34	4.52	4.3	4.55	3.27	4.55	3.52	2.48	2	2.11	1.5	2.51	1.08979	0.720417	0.997123	0.998961	1	0.997053	alcohol dehydrogenase 1 (class I)	GO:0001523;GO:0006068;GO:0006068;GO:0006069;GO:0006069;GO:0032526;GO:0033574;GO:0042572;GO:0042572;GO:0042572;GO:0042573;GO:0042573;GO:0042573;GO:0046186;GO:0048149;GO:0048545	GO:0004022;GO:0004022;GO:0004022;GO:0004024;GO:0004024;GO:0004745;GO:0004745;GO:0008270;GO:0008270;GO:0016491;GO:0035276;GO:0036094;GO:0042802;GO:0046872;GO:0051287	GO:0005622;GO:0005654;GO:0005737;GO:0005739;GO:0005829;GO:0005829;GO:0005886	mmu00010;mmu00071;mmu00350;mmu00830;mmu00980;mmu00982;mmu05204	1.1.1.1
Adh4	0	1	0	0	0	0	0	0.08	0	0	0	0	0	0.05	0	0	0	0	0.311245	0.280164	3.3657	1	1	0.993543	alcohol dehydrogenase 4 (class II), pi polypeptide	GO:0001523;GO:0006066;GO:0006067;GO:0006069;GO:0006081;GO:0006081;GO:0010430;GO:0010430;GO:0042572;GO:0046164;GO:0046294;GO:1901661	GO:0003960;GO:0004022;GO:0004022;GO:0004024;GO:0004024;GO:0004024;GO:0004032;GO:0004745;GO:0005503;GO:0008270;GO:0008270;GO:0016491;GO:0016620;GO:0019115;GO:0019841;GO:0035276;GO:0046872;GO:0051287;GO:0051903	GO:0005654;GO:0005737;GO:0005829;GO:0005829	mmu00010;mmu00071;mmu00350;mmu00830;mmu00980;mmu00982;mmu05204	1.1.1.105
Adh5	2762	2771	1860	2029	2129	3076	181.98	184	145.88	148.81	146.77	182.67	100.94	100.88	67.76	69.04	67.38	100.92	0.82856	0.6745	1.01051	0.999628	0	0.999386	alcohol dehydrogenase 5 (class III), chi polypeptide	GO:0001523;GO:0003016;GO:0006068;GO:0006069;GO:0010430;GO:0018119;GO:0032496;GO:0045777;GO:0046294;GO:0046294;GO:0051409;GO:0051775	GO:0004022;GO:0004022;GO:0004024;GO:0005504;GO:0008270;GO:0008270;GO:0016491;GO:0018467;GO:0042802;GO:0046872;GO:0051903;GO:0051903;GO:0106321;GO:0106322	GO:0005634;GO:0005737;GO:0005739;GO:0005829	mmu00010;mmu00071;mmu00350;mmu00830;mmu00980;mmu00982;mmu05204	1.1.1.1;1.1.1.284
Adh6-ps1	0	0	0	0	0	0	0	0	0	0	0	0	0	0	0	0	0	0	NA	NA	NA	NA	NA	NA	alcohol dehydrogenase 6 (class V), pseudogene 1	NA	NA	NA	NA	NA
Adh6a	0	0	0	0	0	0	0	0	0	0	0	0	0	0	0	0	0	0	NA	NA	NA	NA	NA	NA	alcohol dehydrogenase 6A (class V)	GO:0006069;GO:0042572;GO:0042573	GO:0004024;GO:0004745;GO:0008270	GO:0005829	NA	NA
Adh7	18137	15913	11801	12198	11211	21949	909.19	804.62	703.85	680.71	587.91	992.6	504.29	441.15	326.92	315.82	269.91	548.41	0.936606	0.663456	0.813264	0.999885	3.81953e-06	0.989209	alcohol dehydrogenase 7 (class IV), mu or sigma polypeptide	GO:0001523;GO:0006067;GO:0006068;GO:0006069;GO:0006069;GO:0009617;GO:0010430;GO:0042572;GO:0042572;GO:0042572;GO:0042573;GO:0042573;GO:0045471	GO:0004022;GO:0004022;GO:0004022;GO:0004024;GO:0004024;GO:0004031;GO:0004745;GO:0004745;GO:0004745;GO:0008270;GO:0008270;GO:0016491;GO:0019841;GO:0035276;GO:0042802;GO:0046872;GO:0048019;GO:0050153;GO:0051287	GO:0005622;GO:0005737;GO:0005829;GO:0005829;GO:0005886	mmu00010;mmu00071;mmu00350;mmu00830;mmu00980;mmu00982;mmu05204	1.1.1.1;1.1.1.105;1.1.1.66
Adhfe1	91	106	69	54	72	63	2.99	3.53	2.69	1.99	2.49	1.87	1.66	1.94	1.25	0.92	1.14	1.03	0.741723	0.532488	1.88074	0.999322	1	0.272554	alcohol dehydrogenase, iron containing, 1	GO:0006539	GO:0004022;GO:0016491;GO:0046872;GO:0047988	GO:0005739;GO:0005739	NA	1.1.99.24
Aldh1b1	2	0	0	2	0	0	0.09	0	0	0.1	0	0	0.05	0	0	0.05	0	0	1.2654	1.59872	NA	0.997382	0.413902	NA	aldehyde dehydrogenase 1 family, member B1	NA	GO:0004029;GO:0016491;GO:0016620;GO:0043878	GO:0005654;GO:0005739;GO:0005739;GO:0005829;GO:0043231	mmu00010;mmu00053;mmu00071;mmu00280;mmu00310;mmu00330;mmu00340;mmu00380;mmu00410;mmu00561;mmu00620	1.2.1.3
Aldh1l1	77	54	54	71	39	45	2.56	1.81	2.14	2.63	1.36	1.35	1.42	0.99	0.99	1.22	0.62	0.75	1.1809	0.947644	1.34248	0.999385	0.761175	0.992071	aldehyde dehydrogenase 1 family, member L1	GO:0006730;GO:0006730;GO:0009058;GO:0009258	GO:0003824;GO:0004029;GO:0004030;GO:0005515;GO:0016155;GO:0016491;GO:0016620;GO:0016742;GO:0033721;GO:0044877	GO:0005737;GO:0005739;GO:0005829;GO:0032991	mmu00670	1.5.1.6
Aldh1l2	5873	6196	7278	6389	7833	6315	98.48	104.98	145.05	119.28	137.35	95.71	54.62	57.56	67.37	55.34	63.06	52.88	1.05262	1.03305	1.10059	0.999832	0.986789	0.999141	aldehyde dehydrogenase 1 family, member L2	GO:0006730;GO:0006730;GO:0009058;GO:0009258	GO:0003824;GO:0004029;GO:0016155;GO:0016491;GO:0016620;GO:0016742	GO:0005654;GO:0005737;GO:0005739;GO:0005739	mmu00670	1.5.1.6
Aldh16a1	471	518	503	529	491	631	18.95	21.04	24.08	23.7	20.67	22.92	10.51	11.53	11.18	10.99	9.49	12.66	0.927891	0.886347	0.920917	1	0.759567	0.997669	aldehyde dehydrogenase 16 family, member A1	NA	GO:0016491;GO:0016620	NA	NA	NA
Aldh18a1	2107	2205	2321	2262	2448	2541	61.1	64.57	80.02	73.02	74.24	66.55	33.89	35.4	37.17	33.88	34.08	36.77	0.992783	0.959658	0.973415	0.999803	1	0.999256	aldehyde dehydrogenase 18 family, member A1	GO:0006536;GO:0006561;GO:0006592;GO:0008152;GO:0008652;GO:0009266;GO:0016310;GO:0019240	GO:0000166;GO:0003824;GO:0004349;GO:0004349;GO:0004350;GO:0004350;GO:0005524;GO:0016301;GO:0016491;GO:0016620;GO:0016740;GO:0042802	GO:0005737;GO:0005739;GO:0005739;GO:0005739;GO:0005743;GO:0016020;GO:0031966	mmu00330	1.2.1.41;2.7.2.11
Aldh2	4115	3594	4646	4873	5247	4722	156.76	134.3	209.97	203.68	211.24	162.22	86.95	73.63	97.52	94.5	96.98	89.63	1.20601	1.2652	0.853791	0.998433	0	0.995249	aldehyde dehydrogenase 2, mitochondrial	GO:0006117;GO:0008631;GO:0014070;GO:0043066;GO:0048149;GO:0050727;GO:0110095;GO:2000377	GO:0004029;GO:0004029;GO:0005515;GO:0016491;GO:0016620;GO:0042802;GO:0043878;GO:0051287;GO:0070404	GO:0005739;GO:0005739;GO:0005759	mmu00010;mmu00053;mmu00071;mmu00280;mmu00310;mmu00330;mmu00340;mmu00380;mmu00410;mmu00561;mmu00620	1.2.1.3
Aldh3b1	953	833	785	767	990	824	54.56	48.08	53.48	48.88	59.29	42.54	30.26	26.36	24.84	22.68	27.22	23.5	1.03076	0.949658	1.13391	0.999671	0.931623	0.996211	aldehyde dehydrogenase 3 family, member B1	GO:0006081;GO:0006979;GO:0034599;GO:0046185	GO:0004028;GO:0004029;GO:0004030;GO:0016491;GO:0016620;GO:0018477;GO:0018479	GO:0005737;GO:0005737;GO:0005829;GO:0005886;GO:0016020	mmu00010;mmu00340;mmu00350;mmu00360;mmu00410;mmu00980;mmu00982;mmu05204	1.2.1.28;1.2.1.5;1.2.1.7
Aldh3b2	2	1	0	0	0	1	0.1	0.05	0	0	0	0.04	0.05	0.03	0	0	0	0.02	0.68452	0.280164	1.08258	1	1	0.996213	aldehyde dehydrogenase 3 family, member B2	GO:0006081	GO:0004028;GO:0004029;GO:0004030;GO:0016491;GO:0016620;GO:0043878	GO:0005811	mmu00010;mmu00340;mmu00350;mmu00360;mmu00410;mmu00980;mmu00982;mmu05204	1.2.1.3
Aldh3b3	0	0	0	1	0	0	0	0	0	0.06	0	0	0	0	0	0.03	0	0	NA	0.886745	NA	NA	1	NA	aldehyde dehydrogenase 3 family, member B3	GO:0006081	GO:0004028;GO:0004029;GO:0016491;GO:0016620;GO:0043878	GO:0005737;GO:0005886;GO:0016020	mmu00010;mmu00340;mmu00350;mmu00360;mmu00410;mmu00980;mmu00982;mmu05204	1.2.1.3
Aldh4a1	419	409	400	388	409	474	12.79	12.6	14.52	13.18	13.06	13.07	7.09	6.91	6.74	6.12	5.99	7.22	0.987245	0.874848	0.967946	1	1	0.99815	aldehyde dehydrogenase 4 family, member A1	GO:0006560;GO:0010133	GO:0003842;GO:0003842;GO:0004029;GO:0016491;GO:0016620;GO:0042802;GO:0043878	GO:0005739;GO:0005739;GO:0005829	mmu00250;mmu00330	1.2.1.88
Aldh8a1	1	4	11	3	2	6	0.05	0.19	0.61	0.15	0.1	0.25	0.03	0.1	0.28	0.07	0.04	0.14	1.37378	0.550372	0.766295	0.996728	1	0.995992	aldehyde dehydrogenase 8 family, member A1	GO:0042573;GO:0042574;GO:0042574;GO:0042904	GO:0001758;GO:0001758;GO:0001758;GO:0016491;GO:0016620;GO:0047102	GO:0005737	NA	1.2.1.32
Aldh9a1	1547	1300	1587	1492	1905	1504	56.21	47.68	68.58	60.35	72.4	49.34	31.18	26.14	31.85	28	33.24	27.26	1.19034	1.17733	0.969598	1	0.918055	0.998955	aldehyde dehydrogenase 9, subfamily A1	GO:0006081;GO:0009437;GO:0042136;GO:0051289	GO:0004029;GO:0004029;GO:0016491;GO:0016620;GO:0019145;GO:0019145;GO:0042802;GO:0043176;GO:0043878;GO:0047105;GO:0047105;GO:0051287	GO:0005737;GO:0005739;GO:0005829;GO:0005829	mmu00010;mmu00053;mmu00071;mmu00280;mmu00310;mmu00330;mmu00340;mmu00380;mmu00410;mmu00561;mmu00620	1.2.1.3;1.2.1.47
Aldh1a1	10216	10020	3662	4094	5082.96	6876.96	524.53	518.9	223.72	234	273.01	318.51	290.94	284.5	103.91	108.57	125.34	175.98	0.707038	0.411564	1.63437	0.999797	0	2.7841e-07	aldehyde dehydrogenase family 1, subfamily A1	GO:0001523;GO:0002072;GO:0002138;GO:0006979;GO:0030392;GO:0042493;GO:0042572;GO:0042573;GO:0042573;GO:0042573;GO:0042904;GO:0042905;GO:0043065;GO:0045471;GO:0048048;GO:0110095;GO:0120163	GO:0001758;GO:0004028;GO:0004029;GO:0004029;GO:0016491;GO:0016620;GO:0018479;GO:0018479;GO:0042802;GO:0051287	GO:0005634;GO:0005737;GO:0005829	mmu00830	1.2.1.36
Aldh1a2	0	0	1	1	0	0	0	0	0.05	0.05	0	0	0	0	0.03	0.02	0	0	0.813119	0.886745	NA	1	1	NA	aldehyde dehydrogenase family 1, subfamily A2	GO:0001523;GO:0001568;GO:0001936;GO:0001947;GO:0002138;GO:0003007;GO:0007507;GO:0008284;GO:0008285;GO:0009855;GO:0009952;GO:0009952;GO:0009954;GO:0010628;GO:0014032;GO:0014032;GO:0016331;GO:0021915;GO:0030182;GO:0030324;GO:0030326;GO:0030900;GO:0030902;GO:0031016;GO:0031076;GO:0034097;GO:0035115;GO:0035799;GO:0042573;GO:0042573;GO:0042573;GO:0042574;GO:0042904;GO:0043010;GO:0043065;GO:0048384;GO:…	GO:0001758;GO:0001758;GO:0004028;GO:0004029;GO:0016491;GO:0016620;GO:0016918	GO:0005737;GO:0005829;GO:0048471	mmu00830	1.2.1.36
Aldh1a3	3679	3751	6674	6304	7486	5524	110.76	114.02	238.9	211.28	235.7	150.19	61.43	62.51	110.96	98.02	108.21	82.98	1.39931	1.65405	0.761723	0.99972	2.64651e-05	0.707048	aldehyde dehydrogenase family 1, subfamily A3	GO:0002072;GO:0002138;GO:0002138;GO:0002138;GO:0006081;GO:0007626;GO:0021768;GO:0031076;GO:0031076;GO:0042472;GO:0042573;GO:0042573;GO:0042573;GO:0042574;GO:0043065;GO:0043065;GO:0043584;GO:0048048;GO:0048048;GO:0048386;GO:0050885;GO:0051289;GO:0060013;GO:0060166;GO:0060324;GO:0070384	GO:0001758;GO:0004028;GO:0004029;GO:0004029;GO:0004030;GO:0004030;GO:0016491;GO:0016620;GO:0042803;GO:0070324;GO:0070403	GO:0005737;GO:0005737	mmu00010;mmu00340;mmu00350;mmu00360;mmu00410;mmu00980;mmu00982;mmu05204	1.2.1.36
Aldh1a7	292	294	158	128	231.04	277.04	14.78	15.01	9.51	7.21	12.23	12.65	8.2	8.23	4.42	3.35	5.62	6.99	0.764487	0.556056	1.19009	0.998998	0.347941	0.992709	aldehyde dehydrogenase family 1, subfamily A7	GO:0030392;GO:0042573;GO:0110095	GO:0004028;GO:0004029;GO:0004029;GO:0016491;GO:0016620;GO:0018479;GO:0018479;GO:0042802;GO:0043878	GO:0005737;GO:0005829	mmu00830	1.2.1.3
Aldh3a1	16223	13191	8832	7262	7526	14084	1069.11	875.39	690.39	531.61	517.53	836.49	592.99	479.95	320.67	246.64	237.6	462.16	0.953491	0.504058	1.05061	0.999876	0	0.99974	aldehyde dehydrogenase family 3, subfamily A1	GO:0001666;GO:0006081;GO:0006081;GO:0008284;GO:0014070;GO:0042493;GO:0051384;GO:0051591	GO:0004028;GO:0004028;GO:0004028;GO:0004028;GO:0004029;GO:0004029;GO:0004030;GO:0008106;GO:0016491;GO:0016620;GO:0018479	GO:0005737;GO:0005737;GO:0005737;GO:0005783;GO:0005829;GO:0005886;GO:0016021	mmu00010;mmu00340;mmu00350;mmu00360;mmu00410;mmu00980;mmu00982;mmu05204	1.2.1.5
Aldh3a2	2182	2044	1717	1958	1867	2100	70.08	66.27	65.57	70	62.71	60.9	38.87	36.34	30.45	32.48	28.79	33.65	0.943818	0.842714	1.09181	0.999716	0.152867	0.998541	aldehyde dehydrogenase family 3, subfamily A2	GO:0000302;GO:0006081;GO:0006081;GO:0006629;GO:0006631;GO:0006714;GO:0007417;GO:0007422;GO:0008544;GO:0033306;GO:0046292;GO:0046458	GO:0004028;GO:0004028;GO:0004029;GO:0004029;GO:0016491;GO:0016620;GO:0042803;GO:0043878;GO:0046577;GO:0050061;GO:0052814	GO:0005634;GO:0005739;GO:0005743;GO:0005777;GO:0005783;GO:0005783;GO:0005829;GO:0016020;GO:0016021;GO:0042406;GO:0043231	mmu00010;mmu00053;mmu00071;mmu00280;mmu00310;mmu00330;mmu00340;mmu00380;mmu00410;mmu00561;mmu00620	1.2.1.3;1.2.1.94
Aldh6a1	1583	1673	1601	1434	1851	1791	47.43	50.61	57.03	47.83	58	48.46	26.31	27.75	26.49	22.19	26.63	26.78	0.939913	0.88441	1.04782	1	0.941149	0.998982	aldehyde dehydrogenase family 6, subfamily A1	GO:0006210;GO:0006210;GO:0006573;GO:0006574;GO:0006574;GO:0019484;GO:0019859;GO:0050873	GO:0004491;GO:0004491;GO:0016491;GO:0016620;GO:0016790;GO:0018478;GO:0018478	GO:0005654;GO:0005739;GO:0005739;GO:0005739	mmu00280;mmu00410;mmu00562;mmu00640	1.2.1.18;1.2.1.27
Aldh7a1	583	503	511	557	643	603	19.27	16.78	20.08	20.5	22.23	18	10.69	9.2	9.33	9.51	10.21	9.94	1.07263	1.07021	0.935763	0.999766	0.9207	0.997948	aldehyde dehydrogenase family 7, member A1	NA	GO:0004029;GO:0004043;GO:0008802;GO:0016491;GO:0016620;GO:0042802;GO:0043878	GO:0005634;GO:0005737;GO:0005739;GO:0005739;GO:0005829	mmu00010;mmu00053;mmu00071;mmu00260;mmu00280;mmu00310;mmu00330;mmu00340;mmu00380;mmu00410;mmu00561;mmu00620	1.2.1.3;1.2.1.31;1.2.1.8
Aox1	1127	1030	1230	1214	1431	1048	26.16	24.15	33.94	31.37	34.74	21.98	14.51	13.24	15.76	14.56	15.95	12.14	1.13049	1.15376	1.10243	0.998948	0.720933	0.997707	aldehyde oxidase 1	GO:0017144;GO:0017144	GO:0004031;GO:0004031;GO:0004031;GO:0005506;GO:0009055;GO:0016491;GO:0042802;GO:0042803;GO:0042803;GO:0043546;GO:0046872;GO:0050250;GO:0050660;GO:0051287;GO:0051536;GO:0051537;GO:0071949;GO:0102797;GO:0102798	GO:0005737;GO:0005829;GO:0005829	mmu00280;mmu00350;mmu00380;mmu00750;mmu00760;mmu00830;mmu00982;mmu04630	1.2.3.1
Aox2	4	0	0	0	0	0	0.09	0	0	0	0	0	0.05	0	0	0	0	0	2.14772	NA	NA	0.99679	NA	NA	aldehyde oxidase 2	NA	GO:0004031;GO:0005506;GO:0009055;GO:0016491;GO:0046872;GO:0050660;GO:0051287;GO:0051536;GO:0051537;GO:0071949;GO:0102797;GO:0102798	GO:0005737	mmu00280;mmu00350;mmu00380;mmu00750;mmu00760;mmu00830;mmu00982;mmu04630	1.2.3.1
Aox3	42	30	56	58	52	54	0.98	0.71	1.55	1.51	1.27	1.14	0.54	0.39	0.72	0.7	0.58	0.63	1.5605	1.60572	0.626468	0.998896	1	0.976865	aldehyde oxidase 3	NA	GO:0004031;GO:0004031;GO:0005506;GO:0009055;GO:0009055;GO:0016491;GO:0030151;GO:0046872;GO:0050660;GO:0051287;GO:0051536;GO:0051537;GO:0071949;GO:0102797;GO:0102798	GO:0005737	mmu00280;mmu00350;mmu00380;mmu00750;mmu00760;mmu00830;mmu00982;mmu04630	1.2.3.1
Aox4	2	1	0	2	0	1	0.04	0.02	0	0.05	0	0.02	0.02	0.01	0	0.02	0	0.01	0.68452	0.690858	1.08258	1	1	0.996213	aldehyde oxidase 4	NA	GO:0004031;GO:0004031;GO:0005506;GO:0009055;GO:0016491;GO:0030151;GO:0046872;GO:0050660;GO:0051287;GO:0051536;GO:0051537;GO:0071949;GO:0102797;GO:0102798	GO:0005737	mmu00280;mmu00350;mmu00380;mmu00750;mmu00760;mmu00830;mmu00982;mmu04630	1.2.3.1
Aldh5a1	128	140	165	191	185	130	2.29	2.54	3.52	3.81	3.47	2.11	1.27	1.39	1.63	1.77	1.59	1.16	1.03158	1.20233	1.20727	0.999551	1	0.993756	aldhehyde dehydrogenase family 5, subfamily A1	GO:0006105;GO:0006105;GO:0006536;GO:0007417;GO:0009448;GO:0009450;GO:0009450;GO:0009791;GO:0042135	GO:0004777;GO:0004777;GO:0009013;GO:0016491;GO:0016620;GO:0031406;GO:0042802;GO:0051287	GO:0005739;GO:0005739;GO:0005739	mmu00250;mmu00650	1.2.1.24
Akr1a1	10562	9954	7011	7721	7945	11515	795.97	755.66	629.15	647.71	626.53	781.74	441.49	414.31	292.22	300.51	287.65	431.91	0.877868	0.70767	0.969675	0.999836	0	0.999732	aldo-keto reductase family 1, member A1 (aldehyde reductase)	GO:0019853;GO:0019853;GO:0019853;GO:0042840;GO:0042840;GO:0044597;GO:0044598;GO:0046185;GO:0110095;GO:0110095	GO:0004032;GO:0004032;GO:0004032;GO:0004032;GO:0008106;GO:0016491;GO:0019726;GO:0047655;GO:0047834;GO:0047939;GO:0047939;GO:0047939;GO:0047941;GO:0047941	GO:0005737;GO:0005829;GO:0005829;GO:0005886;GO:0016020;GO:0016324;GO:0045202;GO:0045202	mmu00010;mmu00040;mmu00561	1.1.1.19;1.1.1.2;1.1.1.20;1.1.1.33;1.1.1.372;1.1.1.54
Akr1b10	1257	1269	1020	1008	1163	1428	100.27	101.95	96.9	89.51	97.08	102.59	55.61	55.9	45.01	41.53	44.57	56.68	0.886959	0.768355	0.996841	0.999485	9.27446e-05	0.999008	aldo-keto reductase family 1, member B10 (aldose reductase)	GO:0001523;GO:0016488;GO:0044597;GO:0044598;GO:0110095	GO:0001758;GO:0004032;GO:0008106;GO:0045550;GO:0047718;GO:0052650	GO:0005739;GO:0005739;GO:0005829	mmu00040;mmu00051;mmu00052;mmu00561;mmu00790	1.1.1.2
Akr1b3	516.35	512.18	464.44	553.67	489.84	709.78	39.27	39.24	42.06	46.87	38.98	48.63	21.78	21.51	19.54	21.75	17.9	26.87	0.944333	0.91918	0.809579	1	0.870079	0.978025	aldo-keto reductase family 1, member B3 (aldose reductase)	GO:0001523;GO:0001894;GO:0002070;GO:0003091;GO:0005996;GO:0006061;GO:0009414;GO:0010033;GO:0031098;GO:0035809;GO:0035809;GO:0042415;GO:0043066;GO:0044597;GO:0044598;GO:0046427;GO:0048661;GO:0070301;GO:0071475;GO:0072061;GO:0072205;GO:0097238;GO:1901360	GO:0001758;GO:0004032;GO:0004032;GO:0004032;GO:0016491;GO:0018505;GO:0043795;GO:0047655;GO:0047834;GO:0052650	GO:0005615;GO:0005654;GO:0005737;GO:0005829;GO:0005829;GO:0032838;GO:0033010;GO:0042629;GO:0043220;GO:0048471;GO:0097454	mmu00040;mmu00051;mmu00052;mmu00561;mmu00790	1.1.1.21;1.1.1.300;1.1.1.372;1.1.1.54
Akr1b7	155	134	130	151	155	195	13.36	11.63	13.35	14.49	13.98	15.13	7.41	6.38	6.2	6.72	6.42	8.36	1.04355	1.02205	0.771392	1	1	0.983201	aldo-keto reductase family 1, member B7	GO:0001523;GO:0016488;GO:0044255;GO:0044597;GO:0044598;GO:0110095	GO:0001758;GO:0004032;GO:0008106;GO:0016491;GO:0045550;GO:0047718;GO:0047834;GO:0052650	GO:0005737;GO:0005739;GO:0005739;GO:0005829	mmu00040;mmu00051;mmu00052;mmu00561;mmu00790	1.1.1.21
Akr1b8	2482	2332	2085	2170	2403	2258	204.03	193.04	204.14	198.57	206.72	167.15	113.17	105.84	94.82	92.13	94.91	92.35	0.967948	0.880899	1.15847	0.999762	0.0147139	0.995442	aldo-keto reductase family 1, member B8	GO:0001523;GO:0016488;GO:0044597;GO:0044598;GO:0110095	GO:0001758;GO:0004032;GO:0004303;GO:0008106;GO:0016491;GO:0016616;GO:0045550;GO:0047718;GO:0047834;GO:0052650	GO:0005737;GO:0005739;GO:0005739;GO:0005829;GO:0005829	mmu00040;mmu00051;mmu00052;mmu00561;mmu00790	1.1.1.21
Akr1c12	251.64	255.97	150.91	138.04	191.52	240.7	22.01	22.54	15.73	13.44	17.53	18.95	12.21	12.36	7.3	6.24	8.05	10.47	0.781865	0.578739	1.19252	0.998951	0.00217848	0.992911	aldo-keto reductase family 1, member C12	GO:0006805;GO:0008202	GO:0001758;GO:0004032;GO:0004032;GO:0004033;GO:0004033;GO:0004745;GO:0016229;GO:0016655;GO:0018636;GO:0031406;GO:0032052;GO:0035410;GO:0045550;GO:0045703;GO:0047020;GO:0047023;GO:0047042;GO:0047086;GO:0047086;GO:0047115;GO:0047743;GO:0047787	GO:0005634;GO:0005737;GO:0005829;GO:0005829	NA	NA
Akr1c13	2092.36	2102.03	1205.09	1367.96	1429.48	2277.3	182.87	184.95	125.47	133.09	130.75	179.18	101.43	101.41	58.28	61.75	60.03	99	0.783435	0.598255	1.0354	0.999572	0	0.999186	aldo-keto reductase family 1, member C13	GO:0006805;GO:0008202	GO:0001758;GO:0004032;GO:0004032;GO:0004033;GO:0004033;GO:0004745;GO:0016229;GO:0016491;GO:0016655;GO:0018636;GO:0031406;GO:0032052;GO:0035410;GO:0045550;GO:0045703;GO:0047020;GO:0047023;GO:0047042;GO:0047086;GO:0047086;GO:0047115;GO:0047743;GO:0047787;GO:0047834	GO:0005634;GO:0005737;GO:0005829;GO:0005829	NA	NA
Akr1c14	1378	1315	915	953	984	1246	58.33	56.17	46.07	44.91	43.57	47.6	32.35	30.8	21.4	20.83	20	26.3	0.866476	0.662175	1.18379	0.999574	1.03251e-14	0.99097	aldo-keto reductase family 1, member C14	GO:0006693;GO:0008202;GO:0042448;GO:0044597;GO:0044598	GO:0001758;GO:0004032;GO:0004032;GO:0004033;GO:0004745;GO:0016229;GO:0016229;GO:0016655;GO:0018636;GO:0031406;GO:0032052;GO:0032052;GO:0035410;GO:0045550;GO:0045703;GO:0047020;GO:0047023;GO:0047023;GO:0047023;GO:0047042;GO:0047086;GO:0047086;GO:0047115;GO:0047743;GO:0047787	GO:0005634;GO:0005737;GO:0005829;GO:0005829	NA	1.1.1.213;1.1.1.50
Akr1c18	699	693	361	378	378	593	64.49	64.35	39.68	38.82	36.5	49.24	35.77	35.28	18.43	18.01	16.76	27.2	0.766841	0.490731	1.31065	0.999319	0	0.878086	aldo-keto reductase family 1, member C18	GO:0006693;GO:0006709;GO:0006709;GO:0007567;GO:0008202;GO:0042448;GO:0042448;GO:0042448;GO:0044597;GO:0044598;GO:0050810;GO:0071560	GO:0001758;GO:0004032;GO:0004032;GO:0004033;GO:0004745;GO:0016229;GO:0016491;GO:0016655;GO:0018636;GO:0031406;GO:0032052;GO:0032052;GO:0035410;GO:0045550;GO:0045703;GO:0047006;GO:0047006;GO:0047006;GO:0047020;GO:0047023;GO:0047023;GO:0047042;GO:0047086;GO:0047086;GO:0047115;GO:0047743;GO:0047787;GO:0047834	GO:0005634;GO:0005737;GO:0005829;GO:0005829	mmu00140	1.1.1.149
Akr1c19	0	2	0	0	1	5	0	0.17	0	0	0.09	0.39	0	0.1	0	0	0.04	0.22	0.22495	0.32851	0.496449	1	1	0.993927	aldo-keto reductase family 1, member C19	GO:0008202	GO:0001758;GO:0004032;GO:0004032;GO:0004033;GO:0004745;GO:0016229;GO:0016655;GO:0018636;GO:0031406;GO:0032052;GO:0035410;GO:0045550;GO:0045703;GO:0047020;GO:0047023;GO:0047042;GO:0047086;GO:0047086;GO:0047115;GO:0047743;GO:0047787	GO:0005634;GO:0005737;GO:0005829;GO:0005829	NA	NA
Akr1c20	0	0	0	1	0	0	0	0	0	0.09	0	0	0	0	0	0.04	0	0	NA	0.886745	NA	NA	1	NA	aldo-keto reductase family 1, member C20	GO:0006693;GO:0006694;GO:0008202;GO:0042448;GO:0042493;GO:0043627;GO:0044597;GO:0044598	GO:0001758;GO:0004032;GO:0004032;GO:0004033;GO:0004033;GO:0004745;GO:0016229;GO:0016655;GO:0018636;GO:0031406;GO:0032052;GO:0032052;GO:0035410;GO:0045550;GO:0045703;GO:0047006;GO:0047020;GO:0047023;GO:0047023;GO:0047042;GO:0047045;GO:0047086;GO:0047086;GO:0047115;GO:0047743;GO:0047787	GO:0005634;GO:0005737;GO:0005829;GO:0005829	NA	NA
Akr1c21	0	0	1	0	0	0	0	0	0.11	0	0	0	0	0	0.05	0	0	0	0.813119	NA	NA	1	NA	NA	aldo-keto reductase family 1, member C21	GO:0006629;GO:0006693;GO:0006694;GO:0008202;GO:0008202;GO:0042448;GO:0044597;GO:0044598	GO:0001758;GO:0004032;GO:0004032;GO:0004033;GO:0004033;GO:0004745;GO:0005496;GO:0016229;GO:0016491;GO:0016655;GO:0018636;GO:0031406;GO:0032052;GO:0032052;GO:0033764;GO:0033764;GO:0035410;GO:0045550;GO:0045703;GO:0047020;GO:0047023;GO:0047023;GO:0047023;GO:0047023;GO:0047024;GO:0047042;GO:0047086;GO:0047086;GO:0047115;GO:0047743;GO:0047787;GO:0047834;GO:0070401;GO:0070402;GO:0072555;GO:0072582;GO:…	GO:0005634;GO:0005737;GO:0005829;GO:0005829	NA	1.1.1.209
Akr1c6	1	0	1	0	2	0	0.08	0	0.09	0	0.16	0	0.04	0	0.04	0	0.08	0	1.11192	1.53006	NA	1	0.423474	NA	aldo-keto reductase family 1, member C6	GO:0006629;GO:0006693;GO:0006694;GO:0008202;GO:0008202;GO:0042448;GO:0042493;GO:0043627;GO:0044597;GO:0044598;GO:0048025	GO:0001758;GO:0004032;GO:0004032;GO:0004033;GO:0004303;GO:0004745;GO:0016229;GO:0016491;GO:0016655;GO:0018636;GO:0031406;GO:0032052;GO:0032052;GO:0035410;GO:0045550;GO:0045703;GO:0047006;GO:0047020;GO:0047023;GO:0047023;GO:0047042;GO:0047045;GO:0047086;GO:0047086;GO:0047115;GO:0047743;GO:0047787;GO:0047834	GO:0005634;GO:0005737;GO:0005829;GO:0005829	NA	NA
Akr1cl	0	0	0	0	0	0	0	0	0	0	0	0	0	0	0	0	0	0	NA	NA	NA	NA	NA	NA	aldo-keto reductase family 1, member C-like	GO:0006693;GO:0008202;GO:0042448;GO:0044597;GO:0044598	GO:0001758;GO:0004032;GO:0004032;GO:0004033;GO:0004745;GO:0016229;GO:0016655;GO:0018636;GO:0031406;GO:0032052;GO:0032052;GO:0035410;GO:0045550;GO:0045703;GO:0047020;GO:0047023;GO:0047023;GO:0047042;GO:0047086;GO:0047086;GO:0047115;GO:0047743;GO:0047787	GO:0005634;GO:0005737;GO:0005829;GO:0005829	NA	NA
Akr1d1	0	0	0	0	0	0	0	0	0	0	0	0	0	0	0	0	0	0	NA	NA	NA	NA	NA	NA	aldo-keto reductase family 1, member D1	GO:0006629;GO:0006699;GO:0006707;GO:0007586;GO:0008202;GO:0008207;GO:0008209;GO:0008209;GO:0016042;GO:0030573	GO:0004032;GO:0016229;GO:0016491;GO:0047086;GO:0047568;GO:0047787;GO:0047834	GO:0005737;GO:0005829;GO:0005829	mmu00120;mmu00140	1.3.1.3
Akr1e1	1059	1090	737	784	895	1123	65.08	67.53	53.91	53.63	57.54	62.22	36.1	37.02	25.04	24.88	26.42	34.38	0.817194	0.691663	1.08874	0.999362	1.08691e-13	0.998107	aldo-keto reductase family 1, member E1	NA	GO:0004032;GO:0016491;GO:0047834;GO:0050571	GO:0005737;GO:0005829	NA	1.1.1.263
Akr7a5	470	432	320	396	356	512	30.09	27.88	24.39	28.22	23.85	29.55	16.69	15.28	11.33	13.09	10.95	16.33	0.906757	0.784261	0.946517	0.99942	0.17217	0.997995	aldo-keto reductase family 7, member A5 (aflatoxin aldehyde reductase)	NA	GO:0004032;GO:0016491;GO:0019119;GO:0042802;GO:0047834	GO:0005635;GO:0005737;GO:0005739;GO:0005794;GO:0005829	mmu00980	1.1.1.n11
Aldoart1	0	0	0	0	0	0	0	0	0	0	0	0	0	0	0	0	0	0	NA	NA	NA	NA	NA	NA	aldolase 1 A, retrogene 1	GO:0006000;GO:0006096;GO:0006096;GO:0006754;GO:0006941;GO:0007339;GO:0008360;GO:0030388;GO:0030388;GO:0046716	GO:0004332;GO:0004332;GO:0008092;GO:0042802;GO:0070061	GO:0005829;GO:0005829;GO:0015629;GO:0035686;GO:0061827;GO:0070062	mmu00010;mmu00030;mmu00051	4.1.2.13
Aldoart2	0	0	0	1	0.75	2	0	0	0	0.07	0.05	0.11	0	0	0	0.03	0.02	0.06	NA	1.14648	0.191647	NA	1	0.989183	aldolase 1 A, retrogene 2	GO:0006000;GO:0006096;GO:0006096;GO:0006754;GO:0006941;GO:0007339;GO:0008360;GO:0030388;GO:0030388;GO:0046716	GO:0004332;GO:0004332;GO:0008092;GO:0042802;GO:0070061	GO:0005829;GO:0005829;GO:0015629;GO:0061827;GO:0070062	NA	NA
Aldoa	14629	14681	11985	13693	13874.2	17728	1027.12	1038.75	1002.15	1070.16	1019.17	1121.61	569.7	569.52	465.47	496.5	467.91	619.69	0.89659	0.844573	0.928942	0.999819	2.39475e-13	0.999691	aldolase A, fructose-bisphosphate	GO:0006000;GO:0006096;GO:0006096;GO:0006754;GO:0006941;GO:0007339;GO:0008360;GO:0019242;GO:0030335;GO:0030388;GO:0030388;GO:0046716;GO:0061615	GO:0002020;GO:0004332;GO:0004332;GO:0004332;GO:0004332;GO:0004332;GO:0008092;GO:0042802;GO:0070061	GO:0000792;GO:0005615;GO:0005737;GO:0005737;GO:0005739;GO:0005829;GO:0005829;GO:0005886;GO:0015629;GO:0016020;GO:0030018;GO:0032991;GO:0035686;GO:0043209;GO:0061827;GO:0070062	mmu00010;mmu00030;mmu00051;mmu04066	4.1.2.13
Aldob	0	0	19	5	19	2	0	0	1.17	0.29	1.03	0.09	0	0	0.54	0.13	0.47	0.05	8.38708	11.174	0.191647	0.985965	0.0974699	0.989183	aldolase B, fructose-bisphosphate	GO:0006000;GO:0006096;GO:0006096;GO:0006116;GO:0010043;GO:0030388;GO:0030388;GO:0032781;GO:0043434;GO:0061615;GO:0061624;GO:0061625;GO:0070072	GO:0003824;GO:0004332;GO:0004332;GO:0004332;GO:0004332;GO:0008092;GO:0016829;GO:0031210;GO:0042802;GO:0051117;GO:0061609;GO:0061609;GO:0061609;GO:0070061	GO:0005634;GO:0005737;GO:0005764;GO:0005815;GO:0005829;GO:0005829;GO:0005856;GO:0005886;GO:0030867;GO:0030868;GO:0034451;GO:0043231;GO:0048471	mmu00010;mmu00030;mmu00051	4.1.2.13
Aldoc	10	24	8	8	4	24	0.39	0.93	0.37	0.34	0.16	0.83	0.21	0.51	0.17	0.16	0.07	0.46	0.378548	0.240307	1.11938	1	1	0.996489	aldolase C, fructose-bisphosphate	GO:0006096;GO:0006915;GO:0007568;GO:0030388;GO:0030388	GO:0003824;GO:0004332;GO:0004332;GO:0004332;GO:0008092;GO:0016829;GO:0042802;GO:0044877	GO:0005737;GO:0005739;GO:0005829;GO:0030424;GO:0099524	mmu00010;mmu00030;mmu00051	4.1.2.13
Fam150a	1	2	4	4	1	1	0.13	0.26	0.62	0.58	0.14	0.12	0.07	0.14	0.29	0.27	0.06	0.06	0.909173	0.89504	1.84351	1	0.998738	0.995261	ALK and LTK ligand 1	GO:0010976;GO:0070374;GO:0070374;GO:0070378;GO:0070378	GO:0030298;GO:0030298;GO:0030971;GO:0030971	GO:0005575;GO:0005576	NA	NA
Fam150b	0	0	0	0	0	1	0	0	0	0	0	0.06	0	0	0	0	0	0.04	NA	NA	0.321651	NA	NA	0.994238	ALK and LTK ligand 2	GO:0010976;GO:0070374;GO:0070374;GO:0070378;GO:0070378	GO:0030298;GO:0030298;GO:0030971;GO:0030971	GO:0005575;GO:0005576	NA	NA
Acer1	2	2.98	1	0.99	1.72	3	0.09	0.13	0.05	0.05	0.08	0.12	0.05	0.07	0.02	0.02	0.04	0.06	0.498039	0.435	1.09867	1	1	0.996271	alkaline ceramidase 1	GO:0006629;GO:0006665;GO:0006672;GO:0010446;GO:0019216;GO:0030148;GO:0030154;GO:0033561;GO:0046512;GO:0046512;GO:0046514;GO:0046514;GO:0046514;GO:0048733;GO:0071277	GO:0016787;GO:0016811;GO:0017040;GO:0017040;GO:0046872;GO:0071633;GO:0102121	GO:0005783;GO:0005783;GO:0016020;GO:0016021	mmu00600;mmu04071	3.5.1.23
Acer2	10	2	15	13	9.67	3	0.85	0.12	0.72	1.02	0.79	0.25	0.47	0.06	0.33	0.47	0.36	0.14	3.63451	3.34565	0.782244	1	1	0.996083	alkaline ceramidase 2	GO:0001953;GO:0006629;GO:0006665;GO:0006672;GO:0006919;GO:0006974;GO:0008284;GO:0010506;GO:0010942;GO:0030330;GO:0032526;GO:0033629;GO:0042981;GO:0046512;GO:0046512;GO:0046514;GO:0090285	GO:0016787;GO:0016811;GO:0017040;GO:0046872;GO:0071633;GO:0071633;GO:0102121	GO:0005794;GO:0016020;GO:0016021;GO:0030173	mmu00600;mmu04071	3.5.1.23
Acer3	662	707	434	476	541	668	16.62	17.93	12.96	13.31	14.21	15.15	9.22	9.83	6.02	6.17	6.52	8.37	0.769755	0.645797	1.1871	0.999072	0.0016002	0.990775	alkaline ceramidase 3	GO:0006629;GO:0006665;GO:0006672;GO:0006954;GO:0008284;GO:0042552;GO:0043067;GO:0046512;GO:0046512;GO:0046514;GO:0046514;GO:0071602;GO:0071602	GO:0005509;GO:0008270;GO:0016787;GO:0016811;GO:0017040;GO:0046872;GO:0070774;GO:0070774;GO:0070774;GO:0071633;GO:0102121	GO:0005783;GO:0005794;GO:0016020;GO:0016021;GO:0030173;GO:0030176;GO:0030176	mmu00600	3.5.1.23
Akp3	1	0	3	0	3	0	0.06	0	0.22	0	0.2	0	0.03	0	0.1	0	0.09	0	1.72192	2.16195	NA	1	0.4104	NA	alkaline phosphatase 3, intestine, not Mn requiring	GO:0006793;GO:0016311;GO:0021915;GO:0022008;GO:0035264;GO:0036342	GO:0000287;GO:0002020;GO:0004035;GO:0004035;GO:0008270	GO:0005886;GO:0005886;GO:0005903;GO:0009897	mmu00730;mmu00790	3.1.3.1
Alpi	25	20	25	37	50	27	1.11	0.9	1.32	1.83	2.32	1.08	0.62	0.49	0.61	0.85	1.07	0.6	1.17994	1.8648	0.833836	1	1	0.996056	alkaline phosphatase, intestinal	GO:0006793;GO:0016311;GO:0016311;GO:0071773	GO:0000287;GO:0002020;GO:0004035;GO:0004035;GO:0008270;GO:0042803	GO:0005886;GO:0005886;GO:0009897;GO:0009986	mmu00730;mmu00790	3.1.3.1
Alpl	234	244	322	324	401	316	9.58	10.08	15.69	14.77	17.18	11.68	5.32	5.53	7.29	6.85	7.89	6.45	1.12978	1.33235	0.866354	0.999309	0.258855	0.995159	alkaline phosphatase, liver/bone/kidney	GO:0001958;GO:0003006;GO:0016311;GO:0046677;GO:0051384;GO:0071407	GO:0003824;GO:0004035;GO:0004035;GO:0004035;GO:0005515;GO:0016462;GO:0016462;GO:0016787;GO:0016791;GO:0046872	GO:0005615;GO:0005886;GO:0005886;GO:0005886;GO:0016020;GO:0031012;GO:0031225;GO:0065010	mmu00730;mmu00790	3.1.3.1
Alppl2	9	8	22	12	8	17	0.44	0.4	1.29	0.66	0.41	0.76	0.25	0.22	0.6	0.31	0.19	0.42	1.7484	1.04557	0.540688	0.9973	1	0.989207	alkaline phosphatase, placental-like 2	GO:0016311	GO:0002020;GO:0003824;GO:0004035;GO:0004035;GO:0004035;GO:0016787;GO:0016791;GO:0046872	GO:0005886;GO:0005886;GO:0009986;GO:0016020;GO:0030016;GO:0031225	mmu00730;mmu00790	3.1.3.1
Alkbh1	319.96	286.11	261.65	273.58	316.94	263.67	17.17	15.49	16.71	16.34	17.79	12.76	9.52	8.49	7.76	7.58	8.17	7.05	1.00198	0.924918	1.21682	0.999705	1	0.989967	alkB homolog 1, histone H2A dioxygenase	GO:0001701;GO:0001764;GO:0001890;GO:0002101;GO:0006281;GO:0006307;GO:0006446;GO:0006448;GO:0010468;GO:0030154;GO:0031175;GO:0035513;GO:0035513;GO:0035552;GO:0042245;GO:0043524;GO:0048589;GO:0070129;GO:0070989;GO:0080111;GO:0080111;GO:1990983;GO:1990983	GO:0000049;GO:0005515;GO:0008198;GO:0008198;GO:0016706;GO:0035515;GO:0035515;GO:0035516;GO:0035516;GO:0035516;GO:0042056;GO:0070579;GO:0140078;GO:1990984	GO:0000791;GO:0005634;GO:0005654;GO:0005737;GO:0005739;GO:0005783	NA	1.14.11.33;1.14.11.51;4.2.99.18
Alkbh2	44	58	48	47	56	45	4.51	5.98	5.86	5.36	6	4.15	2.5	3.28	2.72	2.49	2.76	2.29	0.77623	0.790938	1.44115	1	1	0.986106	alkB homolog 2, alpha-ketoglutarate-dependent dioxygenase	GO:0006281;GO:0006281;GO:0006307;GO:0006307;GO:0006974;GO:0035511;GO:0035511	GO:0004519;GO:0004527;GO:0008198;GO:0008198;GO:0016491;GO:0016706;GO:0043734;GO:0043734;GO:0046872;GO:0051213;GO:0051747;GO:0051747;GO:0051747;GO:0103053	GO:0005634;GO:0005654	NA	1.14.11.33
Alkbh3	632	635	501	624	657	699	55.29	55.92	52.21	60.76	60.15	55.05	30.66	30.66	24.25	28.19	27.61	30.41	0.881686	0.906071	1.01902	0.999398	1	0.998517	alkB homolog 3, alpha-ketoglutarate-dependent dioxygenase	GO:0006281;GO:0006307;GO:0006974;GO:0008283;GO:0035552;GO:0035553	GO:0004519;GO:0004527;GO:0008198;GO:0016491;GO:0016706;GO:0043734;GO:0046872;GO:0051213;GO:0051747;GO:1990930	GO:0005634;GO:0005654;GO:0005737;GO:0005739;GO:0005829	NA	1.14.11.54
4921507L20Rik	0	0	0	1	0	3	0	0	0	0.08	0	0.18	0	0	0	0.04	0	0.1	NA	0.886745	0.136484	NA	1	0.979804	alkB homolog 3, opposite strand 1	GO:0008150	GO:0003674	GO:0005575	NA	NA
Alkbh4	98	101	91	105	90	117	6.02	6.26	6.66	7.18	5.79	6.48	3.34	3.43	3.09	3.33	2.66	3.58	0.917583	0.865605	0.968467	1	1	0.997278	alkB homolog 4, lysine demethylase	GO:0006325;GO:0006482;GO:0006482;GO:0031032;GO:0031032;GO:0036090;GO:0070988;GO:0070989;GO:0080111;GO:1902275	GO:0003779;GO:0003779;GO:0016491;GO:0016706;GO:0032451;GO:0035516;GO:0046872;GO:0051213	GO:0005634;GO:0005737;GO:0030496;GO:0030496;GO:0070938;GO:0070938	NA	1.14.11.51
Alkbh5	1618	1582.15	2767.23	2941	3037	1884	27.15	26.83	55.2	54.95	53.3	28.58	15.06	14.71	25.64	25.49	24.47	15.79	1.39866	1.69799	0.942031	0.999556	0	0.998857	alkB homolog 5, RNA demethylase	GO:0001666;GO:0006397;GO:0006397;GO:0006406;GO:0006406;GO:0007283;GO:0030154;GO:0035553;GO:0035553;GO:0035553;GO:0043488	GO:0004622;GO:0016491;GO:0016706;GO:0035515;GO:0046872;GO:0051213;GO:1990931;GO:1990931	GO:0005634;GO:0005634;GO:0005654;GO:0005794;GO:0005829;GO:0016607;GO:0016607	NA	NA
Alkbh6	181	183	163	185	156	265	21.15	21.49	22.71	24.06	19.08	27.82	11.73	11.78	10.55	11.16	8.76	15.37	0.924618	0.839793	0.775037	1	0.728761	0.977869	alkB homolog 6	GO:0008150	GO:0016491;GO:0016706;GO:0046872;GO:0051213	GO:0005634;GO:0005654;GO:0005737;GO:0005925	NA	3.4.22.17
Alkbh7	108	113	95	129	94	126	12.77	13.56	13.46	16.97	11.7	13.52	7.08	7.44	6.25	7.88	5.37	7.47	0.881676	0.89663	1.00598	1	0.794048	0.997386	alkB homolog 7	GO:0006631;GO:0006631;GO:0006974;GO:0010883;GO:0012501;GO:1902445	GO:0016491;GO:0016706;GO:0046872;GO:0051213	GO:0005739;GO:0005739;GO:0005759;GO:0005759;GO:0005759	NA	NA
Alkbh8	238	254	217	246	271	247	10.89	11.72	11.81	12.53	12.97	10.2	6.04	6.43	5.49	5.81	5.95	5.63	0.882303	0.912493	1.15324	1	1	0.995285	alkB homolog 8, tRNA methyltransferase	GO:0002098;GO:0002098;GO:0002098;GO:0006974;GO:0008152;GO:0030488;GO:0030488;GO:0032259	GO:0000049;GO:0000049;GO:0003676;GO:0003723;GO:0003824;GO:0005506;GO:0008168;GO:0008270;GO:0016300;GO:0016300;GO:0016491;GO:0016706;GO:0016740;GO:0046872;GO:0106335	GO:0005634;GO:0005634;GO:0005654;GO:0005737;GO:0005829;GO:0016604	NA	2.1.1.229
Agmo	1	7	1	4	9	4	0.05	0.34	0.06	0.21	0.45	0.17	0.03	0.19	0.03	0.1	0.21	0.1	0.20902	0.77861	1.86098	1	1	0.993466	alkylglycerol monooxygenase	GO:0006643;GO:0006643;GO:0008610;GO:0046485	GO:0005506;GO:0016491;GO:0050479;GO:0050479	GO:0005783;GO:0005783;GO:0016020;GO:0016021	NA	1.14.16.5
Agps	1354	1413	1652	1765	2131	1422	18.55	19.57	26.9	26.92	30.53	17.61	10.29	10.73	12.49	12.49	14.02	9.73	1.05394	1.24002	1.1146	0.999687	0.6272	0.997578	alkylglycerone phosphate synthase	GO:0006629;GO:0008610	GO:0003824;GO:0008609;GO:0016491;GO:0016740;GO:0050660;GO:0071949	GO:0005730;GO:0005739;GO:0005739;GO:0005777;GO:0005782;GO:0016020	mmu00565;mmu04146	2.5.1.26
Allc	0	2	0	0	0	0	0	0.15	0	0	0	0	0	0.08	0	0	0	0	0.22495	0.193003	5.73141	1	1	0.986439	allantoicase	GO:0000256	GO:0004037;GO:0016787	GO:0005575	mmu00230	3.5.3.4
Aif1	0	0	0	0	0	1	0	0	0	0	0	0.11	0	0	0	0	0	0.06	NA	NA	0.321651	NA	NA	0.994238	allograft inflammatory factor 1	GO:0001774;GO:0001934;GO:0006911;GO:0008284;GO:0010629;GO:0014739;GO:0016601;GO:0030041;GO:0030046;GO:0030335;GO:0032722;GO:0032755;GO:0034599;GO:0042102;GO:0043066;GO:0045429;GO:0048661;GO:0048662;GO:0050921;GO:0051017;GO:0051017;GO:0051017;GO:0051764;GO:0071672;GO:0071673;GO:0071677;GO:0090026;GO:0090271;GO:0097178;GO:0097178;GO:0097178;GO:1900087;GO:2000406	GO:0003779;GO:0005509;GO:0005509;GO:0005515;GO:0046872;GO:0051015;GO:0051015;GO:0051015	GO:0001726;GO:0001891;GO:0005634;GO:0005634;GO:0005737;GO:0005737;GO:0005829;GO:0005856;GO:0005884;GO:0005884;GO:0005884;GO:0005886;GO:0016020;GO:0030027;GO:0030027;GO:0032587;GO:0032587;GO:0032587;GO:0042995;GO:0043204;GO:0048471	NA	NA
Aif1l	649	576	538	594	572	768	22.59	20.24	22.27	23.02	20.83	24.14	12.53	11.1	10.34	10.68	9.56	13.34	1.01739	0.910134	0.841402	0.999677	0.976234	0.990651	allograft inflammatory factor 1-like	GO:0051017;GO:0097178	GO:0003779;GO:0005509;GO:0046872;GO:0051015;GO:0051015	GO:0005737;GO:0005856;GO:0005884;GO:0005884;GO:0005886;GO:0005925;GO:0015629;GO:0016020;GO:0032587;GO:0032991;GO:0042995	NA	NA
Atraid	1524	1438	1241	1295	1421	1799	173.64	164.72	168.18	163.77	168.96	183.87	96.31	90.31	78.12	75.98	77.57	101.59	0.950558	0.848332	0.89667	0.99969	1	0.997675	all-trans retinoic acid induced differentiation factor	GO:0010468;GO:0030154;GO:0030501;GO:0033689;GO:0045669;GO:0045669;GO:1903363	GO:0003674	GO:0005634;GO:0005635;GO:0005765;GO:0005886;GO:0016020;GO:0016021;GO:0043231;GO:0048471	NA	NA
Alms1	281.62	276.92	589.32	654	621.47	312.01	2.83	2.82	7.05	7.33	6.54	2.84	1.57	1.54	3.27	3.4	3	1.57	1.60954	2.06789	0.99559	0.999014	2.22045e-16	0.997959	ALMS1, centrosome and basal body associated	GO:0001678;GO:0001736;GO:0006629;GO:0007286;GO:0007605;GO:0016197;GO:0019722;GO:0030728;GO:0040015;GO:0042593;GO:0042632;GO:0043066;GO:0045598;GO:0046548;GO:0046599;GO:0050673;GO:0051492;GO:0060122;GO:0060271;GO:0120162	GO:0008017;GO:0051393	GO:0005813;GO:0005813;GO:0005814;GO:0005814;GO:0005829	NA	NA
Alms1-ps2	5.38	2.08	5.68	0	1.53	5.99	0.5	0.19	0.63	0	0.15	0.5	0.28	0.11	0.29	0	0.07	0.28	1.69431	0.390618	0.434299	1	1	0.992084	ALMS1, centrosome and basal body associated, pseudogene 2	NA	NA	NA	NA	NA
Ambp	0	0	5	6	13	1	0	0	0.51	0.57	1.15	0.08	0	0	0.23	0.26	0.53	0.04	2.59614	7.69123	0.321651	0.996146	0.0489025	0.994238	alpha 1 microglobulin/bikunin precursor	GO:0010466;GO:0018298;GO:0030163;GO:0051604	GO:0004867;GO:0004867;GO:0019862;GO:0020037;GO:0030414;GO:0042803	GO:0005576;GO:0005615;GO:0005886;GO:0005886;GO:0009986;GO:0009986;GO:0043231;GO:0062023	NA	NA
A3galt2	14	10	15	15	22	6	0.42	0.3	0.54	0.5	0.69	0.16	0.23	0.17	0.25	0.23	0.32	0.09	1.30272	1.52893	1.80588	1	1	0.992569	alpha 1,3-galactosyltransferase 2 (isoglobotriaosylceramide synthase)	GO:0005975;GO:0006688;GO:0006688;GO:0006688;GO:0030259;GO:0030259;GO:0071287	GO:0001962;GO:0001962;GO:0016740;GO:0016757;GO:0016757;GO:0016758;GO:0046872;GO:0047276	GO:0005794;GO:0005794;GO:0016020;GO:0016021;GO:0031982;GO:0031982	mmu00603	2.4.1.87
A4galt	0	2	8	7	3	1	0	0.1	0.47	0.39	0.16	0.04	0	0.06	0.22	0.18	0.07	0.02	1.60123	1.60971	1.84351	0.996927	0.83707	0.995261	alpha 1,4-galactosyltransferase	GO:0001576;GO:0001576;GO:0006629;GO:0006688;GO:0007009	GO:0008378;GO:0008378;GO:0015643;GO:0016740;GO:0016757;GO:0016758;GO:0050512;GO:0050512	GO:0005794;GO:0016020;GO:0016021	mmu00601;mmu00603	2.4.1.228
Aagab	841	797	697	779	758	918	33.4	31.94	32.92	34.44	31.49	32.91	18.52	17.51	15.29	15.98	14.46	18.18	0.953166	0.867205	0.973898	0.999659	0.603009	0.998659	alpha- and gamma-adaptin binding protein	GO:0008150;GO:0015031	GO:0003674	GO:0005737;GO:0005829;GO:0016607	NA	NA
Afp	324	318	152	180	128	299	16.18	16.02	9.03	10.01	6.69	13.47	8.98	8.78	4.2	4.64	3.07	7.44	0.752771	0.440779	1.19271	0.999062	1.81255e-05	0.992226	alpha fetoprotein	GO:0001542;GO:0006810;GO:0019953;GO:0042448;GO:0060395	GO:0004566;GO:0005504;GO:0008270;GO:0046872	GO:0005576;GO:0005615;GO:0005615;GO:0005737;GO:0005737;GO:0005737	mmu04390	NA
Ganab	5610	5124	6363	6723	7259	6230	145.56	134.24	196.34	194.37	196.98	146.11	80.74	73.6	91.19	90.18	90.43	80.73	1.15622	1.22616	0.922605	0.999447	0	0.999288	alpha glucosidase 2 alpha neutral subunit	GO:0005975;GO:0006491;GO:0006491;GO:0006491;GO:0006491;GO:0008152	GO:0003824;GO:0004553;GO:0005515;GO:0015926;GO:0016787;GO:0016798;GO:0030246;GO:0033919;GO:0033919;GO:0033919;GO:0090599;GO:0090599	GO:0005783;GO:0005794;GO:0017177;GO:0017177;GO:0017177;GO:0017177;GO:0043231	mmu00510;mmu04141	3.2.1.207
Atat1	251	255	393	417	479	346	14.96	14.67	26.24	25.82	28.29	18.22	8.3	8.05	12.19	11.98	12.99	10.07	1.26127	1.57271	0.826952	0.999136	1.08785e-07	0.99055	alpha tubulin acetyltransferase 1	GO:0007283;GO:0021542;GO:0045598;GO:0071929;GO:0071929;GO:0071929;GO:1900227	GO:0004468;GO:0016740;GO:0016746;GO:0019799;GO:0019799;GO:0019799	GO:0005737;GO:0005794;GO:0005829;GO:0005856;GO:0005874;GO:0005905;GO:0016020;GO:0030054;GO:0042995;GO:0072686;GO:0097427	NA	2.3.1.108
A4gnt	2	0	0	2	0	2	0.07	0	0	0.08	0	0.07	0.04	0	0	0.04	0	0.04	1.2654	1.59872	0.191647	0.997382	0.413902	0.989183	alpha-1,4-N-acetylglucosaminyltransferase	GO:0006493;GO:0006493;GO:0009101;GO:0050680	GO:0008375;GO:0008375;GO:0008375;GO:0016740;GO:0016757;GO:0016758	GO:0005575;GO:0005794;GO:0016020;GO:0016021	NA	NA
A1bg	0	0	0	0	0	0	0	0	0	0	0	0	0	0	0	0	0	0	NA	NA	NA	NA	NA	NA	alpha-1-B glycoprotein	GO:0008150	GO:0003674	GO:0005576	NA	NA
Azgp1	12	7	4	13	18	16	0.98	0.57	0.39	1.18	1.54	1.17	0.54	0.32	0.18	0.55	0.71	0.65	1.03775	1.76052	0.505418	0.998652	1	0.98743	alpha-2-glycoprotein 1, zinc	GO:0001580;GO:0001916;GO:0002476;GO:0002486;GO:0006955;GO:0007155;GO:0040014	NA	GO:0005576;GO:0005615;GO:0005615;GO:0009897	NA	NA
Ahsg	1	0	13	20	30	4	0.1	0	1.08	1.56	2.33	0.35	0.05	0	0.5	0.72	1.07	0.19	5.98658	18.5326	0.105979	0.989745	6.67653e-06	0.962641	alpha-2-HS-glycoprotein	GO:0001503;GO:0006953;GO:0008584;GO:0010951;GO:0030308;GO:0030502;GO:0030502;GO:0045780;GO:0046627;GO:0050727;GO:0050766;GO:0065003	GO:0004866;GO:0004869;GO:0030294	GO:0005576;GO:0005615;GO:0005794;GO:0031012;GO:0032991;GO:0062023	NA	NA
A2m	0	0	2	0	1	0	0	0	0.05	0	0.02	0	0	0	0.02	0	0.01	0	1.27994	0.869765	NA	0.997322	1	NA	alpha-2-macroglobulin	GO:0001869;GO:0007565;GO:0010466;GO:0010951;GO:0048863	GO:0002020;GO:0002020;GO:0004866;GO:0004866;GO:0004867;GO:0005102;GO:0005515;GO:0019838;GO:0019899;GO:0019959;GO:0019966;GO:0030414;GO:0042802;GO:0043120;GO:0048306;GO:0048403;GO:0048406	GO:0005576;GO:0005615;GO:0005615	mmu04610	NA
Alpk1	667	640	869	838	920	737	14.12	13.69	21.87	19.75	20.37	14.1	7.83	7.51	10.16	9.16	9.35	7.79	1.19076	1.23278	0.974118	0.999356	1	0.998507	alpha-kinase 1	GO:0002376;GO:0002753;GO:0002753;GO:0006468;GO:0009617;GO:0016310;GO:0043123;GO:0045087;GO:0045087	GO:0004674;GO:0005524;GO:0016301;GO:0016740;GO:0048029;GO:0106310;GO:0106311	GO:0005737;GO:0005829	NA	2.7.11.1
Alpk2	0	0	0	2	2	0	0	0	0	0.03	0.03	0	0	0	0	0.01	0.01	0	NA	1.95216	NA	NA	1	NA	alpha-kinase 2	GO:0003007;GO:0003308;GO:0006468;GO:0010468;GO:0016310;GO:0030010;GO:0042981;GO:0055013;GO:1905223	GO:0004674;GO:0005524;GO:0016301;GO:0016740;GO:0106310;GO:0106311	GO:0005886;GO:0016020;GO:0016323	NA	2.7.11.1
Alpk3	1	2	0	1	2	0	0.02	0.03	0	0.02	0.03	0	0.01	0.02	0	0.01	0.02	0	0.360245	0.605954	5.73141	1	1	0.986439	alpha-kinase 3	GO:0006468;GO:0007275;GO:0007507;GO:0016310;GO:0055007;GO:0055013;GO:0055013	GO:0003674;GO:0004674;GO:0005524;GO:0016301;GO:0016740;GO:0106310;GO:0106311	GO:0005634;GO:0005634	NA	2.7.11.1
Amacr	143	117	139	119	124	153	5.74	4.74	6.63	5.31	5.2	5.54	3.18	2.6	3.08	2.47	2.39	3.06	1.18125	0.929233	0.85824	1	1	0.995413	alpha-methylacyl-CoA racemase	GO:0006699;GO:0008206;GO:0008300	GO:0005102;GO:0008111;GO:0008111;GO:0008410;GO:0016853	GO:0005737;GO:0005739;GO:0005739;GO:0005777;GO:0005886;GO:0043231	mmu00120;mmu04146	5.1.99.4
Naglu	921	814	1296	1162	1317	1157	38.46	34.3	64.38	54.02	57.53	43.61	21.33	18.81	29.9	25.06	26.41	24.09	1.35701	1.36713	0.789279	0.999156	1.56103e-06	0.940107	alpha-N-acetylglucosaminidase (Sanfilippo disease IIIB)	GO:0007040;GO:0021680;GO:0042474;GO:0045475;GO:0046548;GO:0060119	GO:0004561	GO:0070062	mmu00531;mmu04142	3.2.1.50
Ammecr1	135	162	341	372	466	161	4.46	5.4	13.39	13.67	16.09	4.8	2.47	2.96	6.22	6.34	7.39	2.65	1.52277	2.31725	1.12833	0.998935	8.97102e-07	0.99629	Alport syndrome, mental retardation, midface hypoplasia and elliptocytosis chromosomal region gene 1	GO:0008150	GO:0003674	GO:0005634;GO:0005634;GO:0005654;GO:0005739	NA	NA
Als2cl	146	164	229	215	245	146	2.91	3.3	5.43	4.73	5.05	2.63	1.61	1.81	2.52	2.19	2.32	1.45	1.1387	1.25399	1.25919	0.999166	1	0.989131	ALS2 C-terminal like	GO:0007032;GO:0008104	GO:0005085;GO:0005096;GO:0005515;GO:0031267;GO:0042802	GO:0005737;GO:0031410	NA	NA
Als2	795.13	817.5	1005.9	1099.72	1099.6	854.55	14.03	14.48	19.77	21.13	19.78	13.89	7.78	7.94	9.18	9.8	9.08	7.67	1.09214	1.20907	1.07306	0.999573	1	0.998187	alsin Rho guanine nucleotide exchange factor	GO:0001662;GO:0001881;GO:0006979;GO:0007032;GO:0007041;GO:0007409;GO:0007528;GO:0007626;GO:0008104;GO:0008219;GO:0016050;GO:0016197;GO:0016601;GO:0035249;GO:0043087;GO:0043547;GO:0045860;GO:0048812;GO:0051260	GO:0005085;GO:0005085;GO:0005096;GO:0005515;GO:0031267;GO:0042802;GO:0042803;GO:0043539	GO:0001726;GO:0005634;GO:0005737;GO:0005737;GO:0005769;GO:0005813;GO:0005813;GO:0005829;GO:0014069;GO:0016020;GO:0030027;GO:0030424;GO:0030425;GO:0030426;GO:0031982;GO:0032991;GO:0043005;GO:0043025;GO:0043197;GO:0043231	mmu05014	NA
Aspscr1	862	778	739	771	734	1036	51.61	45.88	52.3	51.01	46.55	55.78	28.63	25.15	24.29	23.67	21.37	30.82	1.01593	0.870479	0.842459	0.99974	0.481843	0.990472	alveolar soft part sarcoma chromosome region, candidate 1 (human)	GO:0006886;GO:0031401;GO:0042593;GO:0046324	GO:0005515	GO:0005634;GO:0005654;GO:0005737;GO:0005829;GO:0005886;GO:0009898;GO:0012506;GO:0016020;GO:0019898;GO:0030659;GO:0043231;GO:0048471	mmu05202	NA
Alx1	0	0	0	3	3	3	0	0	0	0.14	0.13	0.11	0	0	0	0.06	0.06	0.06	NA	2.67229	0.136484	NA	1	0.979804	ALX homeobox 1	GO:0000122;GO:0001755;GO:0001843;GO:0006355;GO:0006357;GO:0007275;GO:0009952;GO:0010718;GO:0014031;GO:0030326;GO:0045892;GO:0045892;GO:0045893;GO:0045944;GO:0045944;GO:0045944;GO:0045944;GO:0048704;GO:0048704;GO:0060021	GO:0000977;GO:0000977;GO:0000981;GO:0001228;GO:0001228;GO:0003677;GO:0003700;GO:0003700;GO:0005515;GO:0042803;GO:0043565;GO:1990837	GO:0005634;GO:0005634;GO:0005654;GO:0005667;GO:0005794;GO:0016604	NA	NA
Alyref	654	599	390	454	500	663	62.66	57.75	44.52	48.42	50.14	57.16	34.75	31.66	20.68	22.46	23.02	31.58	0.869017	0.715126	1.01345	0.999433	0.999993	0.998494	Aly/REF export factor	GO:0000018;GO:0006397;GO:0006405;GO:0006406;GO:0006406;GO:0008380;GO:0031297;GO:0032786;GO:0046784;GO:0051028	GO:0003676;GO:0003697;GO:0003723;GO:0003729;GO:0062153	GO:0000346;GO:0000781;GO:0005634;GO:0005634;GO:0005634;GO:0005681;GO:0005737;GO:0035145;GO:0071013	mmu03013;mmu03015;mmu03040;mmu05168	NA
Alyref2	117	139	109	100	141	162	9.87	11.81	10.95	9.39	12.45	12.31	5.47	6.47	5.09	4.36	5.72	6.8	0.799603	0.778353	0.962589	1	0.630471	0.997418	Aly/REF export factor 2	GO:0000018;GO:0006397;GO:0006405;GO:0006406;GO:0006406;GO:0008380;GO:0031297;GO:0032786;GO:0046784;GO:0051028	GO:0003676;GO:0003697;GO:0003723;GO:0003729;GO:0062153	GO:0000346;GO:0000781;GO:0005634;GO:0005634;GO:0005681;GO:0005737;GO:0035145;GO:0071013	mmu03013;mmu03015;mmu03040;mmu05168	NA
Ambn	0	0	0	0	0	0	0	0	0	0	0	0	0	0	0	0	0	0	NA	NA	NA	NA	NA	NA	ameloblastin	GO:0007155;GO:0007155;GO:0030198;GO:0031214;GO:0042127;GO:0042475	GO:0008083;GO:0008083;GO:0030021;GO:0030345	GO:0005576;GO:0031012	NA	NA
Amelx	1	0	0	0	0	1	0.15	0	0	0	0	0.14	0.09	0	0	0	0	0.08	0.80869	NA	0.321651	1	NA	0.994238	amelogenin, X-linked	GO:0007155;GO:0007165;GO:0007275;GO:0031214;GO:0034505;GO:0042127;GO:0042475	GO:0005509;GO:0005515;GO:0008083;GO:0030345;GO:0031402;GO:0042802;GO:0042802;GO:0042802;GO:0042803;GO:0046848	GO:0005576;GO:0005604;GO:0005737;GO:0005794;GO:0009986;GO:0030139;GO:0031012;GO:0032991;GO:0062023;GO:0099080	NA	NA
Amtn	0	0	0	0	0	0	0	0	0	0	0	0	0	0	0	0	0	0	NA	NA	NA	NA	NA	NA	amelotin	GO:0007155;GO:0031214;GO:0042475;GO:0042475;GO:0070169;GO:0070175;GO:0070175	GO:0003674	GO:0005576;GO:0005604;GO:0005604;GO:0005604;GO:0005911;GO:0005911;GO:0005911;GO:0031012;GO:0031012;GO:0031012	NA	NA
Amdhd1	1	2	4	0	4	1	0.04	0.09	0.2	0	0.18	0.04	0.02	0.05	0.09	0	0.08	0.02	0.909173	0.865372	1.84351	1	0.477382	0.995261	amidohydrolase domain containing 1	GO:0006547;GO:0006548;GO:0019556	GO:0016787;GO:0016810;GO:0016812;GO:0046872;GO:0050480	GO:0005737	mmu00340	3.5.2.7
Amdhd2	291	252	282	231	307	319	21.15	18.45	24.4	18.69	23.34	20.89	11.73	10.12	11.33	8.67	10.72	11.54	1.1193	0.959604	0.886308	1	0.866404	0.996214	amidohydrolase domain containing 2	GO:0005975;GO:0006044;GO:0006046;GO:0019262	GO:0008448;GO:0008448;GO:0016787;GO:0016810;GO:0046872;GO:0047419	NA	mmu00520	3.5.1.25
Aoc2	67.01	62.79	88	127.41	89.37	66	2.73	2.58	4.27	5.78	3.81	2.43	1.52	1.42	1.98	2.68	1.75	1.34	1.20535	1.57084	1.0667	0.999496	0.553811	0.996912	amine oxidase, copper containing 2 (retina-specific)	GO:0006584;GO:0007601;GO:0009308	GO:0005507;GO:0008131;GO:0016491;GO:0046872;GO:0048038;GO:0052593;GO:0052594;GO:0052595;GO:0052596	GO:0005886	mmu00260;mmu00350;mmu00360;mmu00410	1.4.3.21
Aoc3	4	2	5	8	5	2	0.09	0.05	0.14	0.21	0.12	0.04	0.05	0.03	0.06	0.1	0.06	0.02	1.45187	2.00507	1.09841	1	1	0.996232	amine oxidase, copper containing 3	GO:0002523;GO:0002675;GO:0002687;GO:0007155;GO:0008217;GO:0009308;GO:0009308;GO:0010828;GO:0035902;GO:0042755;GO:0046677;GO:0046677;GO:1902283;GO:1902283	GO:0005507;GO:0005507;GO:0005509;GO:0008131;GO:0016491;GO:0042802;GO:0046872;GO:0046982;GO:0048038;GO:0052593;GO:0052594;GO:0052595;GO:0052596	GO:0005615;GO:0005737;GO:0005769;GO:0005769;GO:0005783;GO:0005783;GO:0005794;GO:0005794;GO:0005886;GO:0005886;GO:0005902;GO:0009986;GO:0016020;GO:0016021;GO:0043231	mmu00260;mmu00350;mmu00360;mmu00410	1.4.3.21
Aoc1	109	84	81	89	82	155	4.21	3.27	3.72	3.82	3.31	5.4	2.33	1.79	1.73	1.77	1.52	2.98	1.10723	0.910564	0.609106	0.999569	1	0.618697	amine oxidase, copper-containing 1	GO:0009308;GO:0009445;GO:0015898;GO:0035874;GO:0046677;GO:0046677;GO:0071280;GO:0071420;GO:0097185	GO:0005507;GO:0005507;GO:0005509;GO:0008131;GO:0008131;GO:0008201;GO:0008270;GO:0016491;GO:0042803;GO:0044877;GO:0046872;GO:0048038;GO:0052597;GO:0052597;GO:0052598;GO:0052599;GO:0052600	GO:0005576;GO:0005615;GO:0005886;GO:0005886;GO:0005923;GO:0070062	mmu00330;mmu00340;mmu00380	1.4.3.22
Acmsd	2	1.01	2	1	0	0	0.09	0.05	0.11	0.05	0	0	0.05	0.03	0.05	0.02	0	0	1.05923	0.48346	3.38936	1	1	0.993495	amino carboxymuconate semialdehyde decarboxylase	GO:0006569;GO:0007568;GO:0019748;GO:0046874;GO:1904985	GO:0001760;GO:0008270;GO:0016787;GO:0016829;GO:0016831;GO:0046872	GO:0005737;GO:0005829;GO:0005829	mmu00380	4.1.1.45
Aimp1	1395	1508	943	1013	1103	1655	134.95	146.8	108.7	109.08	111.68	144.06	74.85	80.48	50.49	50.61	51.28	79.59	0.769581	0.630421	1.0221	0.999243	0	0.999064	aminoacyl tRNA synthetase complex-interacting multifunctional protein 1	GO:0001525;GO:0001937;GO:0006412;GO:0006915;GO:0006954;GO:0007267;GO:0050900;GO:0050900;GO:0070094	GO:0000049;GO:0003723;GO:0005125;GO:0042803;GO:0051020	GO:0005576;GO:0005615;GO:0005634;GO:0005737;GO:0005783;GO:0005794;GO:0005829;GO:0009986;GO:0017101;GO:0017101	NA	NA
Aimp2	471	416	240	279	237	478	45	39.55	26.57	29.17	23.23	40.5	24.96	21.68	12.34	13.53	10.66	22.38	0.85795	0.560007	0.976265	0.999333	7.04796e-07	0.998206	aminoacyl tRNA synthetase complex-interacting multifunctional protein 2	GO:0006412;GO:0006915;GO:0007275;GO:0008285;GO:0030154;GO:0031398;GO:0060510;GO:0065003;GO:1901216;GO:1903632;GO:1903632	GO:0005515;GO:0060090	GO:0005634;GO:0005737;GO:0005829;GO:0017101;GO:0017101;GO:0017101	NA	NA
Acy1	226	215	165	190	170	253	16.64	15.95	14.47	15.58	13.11	16.79	9.23	8.75	6.72	7.23	6.02	9.28	0.897764	0.752794	0.953344	0.99937	0.531629	0.997606	aminoacylase 1	GO:0006520	GO:0004046;GO:0004046;GO:0016787;GO:0042802;GO:0046872	GO:0005737;GO:0070062	mmu00220	3.5.1.14
Aadat	0	0	0	0	0	2	0	0	0	0	0	0.11	0	0	0	0	0	0.06	NA	NA	0.191647	NA	NA	0.989183	aminoadipate aminotransferase	GO:0006103;GO:0006536;GO:0009058;GO:0070189;GO:1901605	GO:0003824;GO:0008483;GO:0016212;GO:0016212;GO:0016740;GO:0030170;GO:0042803;GO:0047536	GO:0005739	mmu00310;mmu00380	2.6.1.39;2.6.1.7
Aasdh	258	255	373	353	369	288	7.13	7.12	12.26	10.86	10.67	7.19	3.96	3.9	5.69	5.04	4.9	3.97	1.23026	1.26918	0.993218	0.99914	1	0.997899	aminoadipate-semialdehyde dehydrogenase	GO:0006629;GO:0006631;GO:0019482;GO:0043041	GO:0000166;GO:0003674;GO:0005524;GO:0016874	GO:0005575	NA	6.2.1.-
Aasdhppt	834	878	654	634	799	958	29.9	31.77	27.88	25.3	29.96	31.01	16.58	17.42	12.95	11.74	13.75	17.13	0.837944	0.733819	1.02805	0.999117	0.105119	0.998701	aminoadipate-semialdehyde dehydrogenase-phosphopantetheinyl transferase	GO:0019878	GO:0000287;GO:0008897;GO:0008897;GO:0016740;GO:0046872	GO:0005737;GO:0005829;GO:0005829	mmu00770	2.7.8.7
Aass	0	0	0	0	1	0	0	0	0	0	0.03	0	0	0	0	0	0.01	0	NA	0.869765	NA	NA	1	NA	aminoadipate-semialdehyde synthase	GO:0006091;GO:0008152;GO:0019477;GO:0019878	GO:0003824;GO:0004753;GO:0016491;GO:0047130;GO:0047131	GO:0005737;GO:0005739;GO:0005739;GO:0043231	mmu00310	1.5.1.8;1.5.1.9
Alad	369	321	271	273	255	421	8.27	7.27	7.22	6.81	5.98	8.52	4.59	3.98	3.35	3.16	2.74	4.71	0.985627	0.739579	0.855456	0.999488	1	0.993952	aminolevulinate, delta-, dehydratase	GO:0006779;GO:0006783;GO:0006783;GO:0006783;GO:0007584;GO:0008152;GO:0010033;GO:0010038;GO:0010043;GO:0033014;GO:0042493;GO:0045471;GO:0046685;GO:0046686;GO:0051260;GO:0071353;GO:1901799	GO:0003824;GO:0004655;GO:0004655;GO:0004655;GO:0008270;GO:0008270;GO:0016829;GO:0042802;GO:0042802;GO:0046872;GO:1904854	GO:0005615;GO:0005829;GO:0005829	mmu00860	4.2.1.24
Alas1	2931	2765	2417	2329	2288	1579	111.8	106.49	109.66	98.94	91.27	54.37	62.01	58.39	50.94	45.9	41.9	30.04	0.956301	0.75135	1.964	0.999762	2.25486e-12	3.0087e-14	aminolevulinic acid synthase 1	GO:0006778;GO:0006783;GO:0009058;GO:0033014;GO:0042541;GO:0048821	GO:0003824;GO:0003870;GO:0003870;GO:0016740;GO:0016746;GO:0030170;GO:0042802	GO:0005654;GO:0005739;GO:0005739;GO:0005739;GO:0005759;GO:0005829	mmu00260;mmu00860	2.3.1.37
Alas2	0	0	0	0	0	0	0	0	0	0	0	0	0	0	0	0	0	0	NA	NA	NA	NA	NA	NA	aminolevulinic acid synthase 2, erythroid	GO:0001666;GO:0006778;GO:0006783;GO:0006783;GO:0006879;GO:0009058;GO:0030218;GO:0033014;GO:0042541;GO:0042541;GO:0048821	GO:0003824;GO:0003870;GO:0003870;GO:0003870;GO:0016740;GO:0016746;GO:0030170;GO:0120225	GO:0005739;GO:0005739;GO:0005739;GO:0005743;GO:0005759	mmu00260;mmu00860	2.3.1.37
Amt	693	599	501	553	594	747	56	48.74	48.21	49.74	50.23	54.36	31.06	26.73	22.39	23.08	23.06	30.03	0.987337	0.859849	0.899557	0.999559	1	0.997071	aminomethyltransferase	GO:0006546;GO:0019464;GO:0019464	GO:0004047;GO:0004047;GO:0008483;GO:0016740	GO:0005654;GO:0005739;GO:0005739;GO:0005739	mmu00260;mmu00630;mmu00670	2.1.2.10
2010111I01Rik	4814	4426	3214	3236	3255	4328	195.54	179.69	135.06	128.31	122.06	157.13	108.46	98.52	62.73	59.53	56.04	86.82	0.901781	0.659617	1.14712	0.999777	0	0.997366	aminopeptidase O	GO:0006508	GO:0004177;GO:0008233;GO:0008237;GO:0008270;GO:0016787;GO:0046872;GO:0070006	GO:0005634;GO:0005730;GO:0005730;GO:0005737	NA	NA
Npepps	1300	1290	2105	2249	2307	1437	31.97	32.04	61.55	61.58	59.34	31.93	17.73	17.57	28.59	28.57	27.24	17.64	1.32626	1.58712	1.00699	0.999532	0	0.999011	aminopeptidase puromycin sensitive	GO:0006508;GO:0043171;GO:0071456	GO:0004177;GO:0008233;GO:0008237;GO:0008270;GO:0016787;GO:0042277;GO:0046872;GO:0070006	GO:0005634;GO:0005737;GO:0005829	NA	3.4.11.14
Npepl1	638	580	634	596	601	794	31.7	29.06	37.47	32.96	31.23	35.59	17.58	15.94	17.41	15.29	14.34	19.66	1.08189	0.927325	0.819514	1	1	0.982737	aminopeptidase-like 1	GO:0006508;GO:0006508;GO:0008150;GO:0019538	GO:0004177;GO:0008233;GO:0016787;GO:0030145;GO:0046872;GO:0070006	GO:0005737	NA	NA
Ammecr1l	900	964	1239	1305	1406	1077	19.07	20.6	31.15	30.74	31.14	20.64	10.58	11.29	14.47	14.26	14.3	11.4	1.10379	1.26287	1.00404	0.999591	0.999995	0.998836	AMME chromosomal region gene 1-like	GO:0008150	GO:0003674	GO:0005634	NA	NA
Amn	0	2	0	0	0	1	0	0.12	0	0	0	0.06	0	0.07	0	0	0	0.03	0.22495	0.193003	1.84351	1	1	0.995261	amnionless	GO:0006898;GO:0006898;GO:0007275;GO:0007588;GO:0008104;GO:0008104;GO:0015031;GO:0015889;GO:0043001	GO:0005102	GO:0005615;GO:0005768;GO:0005886;GO:0005905;GO:0016020;GO:0016021;GO:0016324;GO:0016324;GO:0030139;GO:0030139;GO:0031526;GO:0032991;GO:0045177	NA	NA
Amph	7	15	15	18	16	13	0.22	0.48	0.57	0.64	0.53	0.37	0.12	0.26	0.26	0.29	0.24	0.21	0.708935	0.981332	1.28396	0.999485	1	0.995744	amphiphysin	GO:0007612;GO:0043547;GO:0045807;GO:0048488;GO:0048488;GO:0048488;GO:0048488	GO:0005515;GO:0005543;GO:0005543;GO:0008022;GO:0044877	GO:0005737;GO:0005856;GO:0005886;GO:0008021;GO:0008021;GO:0016020;GO:0030054;GO:0031256;GO:0031410;GO:0043679;GO:0045202;GO:0098684;GO:0098793;GO:0098833;GO:0098850;GO:0098978;GO:0098978;GO:0098978	mmu04144;mmu04666	NA
Areg	353	323	218	187	241	149	31.32	28.85	23.04	18.47	22.38	11.9	17.37	15.82	10.7	8.57	10.27	6.57	0.879034	0.594826	2.42715	0.9993	2.28275e-05	3.69725e-10	amphiregulin	GO:0007173;GO:0007173;GO:0007186;GO:0008284;GO:0008284;GO:0008284;GO:0014009;GO:0031175;GO:0032355;GO:0042327;GO:0045668;GO:0045741;GO:0050731;GO:0051384;GO:0060598;GO:0060744;GO:0060749;GO:0060750	GO:0005125;GO:0005154;GO:0005154;GO:0008083;GO:0008083	GO:0005615;GO:0005615;GO:0005622;GO:0005634;GO:0005737;GO:0009986;GO:0016020;GO:0016021	mmu04010;mmu04012;mmu04151;mmu04390;mmu05210	NA
Os9	3506	3383	4469	4865	5236	3981	90.61	88.43	136.4	139.21	140.72	93.02	50.26	48.48	63.35	64.59	64.61	51.39	1.1703	1.34157	0.953244	0.999683	0	0.999357	amplified in osteosarcoma	GO:0006511;GO:0006605;GO:0006621;GO:0016567;GO:0030433;GO:0030433;GO:0030970;GO:0034976;GO:1904153	GO:0002020;GO:0005515;GO:0030246	GO:0005783;GO:0005788;GO:0005788	mmu04141	NA
Amy1	57	57	65	76	85	39	3.49	3.52	4.68	5.15	5.44	2.17	1.93	1.93	2.17	2.39	2.5	1.2	1.04254	1.25244	1.63178	1	1	0.961259	amylase 1, salivary	GO:0005975;GO:0005975;GO:0008152;GO:0009617	GO:0003824;GO:0004556;GO:0005509;GO:0016160;GO:0016787;GO:0016798;GO:0031404;GO:0043169;GO:0046872;GO:0103025	GO:0005576;GO:0005615;GO:0005615	mmu00500;mmu04973	3.2.1.1
Amy2a2	0.56	1.08	0.57	0.57	0	1	0.02	0.03	0.02	0.02	0	0.02	0.01	0.02	0.01	0.01	0	0.01	0.508218	0.383502	1.14346	1	1	0.996189	amylase 2a2	GO:0008150	GO:0004556;GO:0005509;GO:0031404	GO:0005615	mmu00500;mmu04973	3.2.1.1
Amy2a3	0.56	1.08	0.57	0.57	0	1	0.02	0.03	0.02	0.02	0	0.02	0.01	0.02	0.01	0.01	0	0.01	0.508218	0.383502	1.14346	1	1	0.996189	amylase 2a3	GO:0008150	NA	NA	mmu00500;mmu04973	3.2.1.1
Amy2a4	0.56	1.08	0.57	0.57	0	1	0.02	0.03	0.02	0.02	0	0.02	0.01	0.02	0.01	0.01	0	0.01	0.508218	0.383502	1.14346	1	1	0.996189	amylase 2a4	GO:0008150	NA	NA	mmu00500;mmu04972;mmu04973	3.2.1.1
Amy2a5	0.31	4.68	3.28	26.3	0	0	0.02	0.32	0.26	1.96	0	0	0.01	0.17	0.12	0.91	0	0	0.412262	3.08837	12.0715	1	0.469382	0.907695	amylase 2a5	NA	GO:0004556;GO:0005509;GO:0016160;GO:0031404	GO:0005615;GO:0005615	mmu00500;mmu04973	3.2.1.1
Amy2b	0	0	0	0	0	0	0	0	0	0	0	0	0	0	0	0	0	0	NA	NA	NA	NA	NA	NA	amylase 2b	NA	NA	NA	mmu04972	3.2.1.1
Agl	1155.22	1242.74	1257.82	1386.54	1513.8	1458.9	12.07	13.12	15.61	16.12	16.53	13.78	6.69	7.19	7.25	7.48	7.59	7.61	0.959405	1.04813	0.955549	0.999785	1	0.998835	amylo-1,6-glucosidase, 4-alpha-glucanotransferase	GO:0005977;GO:0005980;GO:0005980;GO:0007584;GO:0009725;GO:0051384	GO:0004133;GO:0004134;GO:0004134;GO:0004135;GO:0004135;GO:0005515;GO:0030246;GO:0030247;GO:0030247;GO:0031593;GO:0031593;GO:0102500	GO:0005634;GO:0005737;GO:0005737;GO:0016234;GO:0016529	mmu00500	3.2.1.33
App	18125	18079	23617	23834	27424	21370	566.69	570.66	879.64	831.7	898.4	603.79	314.32	312.88	408.57	385.87	412.46	333.59	1.14739	1.27471	0.948991	0.999872	0.0999387	0.999795	amyloid beta (A4) precursor protein	GO:0000122;GO:0001774;GO:0001878;GO:0001934;GO:0001967;GO:0002265;GO:0006357;GO:0006378;GO:0006417;GO:0006468;GO:0006878;GO:0006878;GO:0006897;GO:0006915;GO:0006979;GO:0007155;GO:0007176;GO:0007186;GO:0007189;GO:0007193;GO:0007219;GO:0007399;GO:0007409;GO:0007611;GO:0007612;GO:0007613;GO:0007613;GO:0007617;GO:0007626;GO:0008088;GO:0008088;GO:0008088;GO:0008203;GO:0008203;GO:0008285;GO:0008306;GO:…	GO:0000978;GO:0001664;GO:0003682;GO:0004867;GO:0005102;GO:0005109;GO:0005158;GO:0005178;GO:0005515;GO:0008201;GO:0016504;GO:0019899;GO:0030414;GO:0030546;GO:0030546;GO:0033130;GO:0034185;GO:0042056;GO:0042802;GO:0042803;GO:0043395;GO:0046872;GO:0046875;GO:0046914;GO:0046982;GO:0046983;GO:0050750;GO:0050786;GO:0051087;GO:0051425;GO:0070851	GO:0005576;GO:0005615;GO:0005634;GO:0005641;GO:0005737;GO:0005737;GO:0005737;GO:0005739;GO:0005764;GO:0005768;GO:0005769;GO:0005769;GO:0005791;GO:0005794;GO:0005794;GO:0005798;GO:0005886;GO:0005886;GO:0005886;GO:0005905;GO:0005911;GO:0008021;GO:0009986;GO:0009986;GO:0016020;GO:0016020;GO:0016020;GO:0016021;GO:0030134;GO:0030424;GO:0030424;GO:0030426;GO:0031410;GO:0031594;GO:0032991;GO:0034361;GO:…	mmu04726;mmu05010	NA
Apba1	420	411	707	829	767	459	6.39	6.32	12.79	14.05	12.21	6.32	3.55	3.47	5.94	6.52	5.61	3.49	1.37906	1.74818	1.00443	0.999198	1.02238e-06	0.99824	amyloid beta (A4) precursor protein binding, family A, member 1	GO:0001701;GO:0006886;GO:0007268;GO:0007268;GO:0007268;GO:0007626;GO:0010468;GO:0014047;GO:0014051;GO:0015031;GO:0035264;GO:0065003;GO:2000300	GO:0001540;GO:0001540;GO:0005515;GO:0005546;GO:0030165;GO:0044877	GO:0005634;GO:0005737;GO:0005794;GO:0005829;GO:0005886;GO:0005886;GO:0008021;GO:0016020;GO:0032991;GO:0043197;GO:0043197;GO:0048787;GO:0098685;GO:0098978;GO:0098978	NA	NA
Apba2	15	7	9	20	18	23	0.47	0.22	0.34	0.69	0.58	0.65	0.26	0.12	0.16	0.32	0.27	0.36	1.4664	2.15158	0.354702	1	1	0.896879	amyloid beta (A4) precursor protein-binding, family A, member 2	GO:0001701;GO:0007268;GO:0007268;GO:0007626;GO:0010468;GO:0015031;GO:0035264;GO:2000300	GO:0001540;GO:0001540;GO:0005515;GO:0042802	GO:0005737;GO:0005886;GO:0005886;GO:0008021;GO:0043197;GO:0098685	NA	NA
Apba3	722	667	638	732	668	842	35.69	33.26	37.52	40.28	34.54	37.55	19.8	18.23	17.43	18.69	15.86	20.75	1.00606	0.945981	0.888661	0.999856	0.897363	0.996593	amyloid beta (A4) precursor protein-binding, family A, member 3	GO:0001701;GO:0007268;GO:0007268;GO:0010468;GO:0015031;GO:0043086;GO:0050790	GO:0001540;GO:0001540;GO:0004857;GO:0019899	GO:0005737;GO:0005886;GO:0043197;GO:0048471	NA	NA
Apbb1	1534	1526	1598	1866	1844	1901	54.95	55.29	68.4	74.34	69.43	62.56	30.48	30.31	31.77	34.49	31.88	34.56	1.01368	1.0935	0.900485	0.999981	0.665942	0.997892	amyloid beta (A4) precursor protein-binding, family B, member 1	GO:0000122;GO:0001764;GO:0006302;GO:0006302;GO:0006325;GO:0006355;GO:0006915;GO:0006974;GO:0006974;GO:0007411;GO:0008542;GO:0010976;GO:0030048;GO:0030198;GO:0030308;GO:0043065;GO:0043967;GO:0045665;GO:0045739;GO:0045739;GO:0045893;GO:0045944;GO:0045944;GO:0050714;GO:0050808;GO:0050808;GO:0050821;GO:0051726	GO:0001540;GO:0001540;GO:0003682;GO:0005515;GO:0008134;GO:0008134;GO:0031625;GO:0031625;GO:0035035;GO:0042393;GO:0044877;GO:0048156;GO:0070064	GO:0005634;GO:0005634;GO:0005634;GO:0005737;GO:0005737;GO:0005737;GO:0005783;GO:0005886;GO:0016020;GO:0030027;GO:0030426;GO:0031594;GO:0031594;GO:0032991;GO:0042734;GO:0042995;GO:0043025;GO:0043197;GO:0044304;GO:0045202;GO:0045211;GO:0048471;GO:0098685;GO:0098685;GO:0098793;GO:0098978;GO:0098978;GO:1990761;GO:1990812	mmu05010	NA
Apbb1ip	0	5	3	7	8	4	0	0.21	0.15	0.32	0.34	0.15	0	0.11	0.07	0.15	0.16	0.08	0.348369	1.17901	1.35955	1	1	0.995876	amyloid beta (A4) precursor protein-binding, family B, member 1 interacting protein	GO:0002291;GO:0007165;GO:0045785	GO:0005515	GO:0005737;GO:0005829;GO:0005829;GO:0005829;GO:0005856;GO:0005886;GO:0005886;GO:0005886;GO:0016020;GO:0030054;GO:0042101;GO:0042995	mmu04015;mmu04611	NA
Apbb2	1042	1013	1757	1886	2126	1057	16.06	15.5	31.65	31.84	33.69	14.48	8.91	8.5	14.7	14.77	15.47	8	1.3923	1.77843	1.07501	0.999452	0	0.998316	amyloid beta (A4) precursor protein-binding, family B, member 2	GO:0001764;GO:0006355;GO:0006355;GO:0007411;GO:0030048;GO:0030198;GO:0030308;GO:0043065;GO:0043066;GO:0050821;GO:0051726	GO:0001540;GO:0005515;GO:0008134;GO:0008134;GO:0035035	GO:0005634;GO:0005634;GO:0005737;GO:0005737	NA	NA
Apbb3	276	246	238	319	284	303	13.96	12.55	14.32	17.96	15.02	13.82	7.74	6.88	6.65	8.33	6.9	7.64	1.02841	1.10327	0.910858	0.999973	0.844094	0.997017	amyloid beta (A4) precursor protein-binding, family B, member 3	GO:0006355;GO:0043066;GO:0050714	GO:0001540;GO:0001540;GO:0008134;GO:0050750	GO:0005634;GO:0005634;GO:0005737;GO:0005829;GO:0015629;GO:0016020	NA	NA
Aplp1	644	583	766	785	779	755	27.89	25.47	39.46	37.84	35.29	29.51	15.47	13.97	18.33	17.56	16.2	16.3	1.19609	1.20533	0.866275	0.998995	1	0.994726	amyloid beta (A4) precursor-like protein 1	GO:0006378;GO:0006417;GO:0006897;GO:0006915;GO:0007155;GO:0030198;GO:0030900;GO:0071874;GO:0106072	GO:0005515;GO:0008201;GO:0031694;GO:0031695;GO:0031696;GO:0042802;GO:0046872;GO:0046914	GO:0005654;GO:0005737;GO:0005794;GO:0005794;GO:0005886;GO:0016020;GO:0016021;GO:0048471	NA	NA
Aplp2	17825	18396	18821	19860	23311	19135	505.63	527.22	633.93	626.77	689.57	490.3	280.45	289.06	294.44	290.79	316.59	270.89	0.984638	1.05528	1.07842	0.999909	0.992267	0.999716	amyloid beta (A4) precursor-like protein 2	GO:0001967;GO:0006878;GO:0007176;GO:0007617;GO:0007626;GO:0008203;GO:0009790;GO:0030198;GO:0030900;GO:0030901;GO:0043393;GO:0050885	GO:0003677;GO:0005515;GO:0008201;GO:0042802;GO:0046872;GO:0046914	GO:0005634;GO:0005886;GO:0016020;GO:0016021	NA	NA
Appbp2	736	716	963	1046	1162	808	31.69	31.11	49.33	50.14	52.34	31.4	17.58	17.06	22.91	23.26	24.03	17.35	1.1777	1.38385	0.99402	0.999417	0.875127	0.998639	amyloid beta precursor protein (cytoplasmic tail) binding protein 2	GO:0006886;GO:0015031;GO:0016567;GO:0043161;GO:0046907	GO:0005515;GO:0008017;GO:1990756	GO:0005634;GO:0005654;GO:0005737;GO:0005856;GO:0005874;GO:0016020;GO:0030659;GO:0031462	NA	NA
Appbp2os	4	2	6	3	8	3	0.73	0.36	1.3	0.61	1.52	0.49	0.4	0.2	0.61	0.28	0.7	0.27	1.58906	1.75442	0.782244	1	0.612531	0.996083	amyloid beta precursor protein (cytoplasmic tail) binding protein 2, opposite strand	GO:0008150	GO:0003674	GO:0005575	NA	NA
Apcs	0	0	1	6	6	1	0	0	0.13	0.75	0.7	0.1	0	0	0.06	0.35	0.32	0.06	0.813119	4.8344	0.321651	1	1	0.994238	amyloid P component, serum	GO:0006958;GO:0044793;GO:0044869;GO:0044871;GO:0045087;GO:0045087;GO:0045656;GO:0046597;GO:0048525;GO:0065003;GO:1903016;GO:1903019	GO:0001849;GO:0001849;GO:0005509;GO:0030169;GO:0030246;GO:0042802;GO:0046790;GO:0046872	GO:0005576;GO:0005615;GO:0005615;GO:0032991	NA	NA
Anapc15	345	375	228	245	279	472	44.47	48.94	34.76	35.34	37.95	54.53	24.67	26.83	16.15	16.4	17.42	30.13	0.757701	0.627144	0.891321	0.998699	0.999838	0.996479	anaphase promoting complex C subunit 15	GO:0007049;GO:0051301;GO:0090266;GO:0090266	GO:0003674	GO:0005680;GO:0005680	NA	NA
Anapc1	2738	2926	3800	4132	4500	3343	30.72	33.18	50.66	51.61	52.79	33.91	17.04	18.19	23.53	23.94	24.24	18.73	1.11281	1.32539	0.981818	0.999744	0	0.999401	anaphase promoting complex subunit 1	GO:0007049;GO:0007091;GO:0031145;GO:0051301;GO:0070979;GO:0070979	GO:0005515;GO:0060090	GO:0005634;GO:0005680;GO:0005680	mmu04110;mmu04114;mmu04120;mmu04914;mmu05166	NA
Anapc10	349	398	210	221	260	424	12.83	14.76	9.18	9.04	9.99	14.07	7.11	8.09	4.26	4.19	4.59	7.77	0.698512	0.542432	1.05289	0.998364	0.000479925	0.997941	anaphase promoting complex subunit 10	GO:0007049;GO:0031145;GO:0051301;GO:0070979;GO:0070979	GO:0005515	GO:0005680;GO:0005680;GO:0005680;GO:0005737	mmu04110;mmu04114;mmu04120;mmu04914;mmu05166	NA
Anapc11	1195	1052	712	819	789	1271	36.24	32.23	25.67	27.63	25.02	34.86	20.1	17.67	11.92	12.82	11.49	19.26	0.90477	0.687752	0.928484	0.999584	9.30367e-14	0.998364	anaphase promoting complex subunit 11	GO:0006511;GO:0007049;GO:0016567;GO:0016567;GO:0031145;GO:0045842;GO:0051301;GO:0070979	GO:0004842;GO:0008270;GO:0034450;GO:0046872;GO:0061630;GO:0061630;GO:0097602;GO:0097602	GO:0005634;GO:0005654;GO:0005680;GO:0005680;GO:0005730;GO:0005737;GO:0031461	mmu04110;mmu04114;mmu04120;mmu04914;mmu05166	NA
Anapc13	570	547	340	357	405	636	179.6	171.55	128.54	125.15	133.85	178.16	99.61	94.06	59.7	58.06	61.45	98.43	0.829062	0.625385	0.964792	0.999342	0.123921	0.998339	anaphase promoting complex subunit 13	GO:0007049;GO:0051301;GO:0070979;GO:0070979	GO:0003674	GO:0005634;GO:0005680;GO:0005680	mmu04110;mmu04114;mmu04120;mmu04914	NA
Anapc16	1052	954	787	811	844	1117	84.73	77.38	75.49	72.71	71.14	81.02	47	42.43	35.06	33.73	32.66	44.76	0.954414	0.779606	0.958065	0.999623	0.999999	0.998681	anaphase promoting complex subunit 16	GO:0007049;GO:0016567;GO:0016567;GO:0051301	GO:0003674	GO:0000775;GO:0000776;GO:0000776;GO:0005634;GO:0005680;GO:0005680;GO:0005694;GO:0005737;GO:0005829;GO:0005829	NA	NA
Anapc2	2398	2083	2241	2574	2695	2420	81.65	71.6	90.74	97.57	95.97	74.4	45.29	39.25	42.14	45.27	44.06	41.11	1.09967	1.13681	0.965537	0.997135	1	0.999197	anaphase promoting complex subunit 2	GO:0006511;GO:0007049;GO:0007399;GO:0010629;GO:0030154;GO:0031915;GO:0045773;GO:0050775;GO:0051301;GO:0070979;GO:0090129	GO:0031625	GO:0005634;GO:0005680;GO:0005680	mmu04110;mmu04114;mmu04120;mmu04914;mmu05166	NA
Anapc4	1914	2043	1341	1567	1583	2084	74	79.72	61.66	67.45	64.02	72.74	41.05	43.71	28.64	31.29	29.39	40.19	0.790224	0.69335	1.09965	0.99937	0	0.998368	anaphase promoting complex subunit 4	GO:0007049;GO:0030071;GO:0031145;GO:0045842;GO:0051301;GO:0070979;GO:0070979	GO:0019903	GO:0005634;GO:0005680;GO:0005680;GO:0034399	mmu04110;mmu04114;mmu04120;mmu04914;mmu05166	NA
Anapc7	900	871	907	1041	974	1026	33.72	32.94	40.42	43.42	38.17	34.71	18.7	18.06	18.77	20.15	17.53	19.18	1.02407	1.04198	0.952298	1	0.916988	0.998565	anaphase promoting complex subunit 7	GO:0007049;GO:0007091;GO:0016567;GO:0031145;GO:0045842;GO:0051301;GO:0070979	GO:0019903	GO:0005634;GO:0005680;GO:0005680;GO:0005737;GO:0005819;GO:0005856;GO:0015630	mmu04110;mmu04114;mmu04120;mmu04914;mmu05166	NA
Anapc5	5897	5571	5322	5917	5973	6685	221.55	211.38	237.96	247.72	234.91	226.68	122.88	115.9	110.52	114.93	107.85	125.24	0.994855	0.959921	0.934815	0.999862	0.893179	0.999437	anaphase-promoting complex subunit 5	GO:0007049;GO:0031145;GO:0045842;GO:0051301;GO:0070979;GO:0070979	GO:0019903	GO:0005634;GO:0005680;GO:0005680;GO:0005737;GO:0005819;GO:0005856	mmu04110;mmu04114;mmu04120;mmu04657;mmu04914;mmu05166	NA
Alk	4	1	2	1	1	3	0.07	0.02	0.04	0.02	0.02	0.05	0.04	0.01	0.02	0.01	0.01	0.03	1.4364	0.681156	0.459364	1	1	0.994341	anaplastic lymphoma kinase	GO:0006468;GO:0006950;GO:0007165;GO:0007169;GO:0007275;GO:0007399;GO:0007420;GO:0016310;GO:0021766;GO:0030534;GO:0033674;GO:0036269;GO:0042127;GO:0042127;GO:0045664;GO:0046777;GO:0048666;GO:0050995;GO:0060159;GO:0090648;GO:0097009;GO:1900006	GO:0000166;GO:0004672;GO:0004713;GO:0004714;GO:0004714;GO:0004714;GO:0005515;GO:0005524;GO:0016301;GO:0016740;GO:0042802	GO:0005886;GO:0005887;GO:0005887;GO:0005887;GO:0016020;GO:0016021;GO:0030424;GO:0032991;GO:0043235;GO:0044297	mmu05200;mmu05223	2.7.10.1
Aup1	1386	1265	1446	1497	1552	1607	89.15	81.97	110.97	107.43	104.47	93.1	49.45	44.94	51.54	49.84	47.96	51.44	1.10553	1.08314	0.883046	0.999338	1	0.996771	ancient ubiquitous protein 1	GO:0009615;GO:0030433;GO:0030433;GO:0030970;GO:0034389;GO:0061724;GO:0071712;GO:0140042;GO:1990044	GO:0031624;GO:0031625;GO:0043130;GO:0097027	GO:0000839;GO:0005776;GO:0005783;GO:0005811;GO:0016020;GO:0030176;GO:0030176	NA	NA
Adtrp	1	1	1	0	1	0	0.04	0.04	0.05	0	0.04	0	0.02	0.02	0.02	0	0.02	0	0.687308	0.475922	3.3657	1	1	0.993543	androgen dependent TFPI regulating protein	GO:0001934;GO:0002042;GO:0002686;GO:0003332;GO:0006629;GO:0010628;GO:0030195;GO:0042758;GO:0043491;GO:0050709;GO:0140052;GO:1903038;GO:2000402	GO:0016787	GO:0005886;GO:0005901;GO:0009986;GO:0012505;GO:0016020;GO:0016021	NA	NA
Ar	1	2	12	8	9	8	0.01	0.02	0.14	0.09	0.09	0.07	0.01	0.01	0.07	0.04	0.04	0.04	2.3923	2.54574	0.320698	0.995945	1	0.98241	androgen receptor	GO:0000122;GO:0001701;GO:0003073;GO:0003382;GO:0006355;GO:0006357;GO:0006357;GO:0007283;GO:0007283;GO:0007338;GO:0007620;GO:0008049;GO:0008284;GO:0008285;GO:0008584;GO:0008584;GO:0008584;GO:0009566;GO:0009987;GO:0010468;GO:0010628;GO:0014734;GO:0019098;GO:0019102;GO:0030518;GO:0030520;GO:0030521;GO:0030521;GO:0030521;GO:0030522;GO:0033148;GO:0033327;GO:0035264;GO:0042327;GO:0043410;GO:0043568;GO:…	GO:0000976;GO:0000978;GO:0000978;GO:0001091;GO:0001223;GO:0001228;GO:0003677;GO:0003682;GO:0003700;GO:0003700;GO:0004879;GO:0004879;GO:0004879;GO:0005102;GO:0005496;GO:0005497;GO:0005515;GO:0008013;GO:0008134;GO:0008270;GO:0008289;GO:0019899;GO:0019899;GO:0019904;GO:0032553;GO:0043565;GO:0043565;GO:0046872;GO:0050681;GO:0051117;GO:0061629;GO:0070974	GO:0000785;GO:0005634;GO:0005634;GO:0005634;GO:0005737;GO:0005737;GO:0005829;GO:0005886;GO:0016607;GO:0030424;GO:0030425;GO:0032991	mmu04114;mmu05200;mmu05215	NA
Aig1	32	50	21	34	48	42	3.31	5.21	2.59	3.92	5.2	3.91	1.84	2.86	1.2	1.82	2.39	2.16	0.522219	0.729017	1.33166	1	1	0.992822	androgen-induced 1	GO:0006629;GO:0042758	GO:0016787	GO:0005886;GO:0012505;GO:0016020;GO:0016021	NA	NA
Adgb	0	1	2	1	1	4	0	0.02	0.05	0.02	0.02	0.07	0	0.01	0.02	0.01	0.01	0.04	0.689432	0.681156	0.356693	0.999996	1	0.991753	androglobin	GO:0006508	GO:0004198;GO:0019825;GO:0020037	NA	NA	NA
Angel1	131	79	170	191	145	132	3.47	2.11	5.36	5.63	4.02	3.16	1.93	1.16	2.49	2.61	1.84	1.75	1.86434	1.92615	0.67252	0.954093	0.151104	0.937205	angel homolog 1	NA	GO:0000175;GO:0008190;GO:0019904	GO:0005634;GO:0005783;GO:0005801;GO:0005829;GO:0048471	NA	NA
Angel2	1015	991	775.01	875	882	1116	33.57	32.65	30.03	31.7	29.71	33.01	18.62	17.9	13.95	14.71	13.64	18.24	0.893771	0.797061	0.996098	0.999533	1	0.998856	angel homolog 2	GO:0045930;GO:0070935;GO:0070935	GO:0000175;GO:0003730;GO:0003730	GO:0005737;GO:0015030	NA	NA
Aamp	3262	2807	3077	3333	3742	3409	188.35	163.41	211.44	214.23	226.04	177.49	104.47	89.59	98.21	99.39	103.77	98.06	1.1152	1.13244	0.92366	0.928762	0.324005	0.998972	angio-associated migratory protein	NA	GO:0008201	GO:0005829;GO:0005829;GO:0009986;GO:0015630;GO:0045171	NA	NA
Aggf1	785	686	692	765	694	772	24.72	21.81	25.92	26.82	22.86	21.96	13.71	11.96	12.04	12.44	10.5	12.13	1.06239	0.958871	0.996781	0.999749	0.907711	0.998611	angiogenic factor with G patch and FHA domains 1	GO:0001525;GO:0001938;GO:0007155;GO:0007275;GO:0030154;GO:0045766;GO:0045766	GO:0003676	GO:0005576;GO:0005737;GO:0048471	NA	NA
Ang2	9	14	10	17	20	17	2.59	4.02	3.45	5.45	6.04	4.36	1.44	2.2	1.6	2.53	2.77	2.41	0.653119	1.13064	0.925853	1	1	0.996541	angiogenin, ribonuclease A family, member 2	GO:0001525;GO:0001666;GO:0001878;GO:0001934;GO:0001938;GO:0003300;GO:0006651;GO:0007202;GO:0009303;GO:0009725;GO:0016477;GO:0019731;GO:0019731;GO:0019732;GO:0032148;GO:0032431;GO:0042327;GO:0045087;GO:0045087;GO:0048662;GO:0050714;GO:0050830;GO:0050830;GO:0061049;GO:0061844;GO:0061844;GO:0071333	GO:0003676;GO:0003677;GO:0003779;GO:0004518;GO:0004519;GO:0004540;GO:0004540;GO:0004540;GO:0005102;GO:0005507;GO:0008201;GO:0016787;GO:0042277;GO:0042803;GO:0046872	GO:0005576;GO:0005604;GO:0005615;GO:0005615;GO:0005634;GO:0005694;GO:0005730;GO:0015629;GO:0031410	NA	NA
Ang3	0	0	0	0	0	0	0	0	0	0	0	0	0	0	0	0	0	0	NA	NA	NA	NA	NA	NA	angiogenin, ribonuclease A family, member 3	GO:0001525;GO:0001666;GO:0001878;GO:0001938;GO:0006651;GO:0007202;GO:0007275;GO:0009303;GO:0009725;GO:0016477;GO:0017148;GO:0019731;GO:0019731;GO:0019732;GO:0030154;GO:0032148;GO:0032431;GO:0042327;GO:0045087;GO:0045087;GO:0048662;GO:0050714;GO:0050830;GO:0050830;GO:0061844;GO:0061844	GO:0003676;GO:0003677;GO:0003779;GO:0004518;GO:0004519;GO:0004540;GO:0004540;GO:0004540;GO:0005102;GO:0005507;GO:0008201;GO:0016787;GO:0042277;GO:0042803;GO:0046872	GO:0005576;GO:0005604;GO:0005615;GO:0005615;GO:0005634;GO:0005694;GO:0005730;GO:0015629;GO:0031410	NA	NA
Ang4	10	3	1	0	3	2	1.65	0.5	0.2	0	0.52	0.3	0.92	0.27	0.09	0	0.24	0.16	1.53339	0.45992	1.55179	0.99652	0.929897	0.995612	angiogenin, ribonuclease A family, member 4	GO:0001525;GO:0001525;GO:0001666;GO:0001878;GO:0001938;GO:0006401;GO:0006651;GO:0007202;GO:0008284;GO:0009303;GO:0009617;GO:0009725;GO:0016477;GO:0019731;GO:0019731;GO:0019731;GO:0019732;GO:0032148;GO:0032431;GO:0042327;GO:0042742;GO:0045087;GO:0045087;GO:0045087;GO:0048662;GO:0050714;GO:0050830;GO:0050830;GO:0061844;GO:0061844;GO:0061844;GO:0071222	GO:0003676;GO:0003779;GO:0004518;GO:0004519;GO:0004540;GO:0004540;GO:0004540;GO:0005102;GO:0005507;GO:0008201;GO:0016787;GO:0042277;GO:0042803	GO:0005576;GO:0005604;GO:0005615;GO:0005615;GO:0005615;GO:0005634;GO:0005694;GO:0005730;GO:0015629;GO:0030141;GO:0031410	NA	NA
Ang5	0	0	0	0	0	0	0	0	0	0	0	0	0	0	0	0	0	0	NA	NA	NA	NA	NA	NA	angiogenin, ribonuclease A family, member 5	GO:0001525;GO:0019731;GO:0045087;GO:0050830;GO:0061844	GO:0004540	GO:0005615	NA	NA
Ang6	0	0	0	0	0	0	0	0	0	0	0	0	0	0	0	0	0	0	NA	NA	NA	NA	NA	NA	angiogenin, ribonuclease A family, member 6	GO:0001525;GO:0001666;GO:0001878;GO:0001938;GO:0006651;GO:0007202;GO:0009303;GO:0009725;GO:0016477;GO:0019731;GO:0019731;GO:0019732;GO:0032148;GO:0032431;GO:0042327;GO:0045087;GO:0045087;GO:0048662;GO:0050714;GO:0050830;GO:0050830;GO:0061844;GO:0061844	GO:0003779;GO:0004540;GO:0004540;GO:0005102;GO:0005507;GO:0008201;GO:0042277;GO:0042803	GO:0005604;GO:0005615;GO:0005615;GO:0005634;GO:0005694;GO:0005730;GO:0015629	NA	NA
Ang	244.13	254.28	165.5	221.64	178.75	232.37	32.82	34.17	26.47	33.37	25.84	28.25	18.2	18.73	12.3	15.48	11.86	15.61	0.797445	0.712378	1.22704	0.998906	0.260908	0.989409	angiogenin, ribonuclease, RNase A family, 5	GO:0001525;GO:0001525;GO:0001666;GO:0001878;GO:0001878;GO:0001938;GO:0006651;GO:0007202;GO:0007275;GO:0007417;GO:0009303;GO:0009725;GO:0016477;GO:0017148;GO:0019731;GO:0019731;GO:0019731;GO:0019732;GO:0019732;GO:0030154;GO:0032148;GO:0032431;GO:0042327;GO:0045087;GO:0045087;GO:0045087;GO:0048662;GO:0050714;GO:0050830;GO:0050830;GO:0050830;GO:0061844;GO:0061844;GO:0061844	GO:0003676;GO:0003677;GO:0003723;GO:0003779;GO:0004518;GO:0004519;GO:0004540;GO:0004540;GO:0004540;GO:0005102;GO:0005507;GO:0008201;GO:0016787;GO:0042277;GO:0042803	GO:0005576;GO:0005576;GO:0005604;GO:0005615;GO:0005615;GO:0005634;GO:0005694;GO:0005730;GO:0015629;GO:0030426;GO:0031410;GO:0032311;GO:0043025	NA	3.1.27.-
Amot	330	374	541	578	653	444	4.79	5.48	9.32	9.33	9.97	5.87	2.65	3.01	4.33	4.33	4.58	3.24	1.16734	1.47513	0.944947	0.999356	0.999809	0.997875	angiomotin	GO:0001525;GO:0001570;GO:0001701;GO:0001702;GO:0003365;GO:0003365;GO:0006935;GO:0016525;GO:0030036;GO:0030036;GO:0030334;GO:0030334;GO:0034260;GO:0034613;GO:0034613;GO:0035329;GO:0035329;GO:0040019;GO:0042074;GO:0043116;GO:0043534;GO:0043536;GO:0048514;GO:0051056	GO:0005515;GO:0038023;GO:0038023;GO:0043532	GO:0001725;GO:0001726;GO:0005654;GO:0005737;GO:0005884;GO:0005886;GO:0005923;GO:0005923;GO:0005923;GO:0008180;GO:0009897;GO:0009986;GO:0016021;GO:0030027;GO:0030027;GO:0030027;GO:0030054;GO:0030139;GO:0031410;GO:0031410	mmu04390;mmu04530	NA
Amotl1	2056	2095	5856.08	5828	6417	2563	23.11	23.8	78.22	72.93	75.42	26.05	12.82	13.05	36.33	33.84	34.63	14.39	2.00661	2.62576	0.916927	0.999609	0	0.998648	angiomotin-like 1	GO:0001525;GO:0003365;GO:0003365;GO:0016055;GO:0030036;GO:0030334;GO:0035329;GO:0035329;GO:0043536	GO:0005515;GO:0042802	GO:0005886;GO:0005923;GO:0005923;GO:0005923;GO:0008180;GO:0016324;GO:0030027;GO:0030054;GO:0031410;GO:0031410	mmu04530	NA
Amotl2	1801	1754	1748	1872	2267	2022	43.75	43.04	50.48	50.63	57.6	44.38	24.27	23.6	23.45	23.49	26.44	24.52	0.999118	1.06125	0.973068	1	0.949268	0.99914	angiomotin-like 2	GO:0001525;GO:0003365;GO:0016055;GO:0030036;GO:0030334;GO:0035329;GO:0035329	GO:0005515;GO:0042802	GO:0005768;GO:0005886;GO:0005923;GO:0005923;GO:0016324;GO:0031410;GO:0031410	mmu04530	NA
Angpt1	244	229	157	174	193	185	5.76	5.46	4.4	4.57	4.76	3.94	3.19	2.99	2.04	2.12	2.19	2.18	0.868239	0.718808	1.38754	0.999212	1	0.91747	angiopoietin 1	GO:0001525;GO:0001525;GO:0001525;GO:0001541;GO:0001569;GO:0001570;GO:0001701;GO:0001701;GO:0001933;GO:0001934;GO:0002040;GO:0002092;GO:0002719;GO:0003160;GO:0007162;GO:0007169;GO:0007171;GO:0007275;GO:0007492;GO:0010595;GO:0010595;GO:0010628;GO:0014068;GO:0014842;GO:0030097;GO:0030154;GO:0030210;GO:0030949;GO:0031398;GO:0031589;GO:0032680;GO:0033138;GO:0034394;GO:0042308;GO:0043066;GO:0043116;GO:…	GO:0005102;GO:0005102;GO:0005172;GO:0005515;GO:0030971;GO:0030971;GO:0042802	GO:0005576;GO:0005615;GO:0005615;GO:0005886;GO:0005902;GO:0045121;GO:0062023	mmu04010;mmu04014;mmu04015;mmu04066;mmu04151;mmu05323	NA
Angpt2	3	2	1	5	1	4	0.09	0.06	0.03	0.16	0.03	0.1	0.05	0.03	0.02	0.07	0.01	0.06	0.767927	1.13364	0.607408	1	0.551749	0.995324	angiopoietin 2	GO:0001525;GO:0001525;GO:0001974;GO:0007169;GO:0007275;GO:0007492;GO:0010467;GO:0010812;GO:0016525;GO:0030097;GO:0030154;GO:0043537;GO:0045765;GO:0045766;GO:0048014;GO:0048014;GO:0048014;GO:0048014;GO:0048514;GO:0050928;GO:0072012	GO:0005102;GO:0005172;GO:0005515;GO:0030971;GO:0030971;GO:0046872;GO:0048019	GO:0005576;GO:0005615;GO:0005615;GO:0005615;GO:0005634;GO:0005886;GO:0042995;GO:0062023	mmu04010;mmu04014;mmu04015;mmu04066;mmu04151;mmu05167	NA
Angpt4	9	14	15	10	10	8	0.62	0.98	1.24	0.77	0.72	0.5	0.35	0.54	0.57	0.36	0.33	0.28	0.812372	0.631188	1.90916	1	1	0.988824	angiopoietin 4	GO:0001525;GO:0007165;GO:0007219;GO:0007492;GO:0010595;GO:0016525;GO:0043066;GO:0043536;GO:0043537;GO:0045766;GO:0048014;GO:0050731	GO:0005102;GO:0005172;GO:0030297;GO:0030971;GO:0030971	GO:0005576;GO:0005615;GO:0005615;GO:0062023	mmu04010;mmu04014;mmu04015;mmu04066;mmu04151	NA
Angptl1	0	1	2	0	0	0	0	0.05	0.11	0	0	0	0	0.03	0.05	0	0	0	0.689432	0.280164	3.3657	0.999996	1	0.993543	angiopoietin-like 1	GO:0001525;GO:0007169;GO:0007169	GO:0005102;GO:0005102	GO:0005576;GO:0005615;GO:0005615;GO:0062023	NA	NA
Angptl2	10927	9927	18626	18567	18886	15638	324.64	297.8	657.96	614.11	586.82	419.62	180.06	163.28	305.6	284.92	269.42	231.84	1.50398	1.69683	0.712089	0.999778	0	0.0606218	angiopoietin-like 2	GO:0001525	GO:0005102	GO:0005576;GO:0005615;GO:0005615;GO:0062023	NA	NA
Angptl3	0	0	1	1	0	0	0	0	0.08	0.07	0	0	0	0	0.04	0.03	0	0	0.813119	0.886745	NA	1	1	NA	angiopoietin-like 3	GO:0001525;GO:0006071;GO:0006629;GO:0006631;GO:0006641;GO:0006644;GO:0007155;GO:0007160;GO:0007165;GO:0008203;GO:0009395;GO:0009395;GO:0010519;GO:0010519;GO:0010519;GO:0019915;GO:0030335;GO:0042632;GO:0042632;GO:0042632;GO:0045766;GO:0045834;GO:0048844;GO:0050996;GO:0051005;GO:0055088;GO:0055090;GO:0055090;GO:0055091;GO:0055091;GO:0055091;GO:0070328;GO:0070328;GO:0070328	GO:0004857;GO:0004859;GO:0005102;GO:0005178;GO:0008083;GO:0008201	GO:0005576;GO:0005615;GO:0005615;GO:0005769;GO:0005794;GO:0009986;GO:0009986;GO:0042995;GO:0062023	mmu04979	NA
Angptl4	23	20	37	10	62	3	1.27	1.11	2.42	0.61	3.57	0.15	0.7	0.61	1.12	0.28	1.64	0.08	1.42227	1.9025	6.59408	0.998792	0.737325	0.0984935	angiopoietin-like 4	GO:0001525;GO:0001525;GO:0006629;GO:0009267;GO:0043066;GO:0043066;GO:0043335;GO:0045834;GO:0051005;GO:0051005;GO:0070328;GO:0070328;GO:2000352	GO:0004857;GO:0004857;GO:0005102;GO:0042802	GO:0005576;GO:0005576;GO:0005615;GO:0005615;GO:0005615;GO:0062023	mmu03320;mmu04979	NA
Angptl6	167	138	140	145	126	207	11.3	9.41	11.28	10.92	8.92	12.63	6.27	5.16	5.24	5.07	4.1	6.98	1.09148	0.88189	0.748402	0.999997	0.932475	0.971408	angiopoietin-like 6	GO:0001525;GO:0007275;GO:0030154	GO:0005102	GO:0005576;GO:0005615;GO:0030141;GO:0062023	NA	NA
Angptl7	0	0	0	0	0	0	0	0	0	0	0	0	0	0	0	0	0	0	NA	NA	NA	NA	NA	NA	angiopoietin-like 7	GO:0001525;GO:1901346;GO:1903053	GO:0005102;GO:0042802	GO:0005576;GO:0005615;GO:0062023	NA	NA
Angptl8	4	0	0	0	0	0	0.52	0	0	0	0	0	0.29	0	0	0	0	0	2.14772	NA	NA	0.99679	NA	NA	angiopoietin-like 8	GO:0006006;GO:0006629;GO:0010954;GO:0019216;GO:0019216;GO:0019216;GO:0019216;GO:0044255;GO:0044255;GO:0044342;GO:0044342;GO:0045444;GO:0045444;GO:0048469;GO:0050746;GO:0050746;GO:0051005;GO:0070328;GO:0070328;GO:0070328;GO:0070328	GO:0005179	GO:0005576;GO:0005576	mmu04979	NA
Ace	11	10	25	16	34	8	0.23	0.21	0.6	0.51	0.74	0.18	0.13	0.11	0.28	0.24	0.34	0.1	1.65845	2.16034	1.37967	0.99756	0.385406	0.995504	angiotensin I converting enzyme (peptidyl-dipeptidase A) 1	GO:0001822;GO:0001822;GO:0002446;GO:0003081;GO:0003081;GO:0003084;GO:0003084;GO:0003084;GO:0006508;GO:0006508;GO:0006518;GO:0007283;GO:0008217;GO:0008217;GO:0009792;GO:0010608;GO:0010629;GO:0010815;GO:0014910;GO:0019233;GO:0031100;GO:0032091;GO:0032092;GO:0032496;GO:0035814;GO:0042310;GO:0042447;GO:0042447;GO:0042755;GO:0043065;GO:0043171;GO:0045777;GO:0045907;GO:0046325;GO:0048286;GO:0050435;GO:…	GO:0003779;GO:0004175;GO:0004180;GO:0005515;GO:0008233;GO:0008237;GO:0008237;GO:0008237;GO:0008238;GO:0008240;GO:0008241;GO:0008241;GO:0008241;GO:0008270;GO:0016787;GO:0031404;GO:0031434;GO:0031711;GO:0042277;GO:0046872;GO:0051019;GO:0070573	GO:0005576;GO:0005615;GO:0005737;GO:0005764;GO:0005768;GO:0005886;GO:0005886;GO:0005886;GO:0009897;GO:0009925;GO:0016020;GO:0016021;GO:0031526;GO:0031982;GO:0070062;GO:0097225	mmu04614;mmu04924;mmu05142;mmu05410	3.4.15.1
Ace2	0	0	0	0	0	0	0	0	0	0	0	0	0	0	0	0	0	0	NA	NA	NA	NA	NA	NA	angiotensin I converting enzyme (peptidyl-dipeptidase A) 2	GO:0003051;GO:0003081;GO:0006508;GO:0006508;GO:0015827;GO:0022898;GO:0046718;GO:0046813;GO:0048662;GO:0051957;GO:0060452;GO:0070373;GO:1903598;GO:1903779;GO:1905737;GO:2000272	GO:0001618;GO:0004175;GO:0004180;GO:0004180;GO:0004181;GO:0005515;GO:0008233;GO:0008237;GO:0008237;GO:0008241;GO:0016787;GO:0042802;GO:0046872	GO:0005576;GO:0005615;GO:0005615;GO:0005737;GO:0005886;GO:0005886;GO:0005886;GO:0009986;GO:0016020;GO:0016021;GO:0016324;GO:0031526;GO:0031526;GO:0042995	mmu04614;mmu04974	3.4.17.23
Ace3	0	0	0	0	1	0	0	0	0	0	0.05	0	0	0	0	0	0.02	0	NA	0.869765	NA	NA	1	NA	angiotensin I converting enzyme (peptidyl-dipeptidase A) 3	GO:0003081;GO:0003084	GO:0005515;GO:0008237;GO:0008241	GO:0001669;GO:0005886;GO:0016020;GO:0016021;GO:0031410	mmu04614;mmu04924;mmu05142;mmu05410	3.4.15.1
Agtr1a	0	0	1	0	0	0	0	0	0.05	0	0	0	0	0	0.03	0	0	0	0.813119	NA	NA	1	NA	NA	angiotensin II receptor, type 1a	GO:0001568;GO:0001819;GO:0001822;GO:0001822;GO:0001822;GO:0001921;GO:0001991;GO:0002001;GO:0002018;GO:0002018;GO:0002019;GO:0002035;GO:0006885;GO:0006954;GO:0006954;GO:0007165;GO:0007186;GO:0007186;GO:0007186;GO:0007200;GO:0007204;GO:0007204;GO:0007266;GO:0007507;GO:0008284;GO:0008284;GO:0010873;GO:0019229;GO:0019722;GO:0032270;GO:0032430;GO:0032930;GO:0034391;GO:0034392;GO:0038166;GO:0042310;GO:…	GO:0001596;GO:0001596;GO:0001596;GO:0004930;GO:0004945;GO:0005515;GO:0019901;GO:0031711;GO:0031748;GO:0046982	GO:0005737;GO:0005768;GO:0005794;GO:0005886;GO:0005886;GO:0005886;GO:0012505;GO:0016020;GO:0016021;GO:0016323;GO:0030425;GO:0031410;GO:0031968;GO:0055037	mmu04020;mmu04022;mmu04072;mmu04080;mmu04261;mmu04270;mmu04371;mmu04614;mmu04924;mmu04925;mmu04927;mmu04933;mmu04934;mmu05200	NA
Agtr1b	0	0	0	0	0	0	0	0	0	0	0	0	0	0	0	0	0	0	NA	NA	NA	NA	NA	NA	angiotensin II receptor, type 1b	GO:0001568;GO:0001822;GO:0001822;GO:0001991;GO:0002035;GO:0006954;GO:0006954;GO:0007165;GO:0007186;GO:0007186;GO:0007204;GO:0007204;GO:0007266;GO:0010873;GO:0019229;GO:0019722;GO:0032270;GO:0032430;GO:0038166;GO:0042756;GO:0042756;GO:0043524;GO:0043627;GO:0045777;GO:0046718;GO:0051482;GO:0060326;GO:0071549;GO:0086097;GO:0090190;GO:1903589	GO:0001596;GO:0001596;GO:0004930;GO:0004945;GO:0031711;GO:0046982	GO:0005886;GO:0005886;GO:0016020;GO:0016021	mmu04020;mmu04022;mmu04072;mmu04080;mmu04261;mmu04270;mmu04371;mmu04614;mmu04924;mmu04925;mmu04927;mmu04933;mmu04934;mmu05200	NA
Agtr2	1	0	0	0	0	0	0.04	0	0	0	0	0	0.02	0	0	0	0	0	0.80869	NA	NA	1	NA	NA	angiotensin II receptor, type 2	GO:0001819;GO:0001991;GO:0002018;GO:0002033;GO:0002035;GO:0006883;GO:0006954;GO:0006954;GO:0006954;GO:0007165;GO:0007166;GO:0007186;GO:0007199;GO:0008284;GO:0010459;GO:0010700;GO:0021695;GO:0032304;GO:0032516;GO:0035556;GO:0035566;GO:0035640;GO:0035815;GO:0035932;GO:0042306;GO:0042311;GO:0042416;GO:0042981;GO:0043524;GO:0045893;GO:0048147;GO:0051000;GO:0051387;GO:0060993;GO:0061049;GO:0071549;GO:…	GO:0004930;GO:0004945;GO:0004945;GO:0004945;GO:0004945	GO:0005886;GO:0005886;GO:0016020;GO:0016021;GO:0048471	mmu04080;mmu04261;mmu04614	NA
Agtrap	613	538	812	916.06	898	632	15.51	13.76	24.43	25.8	23.77	14.44	8.6	7.54	11.35	11.97	10.91	7.98	1.31487	1.51493	0.954932	0.998888	4.1378e-13	0.998245	angiotensin II, type I receptor-associated protein	GO:0008217;GO:0008217;GO:0038166	GO:0004945;GO:0005515;GO:0042802	GO:0005783;GO:0005794;GO:0005886;GO:0005886;GO:0005938;GO:0016020;GO:0016021;GO:0031410;GO:0043231	NA	NA
Agt	129	124	344	215	290	158	7.36	7.13	23.34	13.65	17.3	8.12	4.08	3.91	10.84	6.33	7.94	4.49	1.99387	1.82796	0.88071	0.998526	0.0450659	0.996161	angiotensinogen (serpin peptidase inhibitor, clade A, member 8)	GO:0001543;GO:0001568;GO:0001658;GO:0001658;GO:0001819;GO:0001822;GO:0001822;GO:0001991;GO:0001998;GO:0001999;GO:0002018;GO:0002018;GO:0002019;GO:0002027;GO:0002035;GO:0003014;GO:0003051;GO:0003331;GO:0006606;GO:0006883;GO:0007160;GO:0007166;GO:0007186;GO:0007202;GO:0007204;GO:0007250;GO:0007588;GO:0008065;GO:0008217;GO:0008217;GO:0008284;GO:0008285;GO:0008306;GO:0009409;GO:0009651;GO:0010468;GO:…	GO:0004867;GO:0005179;GO:0017080;GO:0031702;GO:0031702;GO:0031703;GO:0031703;GO:0048018	GO:0005615;GO:0005615;GO:0005615;GO:0005737	mmu04614;mmu04924	NA
Anln	9598	10521	9953	10611	11705	12216	179.34	198.62	221.05	220.74	228.71	206.29	99.47	108.9	102.67	102.41	105	113.97	0.918294	0.953171	0.966096	0.995379	0.936347	0.999737	anillin, actin binding protein	GO:0000281;GO:0000281;GO:0000915;GO:0002244;GO:0007049;GO:0031106;GO:0051301;GO:0090521;GO:1904172	GO:0003779	GO:0005634;GO:0005654;GO:0005737;GO:0005826;GO:0005826;GO:0005856;GO:0015629;GO:0030496;GO:0032059;GO:0042995;GO:0099738	NA	NA
Ank1	6	5	9	11	15	4	0.15	0.07	0.2	0.23	0.37	0.1	0.08	0.04	0.09	0.11	0.17	0.05	1.243	1.96591	1.35955	1	1	0.995876	ankyrin 1, erythroid	GO:0006779;GO:0006888;GO:0007165;GO:0010638;GO:0048821;GO:0055072;GO:0072659;GO:0072659;GO:0098662	GO:0005515;GO:0008093;GO:0008093;GO:0019899;GO:0019903;GO:0030507;GO:0030507;GO:0044325;GO:0051117	GO:0005634;GO:0005737;GO:0005856;GO:0005886;GO:0005886;GO:0009898;GO:0014731;GO:0014731;GO:0016020;GO:0016529;GO:0030018;GO:0030673;GO:0030863;GO:0031430;GO:0031672;GO:0042383;GO:0043005;GO:0043005;GO:0045211	mmu05205	NA
Ank2	806	808	1289	1294	1441	894	14.17	14.38	26.99	25.37	26.56	14.23	7.86	7.88	12.53	11.77	12.19	7.86	1.30088	1.51926	1.01382	0.999438	0	0.998702	ankyrin 2, brain	GO:0002027;GO:0002027;GO:0003283;GO:0006874;GO:0006897;GO:0007165;GO:0008104;GO:0010628;GO:0010628;GO:0010881;GO:0010881;GO:0010881;GO:0010882;GO:0010882;GO:0015031;GO:0031647;GO:0033292;GO:0033292;GO:0033365;GO:0034394;GO:0034613;GO:0034613;GO:0034613;GO:0036309;GO:0036371;GO:0036371;GO:0042981;GO:0043268;GO:0050821;GO:0051279;GO:0051924;GO:0051924;GO:0051928;GO:0055117;GO:0055117;GO:0055117;GO:…	GO:0005515;GO:0015459;GO:0019899;GO:0019901;GO:0030507;GO:0030674;GO:0030674;GO:0044325;GO:0044325;GO:0051117;GO:0140031	GO:0005737;GO:0005739;GO:0005764;GO:0005768;GO:0005856;GO:0005886;GO:0005886;GO:0005886;GO:0005886;GO:0005887;GO:0014069;GO:0014704;GO:0016020;GO:0016323;GO:0030018;GO:0030054;GO:0030315;GO:0030315;GO:0031430;GO:0031430;GO:0031672;GO:0042383;GO:0042383;GO:0043034;GO:0045202;GO:0045211;GO:0048471	mmu05205	NA
Ank3	1224	1135	2608	2508	3301	1073	12.66	11.8	31.66	28.47	35.42	9.97	7.02	6.47	14.71	13.21	16.26	5.51	1.73861	2.31492	1.18647	0.999433	0.00165915	0.990404	ankyrin 3, epithelial	GO:0000281;GO:0007009;GO:0007165;GO:0007409;GO:0007411;GO:0010628;GO:0010650;GO:0010765;GO:0010960;GO:0019228;GO:0034112;GO:0043001;GO:0043266;GO:0045162;GO:0045184;GO:0045760;GO:0045838;GO:0050808;GO:0071286;GO:0071709;GO:0072659;GO:0072659;GO:0072659;GO:0072660;GO:0090314;GO:0099612;GO:0099612;GO:1900827;GO:1902260;GO:2000651;GO:2001259	GO:0005200;GO:0005515;GO:0008092;GO:0030507;GO:0030674;GO:0044325;GO:0044325;GO:0045296;GO:0140031	GO:0005737;GO:0005764;GO:0005856;GO:0005886;GO:0005923;GO:0009925;GO:0009986;GO:0014704;GO:0014704;GO:0014731;GO:0016020;GO:0016323;GO:0016328;GO:0016529;GO:0030018;GO:0030054;GO:0030315;GO:0030424;GO:0030424;GO:0030425;GO:0031594;GO:0033268;GO:0033268;GO:0033270;GO:0042383;GO:0042995;GO:0043005;GO:0043194;GO:0043194;GO:0043194;GO:0045202;GO:0045211	mmu05205	NA
Ankar	0	0	0	0	0	0	0	0	0	0	0	0	0	0	0	0	0	0	NA	NA	NA	NA	NA	NA	ankyrin and armadillo repeat containing	NA	NA	GO:0016020;GO:0016021	NA	NA
Abtb1	582	455	731	756	826	697	32.42	25.56	48.46	46.89	48.14	35.02	17.98	14.01	22.51	21.75	22.1	19.35	1.42908	1.55941	0.732451	0.996041	0.00282659	0.687753	ankyrin repeat and BTB (POZ) domain containing 1	GO:0006412;GO:0006414	GO:0003746	GO:0000151;GO:0005730;GO:0005737;GO:0005829;GO:0005886	NA	NA
Abtb2	666	684	1133	1256	1205	1007	14.85	15.41	30.03	31.18	28.1	20.29	8.24	8.45	13.95	14.47	12.9	11.21	1.32473	1.61865	0.762048	0.99941	2.59505e-10	0.839815	ankyrin repeat and BTB (POZ) domain containing 2	GO:0097237	GO:0046982	NA	NA	NA
Ankdd1b	0	1	0	0	2	1	0	0.03	0	0	0.06	0.03	0	0.02	0	0	0.03	0.02	0.311245	0.671453	1.08258	1	1	0.996213	ankyrin repeat and death domain containing 1B	GO:0007165;GO:0008150	GO:0003674	GO:0005575	NA	NA
Ankef1	9	8	7	17	14	13	0.34	0.31	0.32	0.72	0.55	0.44	0.19	0.17	0.15	0.33	0.25	0.25	0.905076	1.57954	0.7012	1	1	0.99512	ankyrin repeat and EF-hand domain containing 1	GO:0008150	GO:0003674	GO:0005575	NA	NA
Ankfy1	2269.76	2230.11	3022.99	3361.88	3516.93	2538.73	28.46	28.26	45.04	46.92	46.1	28.77	15.78	15.49	20.92	21.77	21.17	15.9	1.18002	1.38622	0.985378	0.999645	0	0.999291	ankyrin repeat and FYVE domain containing 1	GO:0006897;GO:0016197;GO:0034058;GO:0042147;GO:0048549;GO:0090160	GO:0031267;GO:0046872;GO:1901981	GO:0005737;GO:0005768;GO:0005769;GO:0010008;GO:0016020;GO:0030904;GO:0031410;GO:0043231;GO:0044354	NA	NA
Ankib1	1020	1055	1533	1673	1835	1301	15.64	16.47	27.71	28.75	29.49	18.31	8.68	9.03	12.87	13.34	13.54	10.12	1.20957	1.49286	0.909668	0.999545	0	0.997894	ankyrin repeat and IBR domain containing 1	GO:0000209;GO:0006511;GO:0016567;GO:0032436	GO:0004842;GO:0016740;GO:0031624;GO:0046872;GO:0061630	GO:0000151;GO:0005737	NA	2.3.2.31
Ankhd1	1154	1126	2406	2576	2835	1363	14.12	13.92	34.98	35.08	36.26	15.07	7.83	7.63	16.25	16.28	16.65	8.33	1.62314	2.15769	0.926715	0.99947	0	0.998381	ankyrin repeat and KH domain containing 1	GO:0045087	NA	GO:0005737	NA	NA
Ankk1	0	0	1	0	1	1	0	0	0.05	0	0.04	0.03	0	0	0.02	0	0.02	0.02	0.813119	0.869765	0.321651	1	1	0.994238	ankyrin repeat and kinase domain containing 1	GO:0006468;GO:0010564;GO:0010564;GO:0016310	GO:0000166;GO:0004672;GO:0004674;GO:0005524;GO:0016301;GO:0016740;GO:0106310;GO:0106311	GO:0005634;GO:0005634;GO:0005737;GO:0042995	NA	2.7.11.1
Ankle1	244	233	176.56	166	187.04	327	9.09	8.74	7.83	6.87	7.29	10.99	5.04	4.79	3.63	3.19	3.35	6.07	0.891566	0.679632	0.799573	0.999343	1	0.98406	ankyrin repeat and LEM domain containing 1	GO:0006281;GO:0006611;GO:0006974;GO:0008340;GO:0033081;GO:0043249;GO:0045577;GO:0045950;GO:0046637;GO:1905453;GO:1905456;GO:2001020;GO:2001022	GO:0004518;GO:0004519;GO:0016787	GO:0005634;GO:0005654;GO:0005737;GO:0005829	NA	NA
Ankle2	800.65	781.9	1140.12	1259.73	1328.8	874.43	15.43	15.23	26.12	27.03	26.78	15.23	8.56	8.35	12.13	12.54	12.3	8.42	1.23689	1.48662	1.00304	0.999416	1.11837e-08	0.998699	ankyrin repeat and LEM domain containing 2	GO:0007049;GO:0007084;GO:0007417;GO:0035307;GO:0035307;GO:0042326;GO:0042326;GO:0043066;GO:0051301	GO:0051721;GO:0051721	GO:0005783;GO:0016020;GO:0016021;GO:0030176	NA	NA
Ankmy1	2	1	1	8	2	2	0.06	0.03	0.04	0.28	0.07	0.06	0.04	0.02	0.02	0.13	0.03	0.03	0.873896	2.72706	0.645028	1	0.345222	0.995771	ankyrin repeat and MYND domain containing 1	GO:0008150	GO:0003674;GO:0046872	GO:0005575	NA	NA
Ankmy2	734	741	651	750	779	860	31.06	31.64	32.76	35.33	34.48	32.84	17.23	17.35	15.22	16.39	15.83	18.14	0.92239	0.927027	0.96654	0.999724	1	0.998568	ankyrin repeat and MYND domain containing 2	NA	GO:0019899;GO:0046872	GO:0005575;GO:0005929;GO:0042995	NA	NA
Anks1	326	356	697	733	770	465	5.44	6.03	13.88	13.5	13.46	6.93	3.02	3.31	6.45	6.27	6.18	3.83	1.47263	1.89309	0.858938	0.999218	8.88178e-16	0.994194	ankyrin repeat and SAM domain containing 1	GO:0006929;GO:0016322;GO:0048013;GO:0048013;GO:1901187;GO:2000059	GO:0046875;GO:0046875	GO:0005654;GO:0005829;GO:0005829;GO:0043005	NA	NA
Asb1	512	491	632	689	722	480	8.85	8.54	12.86	13.2	12.89	7.42	4.91	4.68	5.97	6.12	5.92	4.1	1.15312	1.28992	1.1473	0.999347	1	0.99526	ankyrin repeat and SOCS box-containing 1	GO:0007275;GO:0016567;GO:0016567;GO:0030539;GO:0035556	GO:0061630	GO:0000151;GO:0000151	NA	NA
Asb10	0	2	1	0	0	1	0	0.09	0.06	0	0	0.04	0	0.05	0.03	0	0	0.02	0.362266	0.193003	1.84351	1	1	0.995261	ankyrin repeat and SOCS box-containing 10	GO:0008150;GO:0035556	NA	GO:0005634;GO:0005737	NA	NA
Asb11	0	0	1	0	0	0	0	0	0.09	0	0	0	0	0	0.04	0	0	0	0.813119	NA	NA	1	NA	NA	ankyrin repeat and SOCS box-containing 11	GO:0016567;GO:0035556;GO:0045732	GO:0003674	GO:0005783	NA	NA
Asb12	0	0	0	0	0	0	0	0	0	0	0	0	0	0	0	0	0	0	NA	NA	NA	NA	NA	NA	ankyrin repeat and SOCS box-containing 12	GO:0016567	GO:0061630;GO:0061630	GO:0000151;GO:0000151	NA	NA
Asb13	210.1	203	134	145	119	260	9.19	8.8	6.91	6.94	5.35	10.08	5.1	4.83	3.21	3.22	2.46	5.57	0.84023	0.586983	0.876045	0.999111	0.000463168	0.995806	ankyrin repeat and SOCS box-containing 13	GO:0008150;GO:0035556	GO:0003674	GO:0005575	NA	NA
Asb14	0	0	0	0	0	1	0	0	0	0	0	0.05	0	0	0	0	0	0.03	NA	NA	0.321651	NA	NA	0.994238	ankyrin repeat and SOCS box-containing 14	GO:0008150;GO:0035556	NA	NA	NA	NA
Asb15	2	2	0	0	0	2	0.05	0.05	0	0	0	0.04	0.03	0.03	0	0	0	0.02	0.495491	0.193003	1.09841	1	1	0.996232	ankyrin repeat and SOCS box-containing 15	GO:0008150;GO:0035556	GO:0005515	NA	NA	NA
Asb16	0	0	1	0	3	0	0	0	0.09	0	0.25	0	0	0	0.04	0	0.11	0	0.813119	2.16195	NA	1	0.4104	NA	ankyrin repeat and SOCS box-containing 16	GO:0008150;GO:0035556	NA	NA	NA	NA
Asb17	4	1	0	3	1	3	0.42	0.1	0	0.35	0.11	0.28	0.23	0.06	0	0.16	0.05	0.16	1.22796	1.09136	0.459364	0.996663	1	0.994341	ankyrin repeat and SOCS box-containing 17	GO:0008150;GO:0035556	GO:0003674	GO:0005575	NA	NA
Asb17os	0	0	0	0	0	1	0	0	0	0	0	0.22	0	0	0	0	0	0.12	NA	NA	0.321651	NA	NA	0.994238	ankyrin repeat and SOCS box-containing 17, opposite strand	GO:0008150	GO:0003674	GO:0005575	NA	NA
Asb18	0	0	0	0	0	0	0	0	0	0	0	0	0	0	0	0	0	0	NA	NA	NA	NA	NA	NA	ankyrin repeat and SOCS box-containing 18	GO:0008150;GO:0035556	NA	NA	NA	NA
Asb2	14	8	9	9	16	13	0.54	0.31	0.41	0.38	0.64	0.45	0.3	0.17	0.19	0.18	0.29	0.25	1.26316	1.27586	0.7012	1	1	0.99512	ankyrin repeat and SOCS box-containing 2	GO:0000209;GO:0006511;GO:0006511;GO:0016567;GO:0016567;GO:0035556;GO:0035914;GO:0045445	GO:0061630;GO:0061630	GO:0000151;GO:0000151;GO:0031466	NA	NA
Asb3	525	491	369	418	477	580	16.69	15.76	13.95	14.79	15.86	16.65	9.26	8.64	6.48	6.86	7.28	9.2	0.902113	0.817825	0.949651	0.999442	1	0.998123	ankyrin repeat and SOCS box-containing 3	GO:0008150;GO:0035556	NA	NA	NA	NA
Asb4	0	2	0	0	1	0	0	0.06	0	0	0.03	0	0	0.03	0	0	0.01	0	0.22495	0.32851	5.73141	1	1	0.986439	ankyrin repeat and SOCS box-containing 4	GO:0035556;GO:0051865;GO:2001214	GO:0004842;GO:0019899;GO:0031625;GO:0061630	GO:0031462;GO:0031462;GO:0031466;GO:0031466	NA	NA
Asb5	2	6	7	3	8	1	0.13	0.41	0.56	0.22	0.56	0.06	0.07	0.22	0.26	0.1	0.26	0.03	0.700788	0.761918	4.88724	0.999483	1	0.965366	ankyrin repeat and SOCs box-containing 5	GO:0016567;GO:0035556;GO:0045732	GO:0003674	GO:0005575	NA	NA
Asb6	538	487	575	635	564	625	26.52	24.21	33.72	34.84	29.08	27.79	14.71	13.27	15.66	16.16	13.35	15.35	1.12735	1.11077	0.874155	1	0.863123	0.995463	ankyrin repeat and SOCS box-containing 6	GO:0008150;GO:0035556	GO:0003674	GO:0005575;GO:0005737	NA	NA
Asb7	350	402	513	517	587	397	7.15	8.28	12.47	11.82	12.63	7.36	3.97	4.54	5.79	5.48	5.8	4.07	1.06917	1.23117	1.1357	0.999442	1	0.995903	ankyrin repeat and SOCS box-containing 7	GO:0008150;GO:0035556	GO:0003674	GO:0005575	NA	NA
Asb8	793	716	577	615	716	810	38.04	34.65	32.92	32.84	35.92	35.06	21.1	19	15.29	15.24	16.49	19.37	0.947736	0.834476	0.991567	0.999569	0.16789	0.998636	ankyrin repeat and SOCS box-containing 8	GO:0008150;GO:0035556	GO:0003674	GO:0005737	NA	NA
Asb9	1	0	0	0	0	0	0.1	0	0	0	0	0	0.05	0	0	0	0	0	0.80869	NA	NA	1	NA	NA	ankyrin repeat and SOCS box-containing 9	GO:0016567;GO:0016567;GO:0035556;GO:0045732;GO:0045732	GO:0005515	GO:0005739	NA	NA
Anks1b	10	5	3	6	6	8	0.14	0.07	0.05	0.15	0.09	0.1	0.08	0.04	0.02	0.07	0.04	0.06	1.12837	0.964693	0.717812	0.998492	1	0.995655	ankyrin repeat and sterile alpha motif domain containing 1B	GO:0048013;GO:0097120;GO:0099527;GO:1900383	GO:0005515;GO:0046875;GO:0046875	GO:0005634;GO:0005737;GO:0005829;GO:0005829;GO:0005886;GO:0014069;GO:0030054;GO:0042995;GO:0043231;GO:0045202;GO:0098685;GO:0098685;GO:0098686;GO:0098978;GO:0099092;GO:0099523	NA	NA
Anks3	345	305	359	444	417	379	14.37	12.82	17.79	20.59	18.17	14.25	7.97	7.03	8.26	9.55	8.34	7.87	1.13719	1.26835	0.90284	1	0.136745	0.996865	ankyrin repeat and sterile alpha motif domain containing 3	GO:0008150	GO:0005515	GO:0005737;GO:0005929;GO:0042995	NA	NA
Anks4b	3	6	1	0	4	4	0.15	0.31	0.06	0	0.22	0.19	0.09	0.17	0.03	0	0.1	0.1	0.365063	0.332223	1.61027	1	0.607801	0.994978	ankyrin repeat and sterile alpha motif domain containing 4B	GO:0030154;GO:0034622;GO:0034976;GO:1904106;GO:1904970	GO:0005515	GO:0005789;GO:0005886;GO:0005902;GO:0005902;GO:0005903;GO:0005903;GO:0042995	NA	NA
Anks6	127	96	103	165	119	124	3.66	2.79	3.52	5.29	3.58	3.22	2.03	1.53	1.64	2.45	1.64	1.78	1.17176	1.34785	0.868944	0.999922	0.714819	0.99593	ankyrin repeat and sterile alpha motif domain containing 6	GO:0001701;GO:0001822;GO:0007368;GO:0007507	GO:0005515;GO:0042802	GO:0005737;GO:0005737;GO:0005929;GO:0042995;GO:0097543	NA	NA
Ankub1	0	0	0	0	0	0	0	0	0	0	0	0	0	0	0	0	0	0	NA	NA	NA	NA	NA	NA	ankyrin repeat and ubiquitin domain containing 1	GO:0008150	GO:0003674	GO:0005575	NA	NA
Ankzf1	437	402	568	558	517	466	20.44	19.71	31.06	28.48	24.49	18.9	11.34	10.8	14.43	13.22	11.25	10.44	1.23903	1.2033	0.967713	0.999068	0.499157	0.998136	ankyrin repeat and zinc finger domain containing 1	GO:0030433;GO:0070301	GO:0005515;GO:0046872	GO:0005737	NA	NA
Ankrd1	108	80	99	91	117	98	6.43	4.8	7.02	6.03	7.29	5.26	3.57	2.63	3.26	2.8	3.35	2.91	1.26251	1.15645	0.916111	1	0.943455	0.996816	ankyrin repeat domain 1 (cardiac muscle)	GO:0000122;GO:0006357;GO:0006357;GO:0010976;GO:0035690;GO:0035914;GO:0035994;GO:0043065;GO:0043517;GO:0050714;GO:0055008;GO:0070528;GO:0071222;GO:0071222;GO:0071260;GO:0071347;GO:0071356;GO:0071560;GO:2000279	GO:0002039;GO:0003677;GO:0003713;GO:0003714;GO:0005515;GO:0031432;GO:0031432;GO:0042826;GO:0061629;GO:0061629;GO:0070412	GO:0001650;GO:0005634;GO:0005634;GO:0005634;GO:0005654;GO:0005667;GO:0005737;GO:0005737;GO:0005829;GO:0030016;GO:0031674;GO:0031674;GO:0032991	NA	NA
Ankrd10	856	790	860	921	930	934	37.2	34.24	43.94	44.34	41.59	36.76	20.63	18.77	20.41	20.57	19.09	20.31	1.07204	1.05295	0.94882	1	1	0.998458	ankyrin repeat domain 10	NA	GO:0003674	GO:0005575	NA	NA
Ankrd11	1319	1165	4186	4484	4630	1651	15.21	13.57	57.33	57.56	55.78	17.2	8.44	7.44	26.63	26.7	25.61	9.5	2.55284	3.51442	0.791596	0.999418	0	0.935873	ankyrin repeat domain 11	GO:0001701;GO:0001894;GO:0009653;GO:0035264;GO:0042475;GO:0048705;GO:0048705;GO:0060323;GO:0060325;GO:0060348	GO:0003674	GO:0005634;GO:0005634;GO:0005654;GO:0005829	NA	NA
Ankrd12	658	764	1265	1449	1580	944	7.36	8.64	16.82	18.05	18.48	9.55	4.08	4.74	7.81	8.37	8.49	5.28	1.27852	1.77942	0.907894	0.999498	0	0.997571	ankyrin repeat domain 12	GO:0008150	GO:0003674	GO:0005654;GO:0005829	NA	NA
Ankrd13d	56	61	67	99	81	55	2.72	2.99	3.87	5.36	4.12	2.41	1.51	1.64	1.8	2.49	1.89	1.33	0.984017	1.31812	1.24202	1	0.655598	0.994606	ankyrin repeat domain 13 family, member D	GO:0002091	GO:0140036	GO:0005737;GO:0005737;GO:0005768;GO:0005886;GO:0016020;GO:0048471	NA	NA
Ankrd13a	963	982	906	1045	1055	1128	30.35	31.25	33.95	36.66	34.77	32.1	16.83	17.13	15.77	17.01	15.97	17.74	0.939406	0.96124	0.976559	1	1	0.99881	ankyrin repeat domain 13a	GO:0002091;GO:1905667	GO:0140036	GO:0005737;GO:0005737;GO:0005768;GO:0005770;GO:0005886;GO:0016020;GO:0048471	NA	NA
Ankrd13b	628	686	873	908	872	796	19.28	21.26	31.87	31.03	28	22.07	10.69	11.66	14.8	14.4	12.85	12.19	1.08836	1.16713	0.966745	0.999542	0.368874	0.998515	ankyrin repeat domain 13b	GO:0002091	GO:0140036	GO:0005737;GO:0005737;GO:0005768;GO:0005769;GO:0005770;GO:0005886;GO:0016020;GO:0043231;GO:0048471	NA	NA
Ankrd13c	790	837	725	815	899	838	30.71	32.84	33.52	35.27	36.55	29.41	17.03	18	15.57	16.36	16.78	16.25	0.893239	0.919419	1.12033	1	1	0.996892	ankyrin repeat domain 13c	GO:0006621;GO:0006621;GO:0010469;GO:2000209	GO:0005102;GO:0005102	GO:0005737;GO:0005783;GO:0005783;GO:0016020;GO:0048471	NA	NA
Ankrd16	274	249	210	228	247	264	12.06	11.06	11	11.18	11.38	10.49	6.69	6.07	5.11	5.19	5.22	5.8	0.958927	0.855491	1.0579	0.999537	1	0.997584	ankyrin repeat domain 16	GO:0006400	GO:0003674	GO:0005634;GO:0005737	NA	NA
Ankrd17	2145	2172	3881	4413	4536	2377	22.5	23.21	47.83	51.12	49.19	22.64	12.48	12.72	22.21	23.72	22.58	12.51	1.40606	1.85193	1.02499	0.999636	0	0.999245	ankyrin repeat domain 17	GO:0001955;GO:0002376;GO:0006275;GO:0007492;GO:0042742;GO:0043123;GO:0045087;GO:0045087;GO:0045787;GO:0051151;GO:1900087;GO:1900245;GO:1900246	GO:0003676;GO:0003682;GO:0003723	GO:0000785;GO:0005634;GO:0005634;GO:0005634;GO:0005654;GO:0005737;GO:0005737;GO:0031965	NA	NA
Ankrd2	3	2	1	1	0	4	0.3	0.2	0.12	0.11	0	0.36	0.16	0.11	0.05	0.05	0	0.2	0.767927	0.335233	0.607408	1	1	0.995324	ankyrin repeat domain 2 (stretch responsive muscle)	GO:0000122;GO:0001817;GO:0006357;GO:0010832;GO:0010832;GO:0035914;GO:0035994;GO:0043619;GO:0045662;GO:0045662;GO:1902253;GO:1902253;GO:2000291;GO:2000291	GO:0003682;GO:0005515;GO:0031432;GO:0043422;GO:0043422;GO:0061629;GO:0061629	GO:0000791;GO:0005634;GO:0005634;GO:0005634;GO:0005634;GO:0005737;GO:0005829;GO:0005829;GO:0016605;GO:0030016;GO:0030017;GO:0031674;GO:0031674;GO:0043231	NA	NA
Ankrd22	0	0	2	0	0	1	0	0	0.14	0	0	0.05	0	0	0.07	0	0	0.03	1.27994	NA	0.321651	0.997322	NA	0.994238	ankyrin repeat domain 22	GO:0008150	GO:0003674	GO:0005575	NA	NA
Ankrd23	151	138	182	182	231	170	6.79	6.26	9.74	9.11	10.87	6.9	3.77	3.43	4.52	4.23	4.99	3.81	1.18633	1.33853	0.910837	0.999454	0.377862	0.996853	ankyrin repeat domain 23	GO:0006631;GO:0035994;GO:0060297	GO:0031432	GO:0005634;GO:0005634;GO:0005654;GO:0005829;GO:0014704;GO:0015629;GO:0030016;GO:0031674	NA	NA
Ankrd24	75	80	92	81	78	92	2.09	2.26	3.05	2.52	2.28	2.32	1.16	1.24	1.42	1.17	1.05	1.28	1.02155	0.888419	0.975551	1	1	0.997187	ankyrin repeat domain 24	GO:0008150	GO:0005515	GO:0005575	NA	NA
Ankrd26	328	365	416	536	511	359	5.82	6.54	8.77	10.59	9.48	5.76	3.23	3.59	4.07	4.91	4.35	3.18	1.00882	1.28878	1.1403	0.999546	0.0223306	0.995702	ankyrin repeat domain 26	GO:0019216;GO:0019217;GO:0040015;GO:0042593;GO:0045599;GO:0045599;GO:0046621;GO:0046627;GO:0060259;GO:0070373	GO:0005515	GO:0005737;GO:0005813;GO:0015629	NA	NA
Ankrd27	911	903	1051	1080	1208	981	22.46	23.44	31.06	30.63	32.39	22.3	12.46	12.85	14.43	14.21	14.87	12.32	1.0744	1.13742	1.03253	0.999627	0.344545	0.998695	ankyrin repeat domain 27 (VPS9 domain)	GO:0015031;GO:0032456;GO:0035544;GO:0035646;GO:0045022;GO:0045022;GO:0048812;GO:0048812;GO:0050775	GO:0000149;GO:0000149;GO:0005085;GO:0005085;GO:0005096;GO:0005515;GO:0031267;GO:0031267	GO:0005764;GO:0005768;GO:0005769;GO:0005769;GO:0005770;GO:0005770;GO:0005886;GO:0005886;GO:0016020;GO:0030133;GO:0030133;GO:0031410;GO:0042470;GO:0043005;GO:0043005;GO:0097422;GO:0097422	NA	NA
Ankrd28	4373	4754	6390	7394	7556	4974	84.77	93.1	147.23	159.57	153.16	87.13	47.02	51.04	68.38	74.03	70.32	48.14	1.13049	1.41399	1.07212	0.999794	0	0.999326	ankyrin repeat domain 28	GO:0008150	NA	GO:0005575;GO:0005634	NA	NA
Ankrd29	154	174	111	106	118	133	4.85	5.53	4.15	3.71	3.88	3.78	2.69	3.03	1.93	1.72	1.78	2.09	0.751457	0.577787	1.46588	0.998039	1	0.873933	ankyrin repeat domain 29	GO:0008150	GO:0003674	GO:0005575	NA	NA
Ankrd33	0	0	0	0	0	0	0	0	0	0	0	0	0	0	0	0	0	0	NA	NA	NA	NA	NA	NA	ankyrin repeat domain 33	GO:0000122;GO:0000122;GO:0035914;GO:2000678;GO:2000678	GO:0003674	GO:0005634;GO:0005737;GO:0005829	NA	NA
Ankrd33b	14	7	11	15	10	5	0.19	0.14	0.39	0.37	0.23	0.1	0.1	0.08	0.18	0.17	0.11	0.06	1.52494	1.44645	1.52102	1	1	0.995176	ankyrin repeat domain 33B	GO:0008150	GO:0003674;GO:0003677	GO:0005575	NA	NA
Ankrd34a	29	34	58	37	63	54	1.16	1.37	2.75	1.64	2.63	1.95	0.64	0.75	1.28	0.76	1.21	1.08	1.2631	1.31508	0.708837	0.998491	0.658173	0.990212	ankyrin repeat domain 34A	GO:0008150	GO:0003674	NA	NA	NA
Ankrd34b	0	0	0	0	0	1	0	0	0	0	0	0.02	0	0	0	0	0	0.01	NA	NA	0.321651	NA	NA	0.994238	ankyrin repeat domain 34B	GO:0008150	GO:0003674	GO:0005575;GO:0005634;GO:0005737	NA	NA
Ankrd34c	1	0	1	0	0	1	0.04	0	0.05	0	0	0.04	0.02	0	0.02	0	0	0.02	1.11192	NA	0.321651	1	NA	0.994238	ankyrin repeat domain 34C	GO:0008150	GO:0003674	GO:0005575	NA	NA
Ankrd35	16	19	15	15	23	24	0.4	0.48	0.45	0.42	0.6	0.54	0.22	0.26	0.21	0.19	0.28	0.3	0.781875	0.870933	0.890213	1	1	0.996463	ankyrin repeat domain 35	GO:0008150	GO:0003674	GO:0005575	NA	NA
Ankrd36	0	0	0	0	0	0	0	0	0	0	0	0	0	0	0	0	0	0	NA	NA	NA	NA	NA	NA	ankyrin repeat domain 36	GO:0008150	GO:0003674	GO:0005886	NA	NA
Ankrd37	23	37	8	12	11	52	2.82	4.56	1.17	1.64	1.41	5.73	1.57	2.5	0.54	0.76	0.65	3.17	0.422066	0.287148	0.799984	0.986955	1	0.99495	ankyrin repeat domain 37	GO:0008150	GO:0005515	GO:0005634;GO:0005654;GO:0005737;GO:0005739;GO:0005829	NA	NA
Ankrd39	140	157	207	248	241	207	7.72	8.63	13.19	14.94	13.74	10.4	4.28	4.73	6.13	6.93	6.31	5.75	1.09673	1.39444	0.851129	0.999235	1	0.994683	ankyrin repeat domain 39	GO:0036371;GO:0055117	GO:0003674	GO:0030315	NA	NA
Ankrd40	1365	1478	1584	1682	1783	1754	39.97	47.09	60.83	60.23	57.95	48.32	22.17	25.82	28.25	27.95	26.6	26.7	0.987182	1.05334	0.945243	0.999735	1	0.998849	ankyrin repeat domain 40	GO:0008150	GO:0003674	GO:0005575	NA	NA
Ankrd42	40	49	67	62	64	44	1.48	1.83	2.95	2.56	2.48	1.47	0.82	1	1.37	1.19	1.14	0.81	1.07495	1.14004	1.24655	0.999018	1	0.994917	ankyrin repeat domain 42	GO:0051091;GO:0051092;GO:1900017	GO:0005515;GO:0051059	GO:0005634	NA	NA
Ankrd44	192	173	190	177	214	217	3.16	2.88	3.72	3.24	3.68	3.23	1.75	1.58	1.73	1.51	1.69	1.78	1.08541	1.01065	0.89452	1	1	0.996511	ankyrin repeat domain 44	GO:0008150	GO:0003674	GO:0005575	NA	NA
Ankrd45	1	2	2	3	2	0	0.03	0.06	0.07	0.09	0.06	0	0.02	0.03	0.03	0.04	0.03	0	0.634749	0.889923	5.73141	1	1	0.986439	ankyrin repeat domain 45	GO:0008150	GO:0003674	GO:0005575	NA	NA
Ankrd46	2200	2241	1746	1946	2094	2443	91.76	94.32	86.62	90.36	91.35	91.96	50.89	51.71	40.23	41.92	41.94	50.81	0.871008	0.810026	1.02898	0.99954	0.805333	0.999246	ankyrin repeat domain 46	NA	NA	GO:0016020;GO:0016021	NA	NA
Ankrd49	471	475	263	266	285	471	28.06	28.53	18.65	17.64	17.76	25.3	15.56	15.64	8.66	8.18	8.16	13.98	0.771607	0.521304	1.13113	0.99917	1.02261e-09	0.996127	ankyrin repeat domain 49	GO:0007283;GO:0030154;GO:0045893;GO:0045893	GO:0003674	GO:0005634;GO:0005829	NA	NA
Ankrd50	935	1055	2067	2173	2412	1460	19.3	22	50.73	49.95	52.08	27.24	10.71	12.06	23.56	23.17	23.91	15.05	1.46548	1.95131	0.810633	0.999532	0	0.971293	ankyrin repeat domain 50	GO:0032456	GO:0003674	NA	NA	NA
Ankrd52	533	594	1509	1734	1698	781	8.14	9.16	27.38	29.47	27.1	10.78	4.51	5.02	12.72	13.67	12.44	5.95	1.81806	2.59679	0.853243	0.99935	0	0.992968	ankyrin repeat domain 52	GO:0008150	GO:0003674	GO:0005575	NA	NA
Ankrd53	0	1	0	0	0	0	0	0.06	0	0	0	0	0	0.03	0	0	0	0	0.311245	0.280164	3.3657	1	1	0.993543	ankyrin repeat domain 53	GO:0007049;GO:0007080;GO:0007080;GO:0031116;GO:0031116;GO:0051301;GO:0060236;GO:0060236;GO:1902412;GO:1902412	GO:0003674	GO:0000922;GO:0000922;GO:0005737;GO:0005819;GO:0005856	NA	NA
Ankrd54	470	359	436	505	440	488	26.21	20.19	28.94	31.35	25.67	24.55	14.54	11.07	13.44	14.55	11.79	13.56	1.24316	1.18819	0.825383	1	0.773954	0.988298	ankyrin repeat domain 54	GO:0006913;GO:0045648;GO:0045859;GO:0045859;GO:1902531;GO:1902531	GO:0005515;GO:0019887;GO:0019887;GO:0044877	GO:0005634;GO:0005634;GO:0005737;GO:0005737;GO:0030496	NA	NA
Ankrd55	13	11	16	20	20	14	0.48	0.41	0.7	0.82	0.77	0.47	0.27	0.23	0.33	0.38	0.36	0.26	1.20014	1.52049	0.885253	1	1	0.9964	ankyrin repeat domain 55	GO:0008150	GO:0003674	GO:0005575	NA	NA
Ankrd6	16	17	16	31	29	28	0.37	0.39	0.44	0.79	0.69	0.58	0.2	0.22	0.2	0.37	0.32	0.32	0.892546	1.51474	0.686367	1	1	0.992996	ankyrin repeat domain 6	GO:0046330;GO:0090090;GO:0090090;GO:0090090;GO:2000096	GO:0005515	GO:0005634;GO:0005634;GO:0005737;GO:0005737;GO:0043231	NA	NA
Ankrd60	0	0	0	0	0	0	0	0	0	0	0	0	0	0	0	0	0	0	NA	NA	NA	NA	NA	NA	ankyrin repeat domain 60	GO:0008150	GO:0003674	GO:0005575	NA	NA
Ankrd61	1	1	1	2	3	2	0.07	0.07	0.07	0.13	0.22	0.13	0.04	0.04	0.03	0.06	0.1	0.07	0.687308	1.27701	0.645028	1	1	0.995771	ankyrin repeat domain 61	GO:0008150	GO:0003674;GO:0003677	GO:0005654	NA	NA
Ankrd63	0	2	1	2	1	2	0	0.04	0.02	0.05	0.02	0.04	0	0.02	0.01	0.02	0.01	0.02	0.362266	0.61267	1.09841	1	1	0.996232	ankyrin repeat domain 63	GO:0008150	GO:0003674	GO:0005575	NA	NA
Ankrd66	8	9	1	8	5	12	0.65	0.73	0.1	0.72	0.42	0.88	0.36	0.4	0.04	0.33	0.19	0.48	0.511039	0.635098	0.847337	0.99751	1	0.996256	ankyrin repeat domain 66	GO:0008150	GO:0003674	GO:0005575	NA	NA
Ankrd7	1	2	3	4	5	2	0.09	0.18	0.32	0.4	0.48	0.16	0.05	0.1	0.15	0.19	0.22	0.09	0.771967	1.43749	1.09841	1	1	0.996232	ankyrin repeat domain 7	GO:0001835	GO:0003674	GO:0005634;GO:0005654;GO:0005813	NA	NA
Ankrd9	109	116	151	144	147	132	4.4	4.73	7.25	6.47	6.21	4.81	2.44	2.59	3.37	3	2.85	2.66	1.10609	1.1215	0.985822	0.999291	1	0.997395	ankyrin repeat domain 9	GO:0006878;GO:0016567;GO:0043161	GO:0016787;GO:1990756	GO:0005829;GO:0031410;GO:0031466	NA	NA
Ankra2	501	426	447	491	549	523	24.2	20.9	24.4	25.74	26.88	22.3	13.42	11.46	11.33	11.94	12.34	12.32	1.09685	1.09493	0.91377	0.999917	1	0.997357	ankyrin repeat, family A (RFXANK-like), 2	GO:0010468;GO:0043254	GO:0005515;GO:0019901;GO:0031625;GO:0042826;GO:0042826;GO:0050750	GO:0005634;GO:0005634;GO:0005737;GO:0005737;GO:0005829;GO:0005856;GO:0016020;GO:0016020;GO:0032991;GO:1990393	NA	NA
Asz1	0	0	0	1	0	0	0	0	0	0.07	0	0	0	0	0	0.03	0	0	NA	0.886745	NA	NA	1	NA	ankyrin repeat, SAM and basic leucine zipper domain containing 1	GO:0007140;GO:0007275;GO:0007281;GO:0007283;GO:0030154;GO:0031047;GO:0034587;GO:0034587;GO:0043046;GO:0051321	GO:0005515	GO:0005737;GO:0005829;GO:0071546;GO:0071546	NA	NA
4932411E22Rik	0	0	0	0	0	1	0	0	0	0	0	0.03	0	0	0	0	0	0.02	NA	NA	0.321651	NA	NA	0.994238	ankyrin-repeat and fibronectin type III domain containing 1	GO:0000132;GO:0001662;GO:0045475;GO:0050957;GO:0061172	GO:0003674	GO:0005819	NA	NA
Ankfn1	0	0	0	0	0	0	0	0	0	0	0	0	0	0	0	0	0	0	NA	NA	NA	NA	NA	NA	ankyrin-repeat and fibronectin type III domain containing 1	GO:0000132;GO:0001662;GO:0045475;GO:0050957;GO:0061172	GO:0003674	GO:0005819	NA	NA
Anxa1	69230	71476	56817	58789	67771	57117	5293.4	5505	5173.18	5003.72	5422.36	3933.93	2936.01	3018.24	2402.79	2321.49	2489.45	2173.49	0.872182	0.795867	1.40374	0.999879	0.0568934	0.127514	annexin A1	GO:0001780;GO:0001780;GO:0002250;GO:0002376;GO:0002548;GO:0002685;GO:0002685;GO:0006909;GO:0006954;GO:0006954;GO:0007165;GO:0007166;GO:0007166;GO:0007187;GO:0008360;GO:0008360;GO:0010165;GO:0014839;GO:0014839;GO:0018149;GO:0030073;GO:0030073;GO:0030216;GO:0030216;GO:0030850;GO:0031018;GO:0031340;GO:0031340;GO:0031394;GO:0031394;GO:0031532;GO:0031532;GO:0032355;GO:0032508;GO:0032508;GO:0032652;GO:…	GO:0003697;GO:0003697;GO:0003727;GO:0004859;GO:0005509;GO:0005515;GO:0005543;GO:0005544;GO:0005544;GO:0019834;GO:0019834;GO:0036121;GO:0042802;GO:0046872;GO:0048306;GO:1990814	GO:0001533;GO:0005576;GO:0005615;GO:0005615;GO:0005634;GO:0005654;GO:0005737;GO:0005737;GO:0005737;GO:0005768;GO:0005829;GO:0005829;GO:0005884;GO:0005886;GO:0005886;GO:0005886;GO:0005929;GO:0009986;GO:0016020;GO:0016324;GO:0016328;GO:0019898;GO:0031232;GO:0031410;GO:0031514;GO:0031966;GO:0032991;GO:0042383;GO:0042629;GO:0042995;GO:0062023;GO:0070062;GO:0097060	NA	NA
Anxa10	0	0	0	0	0	0	0	0	0	0	0	0	0	0	0	0	0	0	NA	NA	NA	NA	NA	NA	annexin A10	NA	GO:0005509;GO:0005544	GO:0005737;GO:0005739	NA	NA
Anxa11	918	861	1318	1508	1442	1176	39.7	37.57	67.8	72.6	65.23	45.9	22.02	20.6	31.49	33.68	29.95	25.36	1.2951	1.54213	0.821345	0.999357	6.01554e-08	0.981399	annexin A11	GO:0006909;GO:0007049;GO:0032506;GO:0032506;GO:0051301;GO:0051592	GO:0005509;GO:0005509;GO:0005544;GO:0008429;GO:0044548;GO:0048306	GO:0005634;GO:0005635;GO:0005654;GO:0005737;GO:0005737;GO:0005737;GO:0005819;GO:0005829;GO:0005856;GO:0030496;GO:0042581;GO:0042582;GO:0045335;GO:0062023	NA	NA
Anxa13	0	1	0	2	2	3	0	0.09	0	0.19	0.18	0.23	0	0.05	0	0.09	0.08	0.13	0.311245	1.08166	0.459364	1	1	0.994341	annexin A13	NA	GO:0001786;GO:0005509;GO:0005509;GO:0005544;GO:1901611	GO:0005654;GO:0005737;GO:0005886;GO:0016020;GO:0019898;GO:0031410	NA	NA
Anxa2	35254	36515	21943	22852	27961	37787	2739.74	2858.25	2030.73	1976.88	2273.86	2645.05	1519.61	1567.1	943.22	917.18	1043.95	1461.38	0.780161	0.625732	1.08398	0.999869	6.40199e-06	0.999813	annexin A2	GO:0001525;GO:0001921;GO:0001934;GO:0007589;GO:0030199;GO:0032804;GO:0042730;GO:0048146;GO:0051099;GO:0071229;GO:0072659;GO:1905581;GO:1905597;GO:1905599;GO:1905602	GO:0001786;GO:0002020;GO:0002020;GO:0004859;GO:0004867;GO:0005262;GO:0005509;GO:0005515;GO:0005544;GO:0005544;GO:0005546;GO:0005546;GO:0008092;GO:0019834;GO:0019834;GO:0031267;GO:0042802;GO:0044548;GO:0044730;GO:0046790;GO:0048306	GO:0001725;GO:0001726;GO:0005576;GO:0005604;GO:0005615;GO:0005615;GO:0005634;GO:0005737;GO:0005737;GO:0005737;GO:0005765;GO:0005768;GO:0005769;GO:0005811;GO:0005829;GO:0005829;GO:0005829;GO:0005886;GO:0005886;GO:0005938;GO:0009986;GO:0016020;GO:0016020;GO:0016323;GO:0019897;GO:0030054;GO:0030496;GO:0031902;GO:0031982;GO:0031982;GO:0032991;GO:0035749;GO:0042383;GO:0043220;GO:0044354;GO:0045121;GO:…	NA	NA
Anxa3	3520	3744	1740	1892	2244	4152	233	249.77	137.11	139.41	155.41	247.71	129.23	136.94	63.68	64.68	71.35	136.86	0.705593	0.496335	1.01151	0.9996	0	0.999498	annexin A3	GO:0006909;GO:0010595;GO:0042742;GO:0043312;GO:0045766;GO:0051054;GO:0051091	GO:0004859;GO:0005509;GO:0005544;GO:0019834;GO:0048306	GO:0005737;GO:0005737;GO:0005886;GO:0016020;GO:0030424;GO:0030425;GO:0030670;GO:0042581;GO:0043025;GO:0062023	NA	3.1.4.43
Anxa4	7148	7525	5999	5810	6832	7461	372.58	395.59	372.06	337.13	372.53	350.79	206.65	216.89	172.81	156.41	171.03	193.81	0.8637	0.755145	1.13135	0.999496	0.00370736	0.99864	annexin A4	GO:0001822;GO:0006357;GO:0007219;GO:0032088;GO:0032717	GO:0005509;GO:0005509;GO:0005544;GO:0042802;GO:0048306;GO:0051059	GO:0005634;GO:0005737;GO:0005737;GO:0005886;GO:0009986;GO:0012506;GO:0016324;GO:0031965;GO:0048471;GO:0062023	NA	NA
Anxa5	15587	17202	10321	11489	13726	17076	952.01	1059.15	750.28	781.14	877.1	940.29	528.04	580.7	348.48	362.41	402.68	519.51	0.748333	0.65894	1.13001	0.999715	1.04878e-06	0.999244	annexin A5	GO:0007596;GO:0007599;GO:0010033;GO:0030195;GO:0043065;GO:0050819;GO:0051592;GO:0097211;GO:1901317;GO:1902721	GO:0005388;GO:0005509;GO:0005515;GO:0005544;GO:0017046;GO:0030971;GO:0042802	GO:0005615;GO:0005634;GO:0005737;GO:0005737;GO:0005783;GO:0005829;GO:0005886;GO:0008021;GO:0009897;GO:0014704;GO:0030018;GO:0030425;GO:0042383;GO:0042995;GO:0043025;GO:0043204;GO:0043679;GO:0062023;GO:0072563	NA	NA
Anxa6	11778	11718	9841	10777	12720	13327	457.69	459.5	454.88	466.42	517.22	467.47	253.86	251.93	211.28	216.4	237.46	258.28	0.912206	0.901586	0.986309	0.999815	0.972706	0.999778	annexin A6	GO:0001755;GO:0001778;GO:0003418;GO:0006816;GO:0006937;GO:0006937;GO:0034220;GO:0051283;GO:0051560;GO:0051560;GO:0097190;GO:0097190	GO:0001786;GO:0005262;GO:0005509;GO:0005525;GO:0005525;GO:0005544;GO:0005544;GO:0008289;GO:0015276;GO:0015276;GO:0015485;GO:0015485;GO:0035374;GO:0042802;GO:0044877;GO:0048306;GO:0051015	GO:0005634;GO:0005737;GO:0005737;GO:0005765;GO:0005829;GO:0005925;GO:0014704;GO:0016020;GO:0016324;GO:0031902;GO:0032991;GO:0042383;GO:0048471;GO:0062023	NA	NA
Anxa7	5527	5611	7341	7098	7931	5275	198.79	203.88	314.38	284.33	298.8	171.61	110.26	111.78	146.02	131.91	137.18	94.82	1.14035	1.20366	1.19317	0.999791	0.00277782	0.992575	annexin A7	GO:0006874;GO:0006914;GO:0007599;GO:0008283;GO:0008360;GO:0009651;GO:0009992;GO:0010629;GO:0014070;GO:0051592;GO:0061025	GO:0005178;GO:0005509;GO:0005515;GO:0005544;GO:0048306	GO:0005634;GO:0005634;GO:0005634;GO:0005635;GO:0005737;GO:0005789;GO:0005829;GO:0005886;GO:0031982;GO:0042584;GO:0062023	NA	NA
Anxa8	438	537	292	262	387	614	24.42	30.18	19.37	16.26	22.57	30.87	13.54	16.55	9	7.54	10.36	17.05	0.674066	0.545199	0.98108	0.996439	0.00856299	0.998409	annexin A8	GO:0007032;GO:0007596;GO:0007599;GO:0016197;GO:1900004;GO:1900138	GO:0005509;GO:0005509;GO:0005544;GO:0005546;GO:0005547;GO:0043325;GO:0046872;GO:0051015	GO:0005737;GO:0005829;GO:0005886;GO:0031902	NA	NA
Anxa9	82	85	72	65	72	83	4.64	4.85	4.85	4.09	4.26	4.23	2.57	2.66	2.25	1.9	1.96	2.34	0.887314	0.720908	1.14792	1	1	0.996106	annexin A9	GO:0098609	GO:0001786;GO:0001786;GO:0002020;GO:0005262;GO:0005509;GO:0005543;GO:0005544;GO:0005546;GO:0015464;GO:0019834;GO:0046790	GO:0005615;GO:0005634;GO:0005737;GO:0005829;GO:0005886;GO:0009986;GO:0031982;GO:0062023	NA	NA
Ano1	38	24	15	27	24	34	0.84	0.54	0.39	0.66	0.55	0.68	0.47	0.29	0.18	0.31	0.25	0.37	1.08705	0.934816	0.794679	0.998403	1	0.995396	anoctamin 1, calcium activated chloride channel	GO:0006811;GO:0006812;GO:0006821;GO:0006821;GO:0006821;GO:0007200;GO:0007275;GO:0015705;GO:0034605;GO:0035774;GO:0035774;GO:0042391;GO:0042391;GO:0050965;GO:0050965;GO:0050966;GO:0055085;GO:0060438;GO:1901653;GO:1902476;GO:1902476;GO:1902476;GO:1902476	GO:0005102;GO:0005227;GO:0005229;GO:0005229;GO:0005229;GO:0005247;GO:0005254;GO:0005254;GO:0005254;GO:0005515;GO:0015111;GO:0017128;GO:0042802;GO:0042803;GO:0046872;GO:0046983	GO:0005654;GO:0005737;GO:0005886;GO:0005886;GO:0005886;GO:0005887;GO:0009897;GO:0016020;GO:0016021;GO:0016324;GO:0016324;GO:0034707;GO:0045121	NA	NA
Ano10	1708	1580	1839	1985	2047	1820	66.55	62.08	85.06	85.94	83.27	63.89	36.91	34.03	39.51	39.87	38.23	35.3	1.10923	1.14695	0.973824	0.999128	1	0.999086	anoctamin 10	GO:0006812;GO:0006821;GO:0055085	GO:0005227;GO:0005229;GO:0017128	GO:0005622;GO:0005886;GO:0005886;GO:0005886;GO:0016020;GO:0016021;GO:0043231	NA	NA
Ano2	9	11	20	8	15	20	0.23	0.29	0.62	0.23	0.41	0.47	0.13	0.16	0.29	0.11	0.19	0.26	1.22998	0.889818	0.625828	0.998623	1	0.992262	anoctamin 2	GO:0006811;GO:0006821;GO:0006821;GO:0055085;GO:1902476	GO:0005229;GO:0005229;GO:0005229;GO:0005229;GO:0005254;GO:0005515;GO:0017128;GO:0042802;GO:0046983	GO:0005654;GO:0005886;GO:0005886;GO:0005886;GO:0016020;GO:0016021;GO:0034707;GO:0097730	mmu04740	NA
Ano3	7	28	13	16	14	26	0.12	0.47	0.26	0.3	0.25	0.39	0.07	0.26	0.12	0.14	0.11	0.22	0.361781	0.483573	1.2043	1	1	0.995962	anoctamin 3	GO:0006869;GO:0016048;GO:0050982;GO:0055085;GO:0061588;GO:0061590;GO:0061591;GO:1902476	GO:0005229;GO:0005254;GO:0017128;GO:0046983	GO:0005886;GO:0016020;GO:0016021	NA	NA
Ano4	2	2	0	4	2	0	0.05	0.05	0	0.11	0.05	0	0.03	0.03	0	0.05	0.02	0	0.495491	1.03187	5.73141	1	1	0.986439	anoctamin 4	GO:0006821;GO:0006869;GO:0055085;GO:0061588;GO:0061589;GO:0061590;GO:0061591;GO:1902476	GO:0005229;GO:0005254;GO:0017128;GO:0046983	GO:0005886;GO:0005886;GO:0016020;GO:0016021	NA	NA
Ano5	0	0	0	2	0	1	0	0	0	0.03	0	0.01	0	0	0	0.01	0	0.01	NA	1.59872	0.321651	NA	0.413902	0.994238	anoctamin 5	GO:0006821;GO:0055085;GO:1902476	GO:0005229;GO:0005254;GO:0017128;GO:0046983	GO:0005783;GO:0005886;GO:0005886;GO:0016020;GO:0016021;GO:0031982	NA	NA
Ano6	6620	6656	9258	9543	10920	6574	118.47	120.38	197.06	190.31	204.54	106.35	65.71	66	91.53	88.29	93.9	58.76	1.18905	1.38203	1.13572	0.999795	6.26459e-05	0.998386	anoctamin 6	GO:0002407;GO:0002543;GO:0006811;GO:0006812;GO:0006821;GO:0006821;GO:0006821;GO:0006869;GO:0007596;GO:0017121;GO:0017121;GO:0030501;GO:0030501;GO:0032060;GO:0032060;GO:0034765;GO:0034767;GO:0034767;GO:0035590;GO:0035590;GO:0035630;GO:0035725;GO:0043065;GO:0045332;GO:0045794;GO:0045794;GO:0046931;GO:0055085;GO:0060100;GO:0061588;GO:0061589;GO:0061589;GO:0061590;GO:0061590;GO:0061591;GO:0070588;GO:…	GO:0005227;GO:0005227;GO:0005229;GO:0005229;GO:0005229;GO:0005244;GO:0005247;GO:0005254;GO:0017128;GO:0017128;GO:0017128;GO:0042802;GO:0042803;GO:0046872;GO:0046983	GO:0005829;GO:0005886;GO:0005886;GO:0005887;GO:0016020;GO:0016021;GO:0034707	NA	NA
Ano7	1	0	0	0	0	0	0.03	0	0	0	0	0	0.01	0	0	0	0	0	0.80869	NA	NA	1	NA	NA	anoctamin 7	GO:0006821;GO:0006821;GO:0006869;GO:0055085;GO:0061588;GO:0061589;GO:0061590;GO:0061591;GO:1902476	GO:0005229;GO:0005229;GO:0005254;GO:0017128;GO:0046983	GO:0005622;GO:0005634;GO:0005783;GO:0005886;GO:0005886;GO:0016020;GO:0016021	NA	NA
Ano8	399	395	503	534	627	431	10.84	10.84	16.25	16.15	17.82	10.58	6.01	5.94	7.55	7.49	8.18	5.84	1.1303	1.31824	1.02801	0.999398	0.0241537	0.998133	anoctamin 8	GO:0006821;GO:0055085	GO:0005229;GO:0017128	GO:0005622;GO:0005886;GO:0005886;GO:0016020;GO:0016021	NA	NA
Ano9	19	10	8	27	17	15	0.65	0.34	0.32	1.03	0.61	0.46	0.36	0.19	0.15	0.48	0.28	0.26	1.24441	1.85819	0.755553	0.998543	0.429893	0.995592	anoctamin 9	GO:0006821;GO:0006869;GO:0055085;GO:0061588;GO:0061589;GO:0061590;GO:0061591;GO:1902476;GO:1902939	GO:0005229;GO:0005254;GO:0017128	GO:0005622;GO:0005886;GO:0005886;GO:0016020;GO:0016021	NA	NA
Amn1	198	178	233	228	278	196	21.1	19.08	29.6	27.05	31.01	18.78	11.7	10.46	13.75	12.55	14.24	10.38	1.1918	1.27171	1.01868	0.999347	0.422262	0.997629	antagonist of mitotic exit network 1	GO:0031146	GO:0005515	GO:0019005	NA	NA
Agr2	4	0	2	6	2	1	0.6	0	0.36	1	0.31	0.13	0.33	0	0.17	0.46	0.14	0.07	2.31922	3.78988	0.321651	1	0.281306	0.994238	anterior gradient 2	GO:0010628;GO:0010811;GO:0045742;GO:0048546;GO:0048639;GO:0060480;GO:0060548;GO:0060548;GO:0070254;GO:1903078;GO:1903896;GO:1903899	GO:0002162;GO:0002162;GO:0005154;GO:0042802	GO:0005576;GO:0005615;GO:0005739;GO:0005783;GO:0005783;GO:0005783	NA	NA
Agr3	0	0	0	0	0	0	0	0	0	0	0	0	0	0	0	0	0	0	NA	NA	NA	NA	NA	NA	anterior gradient 3	GO:0060548	GO:0002162;GO:0002162	GO:0005737;GO:0005783;GO:0005783;GO:0043231	NA	NA
Antxr1	2263	2047	4329	4059	4348	2179	43.57	39.82	99.07	87	87.54	37.91	24.17	21.83	46.01	40.36	40.19	20.95	1.64235	1.84504	1.05377	0.999546	0	0.999053	anthrax toxin receptor 1	GO:0001568;GO:0022414;GO:0031532;GO:0034446;GO:1901202;GO:1901998;GO:1905050	GO:0004888;GO:0004888;GO:0005518;GO:0038023;GO:0046872;GO:0051015	GO:0005886;GO:0005886;GO:0009897;GO:0009986;GO:0009986;GO:0016020;GO:0016021;GO:0031258;GO:0031527;GO:0042995	mmu04621	NA
Antxr2	1855	1849	2129	2116	2511	2325	50.49	50.82	68.89	64.11	71.47	57.16	28	27.86	32	29.75	32.81	31.58	1.06599	1.12499	0.892106	0.999704	0.886332	0.997715	anthrax toxin receptor 2	GO:0022414;GO:1901998;GO:1901998	GO:0004888;GO:0038023;GO:0046872	GO:0005886;GO:0009897;GO:0009986;GO:0009986;GO:0016020;GO:0016021	mmu04621	NA
Antxrl	0	0	0	0	0	0	0	0	0	0	0	0	0	0	0	0	0	0	NA	NA	NA	NA	NA	NA	anthrax toxin receptor-like	GO:1901998	GO:0004888;GO:0038023;GO:0046872	GO:0005886;GO:0009986;GO:0016020;GO:0016021	NA	NA
Mki67	5238	5574	9998	11319	11518	6537	52.24	56.19	118.49	125.68	120.11	58.95	28.98	30.81	55.03	58.31	55.15	32.57	1.39115	1.84246	0.956493	0.999778	0	0.999555	antigen identified by monoclonal antibody Ki 67	GO:0007049;GO:0007088;GO:0007088;GO:0008283;GO:0008283;GO:0051321;GO:0051983;GO:0051983;GO:0072574;GO:1902275;GO:1990705	GO:0000166;GO:0003677;GO:0005524;GO:0008022	GO:0000775;GO:0000793;GO:0000793;GO:0005634;GO:0005634;GO:0005634;GO:0005654;GO:0005694;GO:0005694;GO:0005730;GO:0005730;GO:0005737;GO:0016604	NA	NA
Amh	10	5	4	5	0	5	0.63	0.32	0.3	0.35	0	0.29	0.35	0.17	0.14	0.16	0	0.16	1.17883	0.520055	1.11119	0.99941	0.442492	0.996325	anti-Mullerian hormone	GO:0001546;GO:0001655;GO:0001880;GO:0001880;GO:0010628;GO:0051092;GO:2000355	GO:0005102;GO:0005160	GO:0005576;GO:0005615;GO:0005615;GO:0005737	mmu04024;mmu04060;mmu04350;mmu04390	NA
Amhr2	1	4	1	2	4	3	0.05	0.22	0.06	0.12	0.22	0.15	0.03	0.12	0.03	0.06	0.1	0.08	0.320536	0.629921	1.428	1	1	0.995776	anti-Mullerian hormone type 2 receptor	GO:0006468;GO:0007178;GO:0007179;GO:0007179;GO:0007548;GO:0016310;GO:0032924;GO:0071363;GO:1902613;GO:1990262;GO:1990262	GO:0000166;GO:0004672;GO:0004674;GO:0004675;GO:0005024;GO:0005026;GO:0005524;GO:0016301;GO:0016740;GO:0017002;GO:0042562;GO:0046872;GO:0048185;GO:1990272;GO:1990272	GO:0005886;GO:0005887;GO:0005887;GO:0016020;GO:0016021;GO:0043235;GO:0048179	mmu04060;mmu04350	2.7.11.30
Atox1	1215	1184	678	702	721	1474	349.83	339.75	234.03	224.89	217.71	377.84	194.04	186.28	108.7	104.34	99.95	208.75	0.799485	0.540403	0.901076	0.999495	0	0.997682	antioxidant 1 copper chaperone	GO:0006811;GO:0006825;GO:0006878;GO:0006878;GO:0006979;GO:0006979;GO:0043066;GO:0060003	GO:0005507;GO:0016531;GO:0016531;GO:0032767;GO:0046872;GO:0051117;GO:1903136	GO:0005829;GO:0005829	mmu04978	6.2.1.2
Airn	0	0	4	1	0	1	0	0	1.23	0.35	0	0.17	0	0	0.57	0.16	0	0.1	2.17286	0.886745	0.321651	0.996783	1	0.994238	antisense Igf2r RNA	GO:0006349;GO:0051570	GO:0003674	GO:0000228	NA	NA
Asf1a	520	531	352	351	399	635	24.78	25.53	19.96	18.62	19.89	27.3	13.75	14	9.27	8.64	9.13	15.09	0.814446	0.634043	0.938067	0.999199	0.67662	0.998024	anti-silencing function 1A histone chaperone	GO:0001649;GO:0006281;GO:0006325;GO:0006333;GO:0006334;GO:0006335;GO:0006335;GO:0006336;GO:0006336;GO:0042692	GO:0003682;GO:0042393;GO:0042393	GO:0000785;GO:0005634;GO:0005654;GO:0032991	NA	NA
Asf1b	765	710	295	340	364	1006	50.57	47.3	23.21	25.02	25.18	59.94	28.05	25.93	10.78	11.61	11.56	33.12	0.759839	0.445748	0.791783	0.999385	0	0.950058	anti-silencing function 1B histone chaperone	GO:0001835;GO:0006325;GO:0006333;GO:0006334;GO:0006335;GO:0006335;GO:0006336;GO:0006336	GO:0042393;GO:0042393	GO:0000785;GO:0000785;GO:0005634;GO:0005654;GO:0032991	NA	NA
[truncated: 23,505 more rows]
