# Supplementary material for: Benzaldehyde Attenuates the Fifth Stage Larval Excretory–Secretory Product of Angiostrongylus cantonensis-Induced Injury in Mouse Astrocytes via Regulation of Endoplasmic Reticulum Stress and Oxidative Stress
Source: Biomolecules. 2022 Jan 21;12(2):177. doi: 10.3390/biom12020177 (PMC8961544; doi:10.3390/biom12020177)
Supplement: Supplementary file 1 [file biomolecules-12-00177-s001.zip › Supplementary File(s)/Table S2.xlsx]

## Sheet: 工作表1
GeneID	Description	Fold change (3H_E)	Fold change (4H_E)	Fold change (E_N)
Saa3	serum amyloid A 3	0.723605	0.254846	451.924
Cxcl1	chemokine (C-X-C motif) ligand 1	1.06413	1.09921	384.041
Cxcl2	chemokine (C-X-C motif) ligand 2	0.863092	0.8653	171.331
Il12b	interleukin 12b	0.159443	0.208625	45.9484
Ccl22	chemokine (C-C motif) ligand 22	1.10059	0.881404	26.9542
Ccl7	chemokine (C-C motif) ligand 7	0.773417	0.587423	26.3375
Cxcl5	chemokine (C-X-C motif) ligand 5	0.742447	0.50932	26.0277
Cxcl9	chemokine (C-X-C motif) ligand 9	0.356356	0.538768	22.2913
Csf3	colony stimulating factor 3 (granulocyte)	1.61056	1.69303	22.2913
Csf2	colony stimulating factor 2 (granulocyte-macrophage)	0.741498	0.680805	20.1803
Ccl11	chemokine (C-C motif) ligand 11	0.495268	0.217138	19.9256
Cxcl3	chemokine (C-X-C motif) ligand 3	1.35358	0.845059	17.5599
Ccl2	chemokine (C-C motif) ligand 2	0.809758	0.601038	15.6589
Pilrb1	paired immunoglobin-like type 2 receptor beta 1	0.525148	0.210494	15.1942
Lif	leukemia inhibitory factor	1.38894	1.2842	14.4942
Il6	interleukin 6	0.667472	0.528787	14.463
Ccl20	chemokine (C-C motif) ligand 20	0.641719	0.448894	13.728
Ccl3	chemokine (C-C motif) ligand 3	0.758941	0.721926	10.4628
Cx3cr1	chemokine (C-X3-C motif) receptor 1	1.12807	1.08455	10.4628
