# Supplementary material for: Benzaldehyde Attenuates the Fifth Stage Larval Excretory–Secretory Product of Angiostrongylus cantonensis-Induced Injury in Mouse Astrocytes via Regulation of Endoplasmic Reticulum Stress and Oxidative Stress
Source: Biomolecules. 2022 Jan 21;12(2):177. doi: 10.3390/biom12020177 (PMC8961544; doi:10.3390/biom12020177)
Supplement: Supplementary file 1 [file biomolecules-12-00177-s001.zip › Supplementary File(s)/Table S3.xlsx]

## Sheet: E vs N
KEGG.ID	Description	View	Count	GeneRatio	BgRatio	pvalue	p.adjust	Gene
mmu05160	Hepatitis C		9	9/177	165/8912	0.00554658	0.0244049	Fas//Nfkbia//Socs3//Cxcl10//Stat3//Pik3cd//Ikbke//Nfkb1//Tnf
mmu05135	Yersinia infection		9	9/177	134/8912	0.00136349	0.00767362	Ccl2//Fos//Il6//Nfkbia//Pik3cd//Nfkb1//Tnf//Fyb//Nlrp3
mmu04931	Insulin resistance		9	9/177	110/8912	0.000325772	0.00218991	Il6//Nfkbia//Socs3//Stat3//Pik3cd//Nfkb1//Tnf//Creb3l1//Trib3
mmu04640	Hematopoietic cell lineage		9	9/177	94/8912	9.79074e-05	0.000764309	Csf1//Csf2//Il6//Cd33//Il11//Il4ra//Cd59a//Tnf//Csf1r
mmu05140	Leishmaniasis		9	9/177	70/8912	9.00456e-06	9.90501e-05	C3//Fos//Nfkbia//Nos2//Tlr2//Nfkb1//Tnf//Il12b//Ifngr1
mmu05321	Inflammatory bowel disease		9	9/177	62/8912	3.21919e-06	4.32803e-05	Il6//Tlr2//Il4ra//Il23a//Stat3//Nfkb1//Tnf//Il12b//Ifngr1
mmu04926	Relaxin signaling pathway		8	8/177	129/8912	0.0040958	0.019435	Fos//Mmp9//Nfkbia//Nos2//Pik3cd//Nfkb1//Mmp13//Creb3l1
mmu05145	Toxoplasmosis		8	8/177	110/8912	0.00151253	0.00813404	Nfkbia//Nos2//Tlr2//Stat3//Nfkb1//Tnf//Il12b//Ifngr1
mmu04928	Parathyroid hormone synthesis, secretion and action		8	8/177	108/8912	0.00134387	0.00767362	Egr1//Fos//Hbegf//Mmp13//Pde4b//Creb3l1//Fgf23//Vdr
mmu04660	T cell receptor signaling pathway		8	8/177	103/8912	0.00098703	0.00582588	Csf2//Fos//Nfkbia//Map3k8//Nfkbie//Pik3cd//Nfkb1//Tnf
mmu05235	PD-L1 expression and PD-1 checkpoint pathway in cancer		8	8/177	88/8912	0.000343293	0.00224532	Fos//Nfkbia//Tlr2//Nfkbie//Stat3//Pik3cd//Nfkb1//Ifngr1
mmu04210	Apoptosis		7	7/177	136/8912	0.018547	0.0712442	Fas//Fos//Nfkbia//Pik3cd//Nfkb1//Tnf//Casp12
mmu05150	Staphylococcus aureus infection		7	7/177	124/8912	0.0116411	0.0477481	C3//C4b//C1ra//Cfb//Masp1//Icam1//C1s1
mmu04722	Neurotrophin signaling pathway		7	7/177	121/8912	0.0102568	0.0427956	Nfkbia//Nfkbie//Pik3cd//Nfkb1//Irak3//Ripk2//Arhgdib
mmu05215	Prostate cancer		7	7/177	99/8912	0.00347346	0.0168115	Mmp9//Nfkbia//Mmp3//Pik3cd//Nfkb1//Creb3l1//Plat
mmu04658	Th1 and Th2 cell differentiation		7	7/177	88/8912	0.00177665	0.00934673	Fos//Nfkbia//Il4ra//Nfkbie//Nfkb1//Il12b//Ifngr1
mmu05221	Acute myeloid leukemia		7	7/177	70/8912	0.00045229	0.00280651	Csf2//Stat3//Pik3cd//Per2//Nfkb1//Runx1//Csf1r
mmu04935	Growth hormone synthesis, secretion and action		6	6/177	116/8912	0.0278076	0.0989623	Fos//Socs3//Junb//Stat3//Pik3cd//Creb3l1
mmu04920	Adipocytokine signaling pathway		6	6/177	71/8912	0.00277512	0.0137057	Nfkbia//Socs3//Nfkbie//Stat3//Nfkb1//Tnf
mmu04622	RIG-I-like receptor signaling pathway		6	6/177	70/8912	0.00258231	0.0132961	Nfkbia//Cxcl10//Ikbke//Nfkb1//Tnf//Il12b
mmu04623	Cytosolic DNA-sensing pathway		6	6/177	63/8912	0.00149995	0.00813404	Il6//Nfkbia//Cxcl10//Ikbke//Zbp1//Nfkb1
mmu05144	Malaria		6	6/177	57/8912	0.000883607	0.00534582	Ccl2//Il6//Tlr2//Vcam1//Tnf//Icam1
mmu05143	African trypanosomiasis		6	6/177	39/8912	0.000106728	0.000807131	Fas//Il6//Vcam1//Tnf//Il12b//Icam1
mmu04012	ErbB signaling pathway		5	5/177	84/8912	0.0255774	0.0937837	Ereg//Areg//Btc//Hbegf//Pik3cd
mmu04662	B cell receptor signaling pathway		5	5/177	81/8912	0.0222489	0.0828342	Fos//Nfkbia//Nfkbie//Pik3cd//Nfkb1
mmu04917	Prolactin signaling pathway		5	5/177	74/8912	0.0156141	0.0609452	Fos//Socs3//Stat3//Pik3cd//Nfkb1
mmu04978	Mineral absorption		5	5/177	54/8912	0.00420597	0.0195739	Mt2//Slc11a2//Hmox1//Slc39a4//Vdr
mmu04930	Type II diabetes mellitus		4	4/177	48/8912	0.0148333	0.0588468	Socs3//Pik3cd//Tnf//Hk2
mmu04216	Ferroptosis		4	4/177	40/8912	0.00787246	0.0340203	Slc7a11//Slc39a14//Slc11a2//Hmox1
mmu04710	Circadian rhythm		4	4/177	30/8912	0.00275287	0.0137057	Nr1d1//Per2//Arntl//Per3
mmu01523	Antifolate resistance		3	3/177	30/8912	0.0211033	0.0797968	Il6//Nfkb1//Tnf
mmu04668	TNF signaling pathway		28	28/177	113/8912	1.55744e-23	3.769e-21	Bcl3//Ccl2//Ccl20//Csf1//Csf2//Cxcl1//Cxcl2//Cxcl5//Fas//Fos//Il6//Lif//Mmp9//Nfkbia//Socs3//Tnfaip3//Junb//Map3k8//Cebpb//Vcam1//Mmp3//Cxcl10//Pik3cd//Nfkb1//Tnf//Cx3cl1//Creb3l1//Icam1
mmu04060	Cytokine-cytokine receptor interaction		26	26/177	292/8912	9.86212e-11	7.46722e-09	Ccl2//Ccl20//Ccl7//Csf1//Csf2//Cxcl1//Cxcl2//Cxcl5//Fas//Il6//Lif//Il11//Il4ra//Il23a//Osmr//Cxcl10//Tslp//Ccl22//Il13ra2//Il1rap//Tnf//Cx3cl1//Il12b//Ifngr1//Csf1r//Il16
mmu05171	Coronavirus disease - COVID-19		22	22/177	247/8912	3.08521e-09	9.33277e-08	C3//Ccl2//Csf2//Fos//Il6//Nfkbia//Tlr2//Mmp3//Cxcl10//C4b//Stat3//Hbegf//Pik3cd//Ikbke//Nfkb1//Tnf//C1ra//Il12b//Cfb//Masp1//C1s1//Nlrp3
mmu05417	Lipid and atherosclerosis		22	22/177	216/8912	2.37427e-10	1.14915e-08	Ccl2//Cxcl1//Cxcl2//Fas//Fos//Il6//Mmp9//Nfkbia//Tlr2//Vcam1//Mmp3//Lbp//Stat3//Pik3cd//Ikbke//Nfkb1//Tnf//Sod2//Il12b//Icam1//Olr1//Nlrp3
mmu04657	IL-17 signaling pathway		22	22/177	91/8912	2.07789e-18	2.51425e-16	Ccl2//Ccl20//Ccl7//Csf2//Cxcl1//Cxcl2//Cxcl5//Fos//Il6//Lcn2//Mmp9//Nfkbia//Tnfaip3//Cebpb//Mmp3//Cxcl10//Ikbke//S100a8//Nfkb1//Tnf//Mmp13//Fosl1
mmu05168	Herpes simplex virus 1 infection		17	17/177	459/8912	0.00965895	0.0410082	C3//Ccl2//Fas//Il6//Nfkbia//Socs3//Tlr2//Pik3cd//Ikbke//Nfkb1//Tnf//Gm14434//Gm14430//Il12b//Ifngr1//Gm14308//Tap1
mmu04010	MAPK signaling pathway		17	17/177	294/8912	7.25889e-05	0.000605741	Csf1//Ereg//Fas//Fos//Map3k6//Relb//Map3k8//Areg//Il1rap//Nfkb1//Tnf//Dusp5//Nfkb2//Dusp10//Fgf23//Csf1r//Rapgef2
mmu04621	NOD-like receptor signaling pathway		17	17/177	211/8912	8.95788e-07	1.4452e-05	Ccl2//Cxcl1//Cxcl2//Gbp2//Il6//Nfkbia//Tnfaip3//Casp4//Ifi204//Gbp5//Ikbke//Nfkb1//Tnf//Ripk2//Gbp7//Nlrp3//Casp12
mmu05169	Epstein-Barr virus infection		16	16/177	231/8912	1.33761e-05	0.000134876	Fas//Il6//Nfkbia//Tlr2//Tnfaip3//Relb//Cxcl10//Nfkbie//Stat3//Pik3cd//Ikbke//Nfkb1//Tnf//Nfkb2//Icam1//Tap1
mmu04625	C-type lectin receptor signaling pathway		16	16/177	112/8912	5.38444e-10	2.17172e-08	Bcl3//Clec4e//Il6//Nfkbia//Egr2//Relb//Il23a//Ccl22//Pik3cd//Ikbke//Nfkb1//Tnf//Il12b//Egr3//Nfkb2//Nlrp3
mmu04630	JAK-STAT signaling pathway		15	15/177	168/8912	1.11431e-06	1.68539e-05	Csf2//Gfap//Il6//Lif//Socs3//Il11//Il4ra//Il23a//Osmr//Tslp//Stat3//Pik3cd//Il13ra2//Il12b//Ifngr1
mmu05161	Hepatitis B		15	15/177	163/8912	7.56593e-07	1.30783e-05	Fas//Fos//Il6//Mmp9//Nfkbia//Tlr2//Egr2//Stat3//Pik3cd//Ikbke//Nfkb1//Tnf//Creb3l1//Egr3//Casp12
mmu05323	Rheumatoid arthritis		15	15/177	87/8912	1.23425e-10	7.46722e-09	Ccl2//Ccl20//Csf1//Csf2//Cxcl1//Cxcl2//Cxcl5//Fos//Il6//Tlr2//Il11//Il23a//Mmp3//Tnf//Icam1
mmu05166	Human T-cell leukemia virus 1 infection		14	14/177	250/8912	0.000443686	0.00280651	Csf2//Egr1//Fos//Il6//Nfkbia//Egr2//Relb//Pik3cd//Nfkb1//Tnf//Creb3l1//Nfkb2//Icam1//Fosl1
mmu05167	Kaposi sarcoma-associated herpesvirus infection		14	14/177	224/8912	0.000142947	0.00101744	C3//Csf2//Cxcl1//Cxcl2//Fas//Fos//Il6//Nfkbia//Stat3//Pik3cd//Ikbke//Nfkb1//Ifngr1//Icam1
mmu05205	Proteoglycans in cancer		14	14/177	205/8912	5.51647e-05	0.000476781	Fas//Mmp9//Sdc4//Tlr2//Timp3//Stat3//Hbegf//Pik3cd//Tnf//Il12b//Ezr//Itgav//Plaur//Dcn
mmu05152	Tuberculosis		14	14/177	180/8912	1.28932e-05	0.000134876	C3//Clec4e//Il6//Nos2//Tlr2//Cebpb//Il23a//Lbp//Nfkb1//Tnf//Il12b//Ripk2//Ifngr1//Vdr
mmu05164	Influenza A		14	14/177	173/8912	8.17238e-06	9.4177e-05	Ccl2//Fas//Il6//Nfkbia//Socs3//Cxcl10//Pik3cd//Ikbke//Nfkb1//Tnf//Il12b//Ifngr1//Icam1//Nlrp3
mmu05142	Chagas disease		14	14/177	103/8912	1.31117e-08	3.52559e-07	C3//Ccl2//Fas//Fos//Il6//Nfkbia//Nos2//Tlr2//Pik3cd//Serpine1//Nfkb1//Tnf//Il12b//Ifngr1
mmu04151	PI3K-Akt signaling pathway		13	13/177	359/8912	0.0264377	0.0954913	Csf1//Ereg//Il6//Tlr2//Il4ra//Areg//Osmr//Pik3cd//Nfkb1//Creb3l1//Fgf23//Itgav//Csf1r
mmu04062	Chemokine signaling pathway		13	13/177	192/8912	0.000111688	0.000819049	Ccl2//Ccl20//Ccl7//Cxcl1//Cxcl2//Cxcl5//Nfkbia//Cxcl10//Ccl22//Stat3//Pik3cd//Nfkb1//Cx3cl1
mmu04380	Osteoclast differentiation		13	13/177	128/8912	1.39655e-06	1.98803e-05	Csf1//Fos//Nfkbia//Socs3//Junb//Relb//Pik3cd//Nfkb1//Tnf//Ifngr1//Nfkb2//Fosl1//Csf1r
mmu04061	Viral protein interaction with cytokine and cytokine receptor		13	13/177	95/8912	4.0699e-08	9.84915e-07	Ccl2//Ccl20//Ccl7//Csf1//Cxcl1//Cxcl2//Cxcl5//Il6//Cxcl10//Ccl22//Tnf//Cx3cl1//Csf1r
mmu05133	Pertussis		13	13/177	77/8912	2.92425e-09	9.33277e-08	C3//Cxcl5//Fos//Il6//Nos2//Il23a//C4b//Nfkb1//Tnf//C1ra//Il12b//C1s1//Nlrp3
mmu05163	Human cytomegalovirus infection		12	12/177	256/8912	0.00495465	0.0222042	Ccl2//Fas//Il6//Nfkbia//Stat3//Pik3cd//Nfkb1//Tnf//Cx3cl1//Creb3l1//Itgav//Tap1
mmu05418	Fluid shear stress and atherosclerosis		12	12/177	148/8912	3.62141e-05	0.00033707	Ccl2//Fos//Mmp9//Sdc4//Vcam1//Pik3cd//Nfkb1//Tnf//Hmox1//Icam1//Itgav//Plat
mmu04620	Toll-like receptor signaling pathway		12	12/177	100/8912	5.96369e-07	1.11016e-05	Fos//Il6//Nfkbia//Tlr2//Map3k8//Lbp//Cxcl10//Pik3cd//Ikbke//Nfkb1//Tnf//Il12b
mmu04610	Complement and coagulation cascades		12	12/177	93/8912	2.66855e-07	5.60962e-06	C3//Serpinb2//C4b//Pros1//Serpine1//Cd59a//C1ra//Cfb//Masp1//C1s1//Plat//Plaur
mmu05132	Salmonella infection		11	11/177	253/8912	0.0119995	0.0483981	Fos//Il6//Nfkbia//Tlr2//Casp4//Rhoj//Pik3cd//Nfkb1//Tnf//Ripk2//Nlrp3
mmu05202	Transcriptional misregulation in cancer		11	11/177	223/8912	0.00483488	0.0220762	Csf2//Il6//Mmp9//Nfkbiz//Cebpb//Mmp3//Per2//Nfkb1//Runx1//Csf1r//Plat
mmu05162	Measles		11	11/177	146/8912	0.000149066	0.00103068	Fas//Fos//Il6//Nfkbia//Tlr2//Tnfaip3//Stat3//Pik3cd//Ikbke//Nfkb1//Il12b
mmu04064	NF-kappa B signaling pathway		11	11/177	105/8912	6.86168e-06	8.30264e-05	Cxcl1//Cxcl2//Nfkbia//Tnfaip3//Relb//Vcam1//Lbp//Nfkb1//Tnf//Nfkb2//Icam1
mmu04659	Th17 cell differentiation		11	11/177	105/8912	6.86168e-06	8.30264e-05	Fos//Il6//Nfkbia//Il4ra//Il23a//Nfkbie//Stat3//Il1rap//Nfkb1//Ifngr1//Runx1
mmu04066	HIF-1 signaling pathway		10	10/177	114/8912	8.47188e-05	0.000683398	Il6//Nos2//Timp1//Stat3//Pik3cd//Serpine1//Nfkb1//Hmox1//Hk2//Ifngr1
mmu05146	Amoebiasis		10	10/177	107/8912	4.92969e-05	0.000441846	Csf2//Cxcl1//Cxcl2//Il6//Nos2//Tlr2//Pik3cd//Nfkb1//Tnf//Il12b
mmu04933	AGE-RAGE signaling pathway in diabetic complications		10	10/177	101/8912	2.9867e-05	0.000289113	Ccl2//Egr1//Il6//Vcam1//Stat3//Pik3cd//Serpine1//Nfkb1//Tnf//Icam1
mmu05134	Legionellosis		10	10/177	61/8912	2.78163e-07	5.60962e-06	C3//Cxcl1//Cxcl2//Il6//Nfkbia//Tlr2//Nfkb1//Tnf//Il12b//Nfkb2

## Sheet:  3H vs E 
KEGG.ID	Description	View	Count	GeneRatio	BgRatio	pvalue	p.adjust	Gene
mmu05205	Proteoglycans in cancer		4	4/11	205/8912	7.90447e-05	0.00624453	Cav1//Cd44//Ppp1cb//Igf1
mmu04510	Focal adhesion		3	3/11	201/8912	0.00163155	0.0644461	Cav1//Ppp1cb//Igf1
mmu05100	Bacterial invasion of epithelial cells		2	2/11	76/8912	0.00375567	0.0988994	Cav1//Arpc1b

## Sheet:  4H vs E 
KEGG.ID	Description	View	Count	GeneRatio	BgRatio	pvalue	p.adjust	Gene
mmu05132	Salmonella infection		96	96/2103	253/8912	1.58746e-07	2.23624e-06	Actb//Ahnak//Akt2//Arpc3//Arpc5//Brk1//Casp3//Cse1l//Cycs//Cyfip2//Dctn5//Dnm2//Dync1h1//Dynll1//Dynlrb1//Dynlt1c//Flna//Flnb//Fos//Hsp90aa1//Jun//M6pr//Myo6//Nfkbia//Rab9//Raf1//Rps3//S100a10//Skp1//Tcf7//Tnfrsf1a//Tuba1a//Tuba1b//Tubb4b//Wasl//Arl8b//Gapdh//Txn1//Fyco1//Vps41//Kpna3//Myl9//Il6//Tubb6//Snx18//Acbd3//Nod1//Arpc4//Tab2//Elmo2//Arpc1a//Tuba4a//Myl12a//Arf2//Il18//Dync2h1//Bax//Actg…
mmu03010	Ribosome		94	94/2103	179/8912	2.78813e-17	9.03354e-16	Mrpl13//Mrpl20//Mrpl30//Mrps6//Rpl10//Rpl10a//Rpl11//Rpl12//Rpl14//Rpl15//Rpl17//Rpl18a//Rpl19//Rpl21//Rpl22//Rpl22l1//Rpl23//Rpl23a//Rpl24//Rpl27a//Rpl28//Rpl3//Rpl30//Rpl31//Rpl32//Rpl35//Rpl35a//Rpl36a//Rpl36al//Rpl37//Rpl38//Rpl39//Rpl4//Rpl6//Rpl7//Rpl9//Rps11//Rps14//Rps2//Rps20//Rps21//Rps23//Rps24//Rps25//Rps26//Rps27a//Rps27l//Rps27rt//Rps28//Rps3//Rps3a1//Rps4x//Rps6//Rps7//Rps8//Rsl24d…
mmu04010	MAPK signaling pathway		88	88/2103	294/8912	0.00662216	0.0216725	Akt2//Arrb1//Atf4//Casp3//Dusp4//Elk4//Erbb3//Flna//Flnb//Fos//Gadd45a//Hspa2//Hspa8//Igf1r//Jun//Map3k2//Map3k3//Map3k4//Map3k6//Mapk8ip3//Nf1//Pdgfb//Ppp3ca//Prkca//Raf1//Rapgef2//Rps6ka2//Sos1//Stmn1//Taok1//Tgfb1//Tnfrsf1a//Cacna1a//Braf//Nr4a1//Dusp7//Sos2//Relb//Pak2//Erbb2//Tab2//Crkl//Rps6ka4//Csf1//Met//Prkacb//Mapk8ip1//Ereg//Dusp3//Nfatc1//Csf1r//Cdc42//Rela//Mef2c//Insr//Nfkb1//Gadd45…
mmu04510	Focal adhesion		88	88/2103	201/8912	1.48477e-10	2.53192e-09	Actb//Akt2//Col4a1//Col4a6//Col6a3//Diaph1//Flna//Flnb//Fn1//Gsk3b//Igf1r//Itga3//Itga5//Itgb4//Itgb5//Jun//Lama5//Lamb2//Parvb//Pdgfb//Pdpk1//Prkca//Pxn//Raf1//Rapgef1//Sos1//Spp1//Src//Tln1//Tnn//Tnxb//Vav2//Braf//Ppp1r12a//Sos2//Ccnd2//Col6a2//Actn1//Pak2//Myl9//Col4a5//Thbs1//Actn4//Ppp1cc//Col4a2//Erbb2//Itgb8//Itga7//Crkl//Dock1//Myl12a//Lamc1//Met//Zyx//Shc1//Itga2b//Arhgap35//Actg1//Lamb1…
mmu04932	Non-alcoholic fatty liver disease		88	88/2103	156/8912	6.77235e-19	2.43805e-17	Adipor1//Akt2//Atf4//Casp3//Cox4i1//Cox5a//Cox6b1//Cox6c//Cox7a2//Cox7b//Cox7c//Cox8a//Cycs//Eif2s1//Fos//Gsk3b//Irs1//Irs2//Jun//Mlxip//Ndufa12//Ndufa13//Ndufa3//Ndufa4//Ndufa5//Ndufa9//Ndufab1//Ndufb5//Ndufc1//Ndufc2//Ndufv2//Socs3//Srebf1//Tgfb1//Tnfrsf1a//Uqcr10//Uqcr11//Uqcrb//Uqcrc2//Uqcrh//Uqcrq//Ndufb10//Il6ra//Ndufb6//Ndufa11//Ndufa2//Cox5b//Il6//Cox7a2l//Ndufb4//Ndufa1//Ndufs6//Ndufs3//…
mmu04810	Regulation of actin cytoskeleton		86	86/2103	220/8912	1.54905e-07	2.23624e-06	Actb//Apc//Apc2//Arhgef12//Arpc3//Arpc5//Brk1//Cfl1//Cyfip2//Diaph1//Fn1//Gna13//Iqgap1//Itga3//Itga5//Itgb4//Itgb5//Limk1//Myh14//Myh9//Pdgfb//Pxn//Raf1//Sos1//Spata13//Src//Ssh2//Vav2//Wasf2//Wasl//Slc9a1//Braf//Ppp1r12a//Sos2//Ssh1//Actn1//Pak2//Myl9//Actn4//Ppp1cc//Arpc4//Itgb8//Itga7//Arpc1a//Crkl//Dock1//Myl12a//Tmsb4x//Git1//Arhgef1//Itga2b//Arhgap35//Actg1//Cfl2//Itga8//Cdc42//Arhgef7//Gs…
mmu05166	Human T-cell leukemia virus 1 infection		85	85/2103	250/8912	0.000102743	0.00059444	Adcy6//Akt2//Anapc1//Anapc4//Atf4//B2m//Bub3//Calr//Canx//Ccne2//Creb3l2//Egr1//Elk4//Ep300//Ets1//Ets2//Fdps//Fos//H2-D1//Jun//Mad2l1//Map3k3//Nfatc2//Nfkbia//Ppp3ca//Pttg1//Ran//Ranbp1//Slc25a4//Smad3//Tgfb1//Tln1//Tnfrsf1a//Trrap//Vdac1//Vdac2//Vdac3//Zfp36//Chek1//Relb//Cdc27//Ccnd2//Anapc11//Il6//Crebbp//Bcl2l1//Crtc3//Adcy5//Prkacb//Mad1l1//Jak3//Smad4//Nfatc1//Adcy9//Bax//Rela//Nfkb1//Stat…
mmu05163	Human cytomegalovirus infection		81	81/2103	256/8912	0.00176976	0.00663128	Adcy6//Akap13//Akt2//Arhgef12//Atf4//B2m//Calm1//Calr//Casp3//Creb3l2//Cycs//Gna13//Gnao1//Gnb2//Gsk3b//H2-D1//Itpr1//Itpr2//Itpr3//Nfatc2//Nfkbia//Plcb3//Ppp3ca//Prkca//Ptk2b//Pxn//Raf1//Rps6kb1//Sos1//Sp1//Src//Stat3//Tap1//Tapbp//Tnfrsf1a//Tsc1//Tsc2//Sos2//Cxcr2//Il6ra//Il6//Mtor//Crkl//Adcy5//Prkacb//Arhgef1//Nfatc1//Adcy9//Cdk6//Bax//Gng10//Arhgef11//Rela//Calm3//Nfkb1//Ccl2//Pik3r1//Adcy7/…
mmu04141	Protein processing in endoplasmic reticulum		81	81/2103	172/8912	9.01848e-12	1.94799e-10	Atf4//Bcap31//Calr//Canx//Cryab//Dad1//Dnaja1//Dnajc10//Eif2ak4//Eif2s1//Ganab//Hsp90aa1//Hspa2//Hspa5//Hspa8//Man1b1//Marchf6//Nfe2l2//Os9//Prkn//Pdia4//Rbx1//Rrbp1//Sar1b//Sec13//Sec24b//Sec24d//Sec61g//Skp1//Ssr1//Ssr4//Stt3a//Ube2d2a//Ubqln1//Ufd1//Uggt1//Vcp//Selenos//Ssr3//Edem1//Ube4b//Ckap4//Ube2d3//Sec24a//Ubqln2//Ubxn8//Dnajb11//Dnaja2//Rnf5//Bax//Txndc5//Capn2//Edem3//Hsp90ab1//Cul1//S…
mmu00190	Oxidative phosphorylation		80	80/2103	135/8912	4.53378e-19	1.83618e-17	Atp5c1//Atp5e//Atp5pb//Atp5g1//Atp5g3//Atp5h//Atp5j//Atp5j2//Atp5k//Atp5l//Atp6ap1//Atp6v0c//Atp6v0e//Atp6v1c1//Atp6v1d//Atp6v1f//Atp6v1g1//Cox4i1//Cox5a//Cox6b1//Cox6c//Cox7a2//Cox7b//Cox7c//Cox8a//Cycs//Ndufa12//Ndufa13//Ndufa3//Ndufa4//Ndufa5//Ndufa9//Ndufab1//Ndufb5//Ndufc1//Ndufc2//Ndufv2//Ppa1//Uqcr10//Uqcr11//Uqcrb//Uqcrc2//Uqcrh//Uqcrq//Ndufb10//Atp6v0a1//Ndufb6//Ndufa11//Cox17//Atp6v1h//…
mmu05017	Spinocerebellar ataxia		77	77/2103	141/8912	1.27896e-15	3.18757e-14	Afg3l2//Akt2//Atg2a//Atp2a2//Atxn2//Atxn2l//Cic//Cycs//Gtf2b//Itpr1//Itpr2//Itpr3//Mcu//Nop56//Plcb3//Prkca//Psma1//Psma2//Psma3//Psma4//Psma5//Psma6//Psma7//Psmb2//Psmb3//Psmb4//Psmb7//Psmc2//Psmc3//Psmc4//Psmc5//Psmc6//Psmd1//Psmd12//Psmd14//Psmd2//Psmd6//Rora//Sem1//Slc25a4//Sp1//Vdac1//Vdac2//Vdac3//Wipi1//Cacna1a//Kcnd3//Psmb1//Psmd13//Psmb6//Psmc1//Atxn1//Atxn1l//Mtor//Rb1cc1//Psmd7//Atg2b/…
mmu05205	Proteoglycans in cancer		75	75/2103	205/8912	1.64097e-05	0.000132918	Actb//Akt2//Ank2//Arhgef12//Casp3//Cbl//Cd63//Drosha//Erbb3//Flna//Flnb//Fn1//Fzd7//Gab1//Gpc1//Hspg2//Igf1r//Iqgap1//Itga5//Itgb5//Itpr1//Itpr2//Itpr3//Pdpk1//Plce1//Plcg1//Prkca//Ptch1//Ptpn11//Pxn//Raf1//Rps6//Rps6kb1//Sos1//Src//Stat3//Tgfb1//Vav2//Slc9a1//Braf//Ctsl//Ppp1r12a//Sos2//Thbs1//Ppp1cc//Erbb2//Camk2g//Mtor//Eif4b//Met//Ddx5//Prkacb//Arhgef1//Actg1//Cdc42//Itga2//Ppp1r12c//Pik3r1//…
mmu05203	Viral carcinogenesis		74	74/2103	229/8912	0.00146154	0.00591923	Atf4//Casp3//Ccne2//Cdk1//Chd4//Creb3l2//Ddb1//Ddx3x//Ep300//Gtf2b//H2-D1//Hdac1//Hdac4//Hdac5//Hdac7//Jun//Nfkbia//Pxn//Ranbp1//Rbl2//Src//Stat3//Ube3a//Ubr4//Usp7//Vdac3//Ywhab//Ywhaq//Chek1//Ccnd2//Snw1//Actn1//Il6st//Crebbp//Psmc1//Actn4//Hdac3//Hdac6//Gtf2a2//Cdkn1b//Prkacb//Mad1l1//Jak3//Cdk6//Bax//Cdc42//Rela//Scrib//Gsn//Nfkb1//Stat5b//Rbl1//Hdac2//Pik3r1//Cdkn2a//Mapkapk2//Nras//Jak1//Sn…
mmu03040	Spliceosome		74	74/2103	134/8912	2.06628e-15	4.78196e-14	Bud31//Cherp//Crnkl1//Cwc15//Dhx15//Eif4a3//Fus//Hnrnpa1//Hspa2//Hspa8//Lsm3//Lsm6//Ncbp2//Snu13//Phf5a//Ppih//Prpf40b//Prpf8//Rbm8a//Sf3a1//Sf3a3//Sf3b2//Snrnp200//Snrpb2//Snrpd1//Snrpd2//Snrpd3//Snrpe//Snrpg//Srsf1//Srsf2//Srsf3//Srsf5//Srsf7//Thoc1//Tra2a//Tra2b//U2af1//U2surp//Wbp11//Zmat2//Ddx23//Snw1//Pqbp1//Ppil1//Usp39//Ncbp1//Snrpf//Dhx38//Plrg1//Magoh//Ddx5//Srsf6//Sart1//Cdc5l//Bcas2//…
mmu05170	Human immunodeficiency virus 1 infection		72	72/2103	240/8912	0.0124325	0.0362894	Akt2//Ap1b1//B2m//Calm1//Calr//Casp3//Ccnb1//Cdk1//Cfl1//Cycs//Ddb1//Fos//Gnao1//Gnb2//H2-D1//Itpr1//Itpr2//Itpr3//Jun//Limk1//Nfatc2//Nfkbia//Plcg1//Ppp3ca//Prkca//Ptk2b//Pxn//Raf1//Rbx1//Rnf7//Rps6kb1//Skp1//Tap1//Tapbp//Tnfrsf1a//Chek1//Cul4b//Ap1g1//Pak2//Fbxw11//Cul4a//Tnfrsf1b//Tab2//Mtor//Bcl2l1//Crkl//Nfatc1//Bax//Cfl2//Gng10//Rela//Calm3//Nfkb1//Bst2//Pik3r1//Cul1//Nras//Calm2//Wee1//H2-…
mmu05417	Lipid and atherosclerosis		70	70/2103	216/8912	0.00178062	0.00663128	Akt2//Atf4//Calm1//Casp3//Cycs//Eif2s1//Fos//Gsk3b//Hsp90aa1//Hspa2//Hspa5//Hspa8//Hspd1//Itpr1//Jun//Mib1//Mib2//Nfatc2//Nfe2l2//Nfkbia//Pdpk1//Plcb3//Plcg1//Pou2f1//Ppp3ca//Prkca//Sod2//Src//Stat3//Tnfrsf1a//Vav2//Il6//Camk2g//Tank//Tab2//Abca1//Bcl2l1//Rxra//Il18//Arhgef1//Jak2//Nfatc1//Bax//Cdc42//Rela//Calm3//Apaf1//Nfkb1//Mmp3//Hsp90ab1//Ccl2//Pik3r1//Ldlr//Vldlr//Nras//Ddit3//Calm2//Plcb1/…
mmu05225	Hepatocellular carcinoma		68	68/2103	174/8912	3.08849e-06	2.94315e-05	Actb//Akt2//Apc//Apc2//Arid1a//Arid1b//Arid2//Fzd7//Gab1//Gadd45a//Gm3776//Gsk3b//Gsta1//Gsta2//Gstm1//Gstm2//Gstm7//Gsto1//Gstp1//Igf1r//Lrp6//Mgst1//Nfe2l2//Nqo1//Pbrm1//Plcg1//Prkca//Raf1//Rps6kb1//Smad3//Smarca2//Sos1//Tcf7//Tgfb1//Lrp5//Dvl3//Braf//Sos2//Smarce1//Mtor//Gstm5//Bcl2l1//Met//Smad4//Axin2//Shc1//Cdk6//Bax//Actg1//Gadd45b//Gsta3//Smarcd1//Pik3r1//Smarca4//Cdkn2a//Nras//Actl6a//E2…
mmu04218	Cellular senescence		67	67/2103	184/8912	5.40947e-05	0.000351939	Akt2//Calm1//Ccnb1//Ccne2//Cdk1//Ets1//Foxo3//Gadd45a//H2-D1//Hipk1//Hipk2//Hipk3//Itpr1//Itpr2//Itpr3//Mcu//Nfatc2//Ppid//Ppp3ca//Raf1//Rbl2//Slc25a4//Smad3//Tgfb1//Tsc1//Tsc2//Vdac1//Vdac2//Vdac3//Zfp36l2//Chek1//Trpm7//Ccnd2//Fbxw11//Il6//Ppp1cc//Mtor//Rbbp4//Nfatc1//Foxo1//Cdk6//Capn2//Zfp36l1//Rela//Calm3//Nfkb1//Serpine1//Rbl1//Slc25a5//Gadd45b//Pik3r1//Rad9a//Cdkn2a//Mapkapk2//Nras//Ppp1ca…
mmu04360	Axon guidance		66	66/2103	181/8912	5.83664e-05	0.000369248	Abl1//Arhgef12//Cfl1//Dpysl2//Dpysl5//Gsk3b//Limk1//Nck1//Nfatc2//Ntn4//Pard3//Pdpk1//Plcg1//Plxna1//Plxna2//Plxnb2//Ppp3ca//Prkca//Ptch1//Ptpn11//Raf1//Rgma//Sema5a//Sema6a//Src//Srgap2//Srgap3//Ssh2//Unc5b//Slit3//Boc//Ssh1//Pak2//Myl9//Sema4c//Camk2g//Plxna3//Rgs3//Myl12a//Plxna4//Ephb3//L1cam//Met//Nck2//Cdk5//Cfl2//Ablim1//Cdc42//Sema4g//Ephb6//Pik3r1//Plxnb1//Bmpr2//Plxnc1//Nras//Sema3f//Lr…
mmu05207	Chemical carcinogenesis - receptor activation		65	65/2103	225/8912	0.036979	0.092163	Adcy6//Akt2//Arrb1//Atf4//Bcl6//Birc5//Cdc6//Creb3l2//Fos//Gm3776//Gsta1//Gsta2//Gstm1//Gstm2//Gstm7//Gsto1//Hsp90aa1//Jun//Klf4//Kpna2//Mgst1//Notch2//Prkca//Ptges3//Raf1//Rps6ka2//Rps6kb1//Sos1//Src//Stat3//Cacna1a//Sos2//Ephx1//Kpna3//Jag1//Mtor//Gstm5//Kpna6//Rxra//Adcy5//Prkacb//Vdr//Jak2//Arnt//Ahr//Adcy9//Rela//Kpnb1//Nfkb1//Stat5b//Hsp90ab1//Gsta3//Pik3r1//Adcy7//Ugt1a6b//Ugt1a6a//Nras//K…
mmu04110	Cell cycle		64	64/2103	125/8912	1.525e-11	2.9951e-10	Abl1//Anapc1//Anapc4//Bub1//Bub3//Ccnb1//Ccne2//Cdc45//Cdc6//Cdk1//Ep300//Gadd45a//Gsk3b//Hdac1//Mad2l1//Mcm4//Mcm6//Orc2//Orc6//Pcna//Pttg1//Rbl2//Rbx1//Skp1//Smad3//Smc1a//Tfdp1//Tgfb1//Ywhab//Ywhaq//Ccnh//Chek1//Cdc27//Ccnd2//Anapc11//Crebbp//Orc4//Cdkn1b//Mad1l1//Smad4//Cdk6//Cdk7//Orc3//Mcm3//Rbl1//Gadd45b//Hdac2//Ttk//Cul1//Prkdc//Cdkn2a//Rad21//Cdc14a//Orc5//Wee1//Cdkn2c//Chek2//Orc1//E2f3…
mmu04015	Rap1 signaling pathway		63	63/2103	214/8912	0.0273099	0.0719382	Actb//Adcy6//Akt2//Calm1//Fyb//Gnao1//Igf1r//Afdn//Pard3//Pdgfb//Plcb3//Plce1//Plcg1//Prkca//Raf1//Ralgds//Rapgef1//Rapgef2//Rapgef3//Sipa1l1//Sipa1l2//Sipa1l3//Src//Tln1//Vav2//Braf//Thbs1//Crkl//Adcy5//Csf1//Met//Dock4//Csf1r//Adcy9//Itga2b//Actg1//Cdc42//Calm3//Insr//Pik3r1//Adcy7//Ngf//Nras//Pfn1//Calm2//Vasp//Tln2//Plcb1//Pik3ca//Fgfr1//Magi3//Gnaq//Pdgfrb//Akt3//Rap1a//Pdgfa//Epha2//Rapgef4…
mmu04140	Autophagy - animal		63	63/2103	140/8912	1.71684e-08	2.78127e-07	Akt2//Atg2a//Ctsb//Deptor//Eif2ak4//Eif2s1//Gabarapl2//Hmgb1//Igf1r//Irs1//Irs2//Itpr1//Map1lc3b//Mtmr3//Pdpk1//Prkcq//Raf1//Rps6kb1//Rptor//Rubcn//Stk11//Tsc1//Tsc2//Wipi1//Zfyve1//Rraga//Ctsl//Rab33b//Vamp8//Smcr8//Tank//Igbp1//Mtor//Bcl2l1//Bnip3//Rb1cc1//Prkacb//Dapk1//Atg2b//Gabarap//Becn1//Rragc//Cflar//Pik3r1//Wipi2//Ulk1//Nras//Ambra1//Rab7//Rab1a//Lamp2//Prkaa2//Pik3ca//Snap29//Ddit4//Pi…
mmu04150	mTOR signaling pathway		60	60/2103	156/8912	2.05446e-05	0.000158487	Akt2//Atp6v1c1//Atp6v1d//Atp6v1f//Atp6v1g1//Deptor//Flcn//Fnip2//Fzd7//Gsk3b//Igf1r//Irs1//Lamtor5//Lrp6//Pdpk1//Prkca//Raf1//Rictor//Rps6//Rps6ka2//Rps6kb1//Rptor//Sec13//Sos1//Stk11//Tnfrsf1a//Tsc1//Tsc2//Rraga//Lrp5//Dvl3//Braf//Sos2//Atp6v1h//Mtor//Eif4b//Eif4e//Atp6v1a//Lamtor1//Rragc//Lpin2//Insr//Pik3r1//Atp6v1e1//Telo2//Sgk1//Ulk1//Nras//Lpin1//Lamtor4//Prkaa2//Pik3ca//Ddit4//Wnt5a//Lamto…
mmu04910	Insulin signaling pathway		60	60/2103	139/8912	2.31232e-07	3.12163e-06	Acaca//Akt2//Calm1//Cbl//Gsk3b//Inppl1//Irs1//Irs2//Pdpk1//Phka2//Ptprf//Pygb//Raf1//Rapgef1//Rps6//Rps6kb1//Rptor//Socs3//Sos1//Srebf1//Tsc1//Tsc2//Hk1//Socs4//Braf//Cblb//Sos2//Phka1//Ppp1cc//Mtor//Crkl//Flot2//Eif4e//Prkacb//Inpp5a//Foxo1//Shc1//Calm3//Insr//Pik3r1//Acacb//Pde3b//Nras//Ppp1ca//Calm2//Sh2b2//Prkar1b//Trip10//Shc4//Prkaa2//Pik3ca//Prkab2//Sorbs1//Akt3//Flot1//Rheb//Prkci//Fbp1//…
mmu04530	Tight junction		59	59/2103	167/8912	0.000373026	0.00188844	Actb//Amotl1//Arhgef2//Arpc3//Arpc5//Jam3//Jun//Micall2//Afdn//Myh14//Myh9//Nedd4l//Pard3//Pcna//Ppp2r1b//Rapgef2//Runx1//Src//Stk11//Synpo//Tuba1a//Tuba1b//Sympk//Actn1//Myl9//Prkce//Actn4//Erbb2//Arpc4//Arpc1a//Tuba4a//Myl12a//Prkacb//Tjp1//Myl6//Actg1//Cdc42//Scrib//Tjp2//Tjap1//Ezr//Rab8b//Llgl1//Arpc5l//Actr2//Vasp//Prkaa2//Myl12b//Rock1//Rab8a//Arpc2//Prkab2//Arhgap17//Rap1a//Ppp2r2a//Prkci…
mmu05161	Hepatitis B		59	59/2103	163/8912	0.000178084	0.000961655	Akt2//Atf4//Atp6ap1//Birc5//Casp3//Ccne2//Creb3l2//Cycs//Ddb1//Ddx3x//Ep300//Fos//Hspg2//Jun//Nfatc2//Nfkbia//Pcna//Prkca//Ptk2b//Raf1//Smad3//Sos1//Src//Stat3//Tgfb1//Tyk2//Vdac3//Ywhab//Ywhaq//Braf//Sos2//Il6//Crebbp//Tab2//Jak3//Smad4//Jak2//Nfatc1//Bax//Rela//Apaf1//Nfkb1//Stat5b//Pik3r1//Nras//Jak1//Atf2//E2f3//Tgfb3//Pik3ca//Akt3//Tgfbr2//Ifnar1//Bid//Ikbke//Prkcb//Creb3l1//Traf3//Creb3
mmu04120	Ubiquitin mediated proteolysis		59	59/2103	147/8912	5.16165e-06	4.51993e-05	Anapc1//Anapc4//Birc6//Cbl//Cul7//Ddb1//Herc1//Herc2//Huwe1//Nedd4l//Prkn//Pml//Rbx1//Rnf7//Rps27a//Sae1//Skp1//Socs3//Uba1//Uba1y//Uba52//Ube2d2a//Ube2i//Ube2k//Ube2l3//Ube2n//Ube3a//Ube3b//Ubr5//Uba2//Cblb//Ube4b//Cdc27//Cul4b//Anapc11//Fbxw11//Cul4a//Ube2d3//Mgrn1//Smurf1//Cul3//Ube2w//Ube4a//Uba3//Wwp2//Ube2a//Ubb//Rhobtb2//Smurf2//Cul1//Ube2h//Syvn1//Anapc10//Pias3//Ube2o//Ube2d1//Trip12//Pi…
mmu04022	cGMP-PKG signaling pathway		55	55/2103	173/8912	0.00804386	0.0250597	Adcy6//Akt2//Atf4//Atp1a1//Atp1b3//Atp2a2//Atp2b4//Calm1//Creb3l2//Gna13//Gtf2i//Gtf2ird1//Irs1//Irs2//Itpr1//Itpr2//Itpr3//Mef2d//Nfatc2//Npr2//Pde2a//Plcb3//Ppp3ca//Prkg2//Raf1//Slc25a4//Vdac1//Vdac2//Vdac3//Ppp1r12a//Atp1b2//Myl9//Prkce//Ppp1cc//Atp2b1//Adcy5//Nfatc1//Adcy9//Calm3//Mef2c//Insr//Slc25a5//Adcy7//Pde3b//Ppp1ca//Srf//Atf2//Calm2//Vasp//Plcb1//Rock1//Gnaq//Akt3//Creb3l1//Creb3
mmu04210	Apoptosis		55	55/2103	136/8912	8.18916e-06	6.8033e-05	Actb//Akt2//Atf4//Birc5//Casp3//Ctsb//Cycs//Dab2ip//Eif2s1//Fos//Gadd45a//Itpr1//Itpr2//Itpr3//Jun//Nfkbia//Parp4//Pdpk1//Ptpn13//Raf1//Sptan1//Tnfrsf1a//Tuba1a//Tuba1b//Ctsl//Bcl2l1//Tuba4a//Mcl1//Ctsf//Bax//Actg1//Capn2//Rela//Apaf1//Nfkb1//Gadd45b//Cflar//Lmna//Pik3r1//Bcl2l11//Ngf//Nras//Ddit3//Diablo//Aifm1//Parp1//Parp2//Capn1//Pik3ca//Lmnb2//Bbc3//Ern1//Akt3//Traf2//Bid
mmu05135	Yersinia infection		53	53/2103	134/8912	2.49819e-05	0.000185998	Actb//Akt2//Arhgef12//Arpc3//Arpc5//Fn1//Fos//Fyb//Gsk3b//Itga5//Jun//Limk1//Nfatc2//Nfkbia//Plcg1//Ptk2b//Pxn//Rps6ka2//Src//Vav2//Wasf2//Wasl//Wipf1//Wipf2//Il6//Arpc4//Tab2//Elmo2//Arpc1a//Crkl//Dock1//Il18//Arhgef1//Nfatc1//Pkn2//Actg1//Cdc42//Rela//Arhgef7//Nfkb1//Skap2//Ccl2//Pik3r1//Arpc5l//Actr2//Rock1//Pik3ca//Arpc2//Pkn1//Gnaq//Akt3//Traf2//Rac1
mmu05418	Fluid shear stress and atherosclerosis		52	52/2103	148/8912	0.00093401	0.00393012	Actb//Acvr1//Acvr2b//Akt2//Arhgef2//Calm1//Fos//Gm3776//Gpc1//Gsta1//Gsta2//Gstm1//Gstm2//Gstm7//Gsto1//Gstp1//Hsp90aa1//Jun//Mgst1//Nfe2l2//Nqo1//Pdgfb//Src//Sumo2//Tnfrsf1a//Ctsl//Txn1//Gstm5//Itga2b//Actg1//Rela//Calm3//Mef2c//Nfkb1//Sumo1//Hsp90ab1//Ccl2//Gsta3//Pik3r1//Acvr2a//Bmpr2//Mmp2//Sdc2//Calm2//Prkaa2//Plat//Pik3ca//Pias4//Akt3//Pdgfa//Txn2//Rac1
mmu04068	FoxO signaling pathway		52	52/2103	131/8912	2.64421e-05	0.000190383	Akt2//Bcl6//Cat//Ccnb1//Csnk1e//Ep300//Foxo3//Gabarapl2//Gadd45a//Igf1r//Irs1//Irs2//Pdpk1//Raf1//Rbl2//Smad3//Sod2//Sos1//Stat3//Stk11//Tgfb1//Usp7//Braf//Sos2//Ccnd2//Il6//Crebbp//Setd7//Cdkn1b//Bnip3//Smad4//Gabarap//Foxo1//Fbxo32//Insr//Prmt1//Gadd45b//Pik3r1//Fbxo25//Sgk1//Bcl2l11//Nras//Tgfb3//Prkaa2//Pik3ca//Prkab2//Agap2//Akt3//Tgfbr2//Pten//Prkag1//Foxo6
mmu04919	Thyroid hormone signaling pathway		52	52/2103	120/8912	1.26367e-06	1.46225e-05	Actb//Akt2//Atp1a1//Atp1b3//Atp2a2//Ep300//Gsk3b//Hdac1//Med1//Med12//Med13//Med13l//Ncoa2//Ncoa3//Ncor1//Notch1//Notch2//Notch3//Pdpk1//Plcb3//Plcd1//Plce1//Plcg1//Prkca//Raf1//Src//Tbc1d4//Thra//Tsc2//Slc9a1//Atp1b2//Crebbp//Plcd3//Hdac3//Mtor//Rxra//Med14//Prkacb//Pfkm//Foxo1//Actg1//Rcan1//Hdac2//Pik3r1//Nras//Kat2b//Plcb1//Ncoa1//Pik3ca//Akt3//Rheb//Prkcb
mmu04723	Retrograde endocannabinoid signaling		51	51/2103	148/8912	0.00169367	0.00647826	Adcy6//Dagla//Gnao1//Gnb2//Itpr1//Itpr2//Itpr3//Ndufa12//Ndufa13//Ndufa3//Ndufa4//Ndufa5//Ndufa9//Ndufab1//Ndufb5//Ndufc1//Ndufc2//Ndufv2//Plcb3//Prkca//Cacna1a//Ndufb10//Ndufb6//Ndufa11//Ndufa2//Ndufb4//Ndufa1//Ndufs6//Ndufs3//Ndufa8//Ndufb2//Adcy5//Prkacb//Ndufb9//Adcy9//Gng10//Ndufa7//Ndufs5//Ndufs8//Adcy7//Ndufs1//Plcb1//Ndufs4//Gng5//Ndufb8//Ndufb11//Gnaq//Gng12//Ndufa6//Prkcb//Ndufa10
mmu01200	Carbon metabolism		51	51/2103	121/8912	4.27406e-06	3.84665e-05	Acat2//Adh5//Cat//Cs//Dld//Eno1//Eno3//Esd//H6pd//Idh1//Idh3a//Mdh2//Me2//Mmut//Pdhb//Pgk1//Phgdh//Prps1l3//Psat1//Psph//Tpi1//Gapdh//Hk1//Acss2//G6pdx//Pdha1//Fh1//Aldoa//Gcsh//Sdhb//Got1//Mdh1//Pgam1//Pfkm//Sucla2//Acads//Sdhd//Hibch//Echs1//Me1//Suclg1//Pcca//Pcx//Aco2//Pgd//Prps2//Shmt1//Taldo1//Pgp//Dlst//Fbp1
mmu04390	Hippo signaling pathway		50	50/2103	157/8912	0.0107447	0.0316481	Actb//Apc//Apc2//Birc5//Csnk1d//Csnk1e//Dlg4//Dlg5//Fzd7//Gsk3b//Lats1//Lats2//Pard3//Ppp2r1b//Smad3//Tcf7//Tead1//Tgfb1//Ywhab//Ywhaq//Wwtr1//Dvl3//Ccnd2//Fbxw11//Ppp1cc//Yap1//Limd1//Smad4//Axin2//Actg1//Scrib//Serpine1//Tead3//Afp//Areg//Llgl1//Bmpr2//Ppp1ca//Tgfb3//Tcf7l2//Id2//Rassf1//Trp53bp2//Wnt5a//Bbc3//Mob1a//Tgfbr2//Ppp2r2a//Prkci//Pals1
mmu04371	Apelin signaling pathway		50	50/2103	136/8912	0.00035329	0.00184178	Adcy6//Akt2//Apln//Calm1//Egr1//Gna13//Gnb2//Hdac4//Hdac5//Itpr1//Itpr2//Itpr3//Map1lc3b//Mef2d//Notch3//Plcb3//Raf1//Rps6//Rps6kb1//Smad3//Spp1//Slc9a1//Prkce//Jag1//Mtor//Adcy5//Prkacb//Smad4//Adcy9//Tfam//Gng10//Becn1//Calm3//Mef2c//Serpine1//Adcy7//Pde3b//Nras//Calm2//Plcb1//Gng5//Prkaa2//Plat//Pik3r4//Gnaq//Prkab2//Gng12//Akt3//Acta2//Prkag1
mmu04722	Neurotrophin signaling pathway		48	48/2103	121/8912	5.43115e-05	0.000351939	Abl1//Akt2//Atf4//Calm1//Foxo3//Gab1//Gsk3b//Irs1//Jun//Map3k3//Nfkbia//Pdpk1//Plcg1//Ptpn11//Raf1//Rapgef1//Rps6ka2//Sort1//Sos1//Braf//Maged1//Sos2//Camk2g//Kidins220//Crkl//Bex3//Zfp369//Sh2b3//Shc1//Bax//Cdc42//Rela//Calm3//Nfkb1//Pik3r1//Mapkapk2//Ngf//Arhgdib//Nras//Sh2b1//Calm2//Sh2b2//Shc4//Frs2//Pik3ca//Akt3//Rap1a//Rac1
mmu03013	Nucleocytoplasmic transport		48	48/2103	118/8912	2.5259e-05	0.000185998	Ahctf1//Cse1l//Eef1a1//Eif4a3//Kpna2//Ncbp2//Nup188//Nup35//Nxf1//Nxt2//Ran//Rbm8a//Sec13//Srrm1//Sumo2//Thoc1//Thoc7//Tmem33//Tnpo1//Tpr//Ube2i//Upf1//Xpo7//Nup153//Xpo6//Upf3b//Nup85//Kpna3//Nup107//Ncbp1//Kpna6//Ipo7//Ranbp2//Magoh//Tnpo2//Nxt1//Nmd3//Kpnb1//Rangap1//Sumo1//Phax//Pom121//Nup93//Sap18b//Sap18//Nup50//Nup43//Nup214
mmu04915	Estrogen signaling pathway		47	47/2103	134/8912	0.00167143	0.00647826	Adcy6//Akt2//Atf4//Calm1//Creb3l2//Fkbp5//Fos//Gnao1//Hsp90aa1//Hspa2//Hspa8//Itpr1//Itpr2//Itpr3//Jun//Krt14//Ncoa2//Ncoa3//Plcb3//Raf1//Sos1//Sp1//Src//Sos2//Gabbr1//Rara//Adcy5//Prkacb//Shc1//Adcy9//Calm3//Hsp90ab1//Pik3r1//Adcy7//Hbegf//Nras//Atf2//Mmp2//Calm2//Plcb1//Shc4//Ncoa1//Pik3ca//Gnaq//Akt3//Creb3l1//Creb3
mmu04931	Insulin resistance		47	47/2103	110/8912	6.46214e-06	5.50983e-05	Akt2//Creb3l2//Gsk3b//Irs1//Irs2//Mlxip//Nfkbia//Pdpk1//Prkcq//Ptpn11//Ptprf//Pygb//Rps6ka2//Rps6kb1//Socs3//Srebf1//Stat3//Tbc1d4//Tnfrsf1a//Il6//Prkce//Ppp1cc//Mtor//Slc27a3//Foxo1//Oga//Rela//Ptpa//Insr//Nfkb1//Nr1h2//Pik3r1//Acacb//Ppp1ca//Prkaa2//Pik3ca//Prkab2//Akt3//Crtc2//Prkcb//Pten//Creb3l1//Ptpn1//Prkag1//Gfpt1//Agt//Creb3
mmu04072	Phospholipase D signaling pathway		46	46/2103	149/8912	0.0244927	0.0654519	Adcy6//Akt2//Dgkd//Dnm1//Dnm2//Gab1//Gab2//Gna13//Pdgfb//Plcb3//Plcg1//Plpp1//Prkca//Ptk2b//Ptpn11//Raf1//Ralgds//Rapgef3//Sos1//Tsc1//Tsc2//Sos2//Cxcr2//Mtor//Dgkh//Dgkz//Adcy5//Arf2//Shc1//Adcy9//Insr//Pik3r1//Adcy7//Nras//Plcb1//Arf1//Shc4//Pla2g4c//Pik3ca//Pdgfrb//Akt3//Pdgfa//Rapgef4//Rheb//Agt//Pdgfra
mmu04152	AMPK signaling pathway		46	46/2103	126/8912	0.000712361	0.00320563	Acaca//Adipor1//Akt2//Creb3l2//Eef2//Eef2k//Foxo3//Hmgcr//Igf1r//Irs1//Irs2//Pdpk1//Pfkfb3//Pfkfb4//Ppp2r1b//Ppp2r5a//Rps6kb1//Rptor//Srebf1//Stk11//Tbc1d1//Tsc1//Tsc2//Ppp2r3c//Mtor//Pfkm//Foxo1//Ppp2r5b//Insr//Pik3r1//Acacb//Ppp2r5d//Ulk1//Prkaa2//Pik3ca//Rab8a//Prkab2//Akt3//Crtc2//Rheb//Ppp2r2a//Cpt1c//Fbp1//Creb3l1//Prkag1//Creb3
mmu04114	Oocyte meiosis		45	45/2103	121/8912	0.000511791	0.00247493	Adcy6//Anapc1//Anapc4//Bub1//Calm1//Ccnb1//Ccne2//Cdk1//Cpeb4//Igf1r//Itpr1//Itpr2//Itpr3//Mad2l1//Ppp2r1b//Ppp2r5a//Ppp3ca//Pttg1//Rbx1//Rps6ka2//Skp1//Slk//Smc1a//Ywhab//Ywhaq//Cdc27//Anapc11//Fbxw11//Ppp1cc//Camk2g//Sgo1//Adcy5//Cpeb2//Prkacb//Mad1l1//Adcy9//Ppp2r5b//Calm3//Adcy7//Cul1//Ppp2r5d//Ppp1ca//Calm2//Anapc10//Cdc16
mmu04933	AGE-RAGE signaling pathway in diabetic complications		45	45/2103	101/8912	2.60681e-06	2.55941e-05	Akt2//Casp3//Col4a1//Col4a6//Diaph1//Egr1//Fn1//Jun//Plcb3//Plcd1//Plce1//Plcg1//Prkca//Smad3//Stat3//Tgfb1//Col4a5//Il6//Prkce//Plcd3//Col4a2//Cdkn1b//Smad4//Jak2//Nfatc1//Foxo1//Bax//Pim1//Cdc42//Rela//Nfkb1//Serpine1//Stat5b//Ccl2//Pik3r1//Nras//Mmp2//Plcb1//Tgfb3//Pik3ca//Akt3//Tgfbr2//Prkcb//Rac1//Agt
mmu04728	Dopaminergic synapse		44	44/2103	135/8912	0.0104246	0.0309869	Akt2//Arrb1//Atf4//Calm1//Creb3l2//Fos//Gnao1//Gnb2//Gsk3b//Itpr1//Itpr2//Itpr3//Maoa//Plcb3//Ppp2r1b//Ppp2r5a//Ppp3ca//Prkca//Cacna1a//Ppp2r3c//Ppp1cc//Camk2g//Adcy5//Prkacb//Gng10//Kif5c//Ppp2r5b//Calm3//Kif5b//Ppp2r5d//Clock//Ppp1ca//Atf2//Calm2//Gnal//Plcb1//Gng5//Gnaq//Gng12//Akt3//Ppp2r2a//Prkcb//Creb3l1//Creb3
mmu04922	Glucagon signaling pathway		44	44/2103	104/8912	1.70718e-05	0.000134909	Acaca//Akt2//Atf4//Calm1//Creb3l2//Ep300//Itpr1//Itpr2//Itpr3//Ldha//Pdhb//Phka2//Plcb3//Ppp3ca//Pygb//Sik1//Sik2//Pdha1//Phka1//Crebbp//Camk2g//Pgam1//Prkacb//Pfkm//Foxo1//Calm3//Prmt1//Acacb//Pde3b//Ppp4r3a//Atf2//Calm2//Ppp4c//Plcb1//Prkaa2//Gnaq//Prkab2//Akt3//Crtc2//Cpt1c//Fbp1//Creb3l1//Prkag1//Creb3
mmu04926	Relaxin signaling pathway		43	43/2103	129/8912	0.00733267	0.0236251	Adcy6//Akt2//Arrb1//Atf4//Col4a1//Col4a6//Creb3l2//Fos//Gnao1//Gnb2//Jun//Nfkbia//Plcb3//Prkca//Raf1//Sos1//Src//Tgfb1//Sos2//Col4a5//Col4a2//Adcy5//Prkacb//Shc1//Adcy9//Gng10//Rela//Nfkb1//Pik3r1//Adcy7//Nras//Atf2//Mmp2//Plcb1//Gng5//Shc4//Pik3ca//Gng12//Akt3//Tgfbr2//Acta2//Creb3l1//Creb3
mmu04611	Platelet activation		43	43/2103	124/8912	0.00328371	0.01144	Actb//Adcy6//Akt2//Arhgef12//Gna13//Itpr1//Itpr2//Itpr3//Plcb3//Prkg2//Snap23//Src//Tln1//Ppp1r12a//Vamp8//Ppp1cc//Myl12a//Adcy5//Prkacb//Arhgef1//Adcy9//Itga2b//Arhgap35//Actg1//Itga2//Pik3r1//Adcy7//Ppp1ca//Vasp//Tln2//Plcb1//Pla2g4c//Stim1//Myl12b//Rock1//Fgg//Fgb//Pik3ca//Fga//Gnaq//Akt3//Rap1a//Prkci
mmu04211	Longevity regulating pathway		43	43/2103	90/8912	4.19945e-07	5.44249e-06	Adcy6//Adipor1//Akt2//Atf4//Cat//Creb3l2//Foxo3//Igf1r//Irs1//Irs2//Rps6kb1//Rptor//Sod2//Stk11//Tsc1//Tsc2//Mtor//Eif4e//Rb1cc1//Adcy5//Prkacb//Foxo1//Adcy9//Bax//Rela//Insr//Nfkb1//Pik3r1//Adcy7//Ehmt2//Ulk1//Nras//Atf2//Sesn3//Prkaa2//Pik3ca//Prkab2//Akt3//Ehmt1//Rheb//Creb3l1//Prkag1//Creb3
mmu04142	Lysosome		42	42/2103	131/8912	0.0162548	0.0466068	Abca2//Ap1b1//Atp6ap1//Atp6v0c//Cd63//Ctsb//Laptm4b//M6pr//Naga//Npc2//Sort1//Ctsl//Ppt1//Atp6v0a1//Ap1g1//Atp6v1h//Gga1//Smpd1//Ap3m1//Gns//Atp6v0b//Idua//Ctsf//Ctns//Hexa//Laptm4a//Naglu//Arsa//Asah1//Cln5//Npc1//Cd164//Slc17a5//Psap//Lamp2//Tcirg1//Sumf1//Sgsh//Hexb//Gba//Arsg//Gusb
mmu04935	Growth hormone synthesis, secretion and action		42	42/2103	116/8912	0.00143461	0.00588373	Adcy6//Akt2//Atf4//Creb3l2//Ep300//Fos//Gsk3b//Irs1//Irs2//Itpr1//Itpr2//Itpr3//Junb//Plcb3//Plcg1//Prkca//Raf1//Socs3//Sos1//Stat3//Sos2//Crebbp//Mtor//Crkl//Adcy5//Prkacb//Jak2//Shc1//Adcy9//Stat5b//Pik3r1//Adcy7//Nras//Atf2//Plcb1//Shc4//Pik3ca//Gnaq//Akt3//Prkcb//Creb3l1//Creb3
mmu04928	Parathyroid hormone synthesis, secretion and action		41	41/2103	108/8912	0.000549433	0.00257995	Adcy6//Akap13//Arrb1//Atf4//Creb3l2//Egr1//Fos//Gna13//Itpr1//Itpr2//Itpr3//Lrp6//Mef2d//Mmp17//Naca//Pde4a//Plcb3//Prkca//Raf1//Runx2//Sp1//Lrp5//Braf//Rxra//Adcy5//Prkacb//Vdr//Arhgef1//Adcy9//Arhgef11//Mef2c//Pde4b//Adcy7//Hbegf//Atf2//Plcb1//Fgfr1//Gnaq//Prkcb//Creb3l1//Creb3
mmu05215	Prostate cancer		41	41/2103	99/8912	5.9262e-05	0.000369248	Akt2//Atf4//Ccne2//Creb3l2//Ep300//Gsk3b//Gstp1//Hsp90aa1//Igf1r//Nfkbia//Pdgfb//Pdpk1//Raf1//Sos1//Tcf7//Braf//Sos2//Crebbp//Erbb2//Mtor//Cdkn1b//Foxo1//Rela//Nfkb1//Mmp3//Etv5//Hsp90ab1//Pik3r1//Nras//E2f3//Tcf7l2//Plat//Pik3ca//Fgfr1//Pdgfrb//Akt3//Pdgfa//Pten//Creb3l1//Creb3//Pdgfra
mmu01521	EGFR tyrosine kinase inhibitor resistance		41	41/2103	79/8912	4.23151e-08	6.52861e-07	Akt2//Erbb3//Foxo3//Gab1//Gsk3b//Igf1r//Nf1//Pdgfb//Plcg1//Prkca//Raf1//Rps6//Rps6kb1//Sos1//Src//Stat3//Braf//Sos2//Il6ra//Il6//Erbb2//Axl//Mtor//Bcl2l1//Eif4e//Met//Jak2//Shc1//Bax//Pik3r1//Bcl2l11//Nras//Jak1//Shc4//Pik3ca//Pdgfrb//Akt3//Pdgfa//Prkcb//Pten//Pdgfra
mmu04066	HIF-1 signaling pathway		40	40/2103	114/8912	0.00353605	0.0120598	Akt2//Eno1//Eno3//Ep300//Igf1r//Ldha//Pdhb//Pfkfb3//Pgk1//Plcg1//Prkca//Rbx1//Rps6//Rps6kb1//Stat3//Tfrc//Timp1//Gapdh//Hk1//Il6ra//Pdha1//Aldoa//Il6//Crebbp//Erbb2//Camk2g//Mtor//Cdkn1b//Eif4e//Pfkm//Arnt//Rela//Insr//Nfkb1//Serpine1//Trf//Pik3r1//Pik3ca//Akt3//Prkcb
mmu04070	Phosphatidylinositol signaling system		39	39/2103	96/8912	0.000145797	0.00081445	Calm1//Cds2//Dgkd//Impa1//Bpnt2//Inpp4a//Inppl1//Ip6k1//Itpr1//Itpr2//Itpr3//Mtmr3//Pi4ka//Plcb3//Plcd1//Plce1//Plcg1//Ppip5k2//Prkca//Synj2//Plcd3//Dgkh//Dgkz//Inpp5a//Pip4p2//Inpp5f//Calm3//Ocrl//Pik3r1//Pikfyve//Synj1//Mtmr1//Calm2//Plcb1//Itpk1//Pik3ca//Pi4k2a//Prkcb//Pten
mmu05222	Small cell lung cancer		39	39/2103	93/8912	6.4034e-05	0.000391453	Akt2//Casp3//Ccne2//Cks1b//Cks2//Col4a1//Col4a6//Cycs//Fn1//Gadd45a//Itga3//Lama5//Lamb2//Nfkbia//Col4a5//Col4a2//Bcl2l1//Rxra//Cdkn1b//Lamc1//Cdk6//Itga2b//Bax//Lamb1//Rela//Apaf1//Nfkb1//Itga2//Gadd45b//Pik3r1//E2f3//Pik3ca//Max//Lama2//Akt3//Traf2//Pten//Traf3//Zbtb17
mmu04666	Fc gamma R-mediated phagocytosis		39	39/2103	92/8912	4.79578e-05	0.000330602	Akt2//Arpc3//Arpc5//Asap1//Asap2//Cfl1//Dnm2//Gab2//Inppl1//Limk1//Marcksl1//Myo10//Plcg1//Plpp1//Prkca//Raf1//Rps6kb1//Vav2//Wasf2//Prkce//Arpc4//Arpc1a//Crkl//Dock1//Cfl2//Cdc42//Gsn//Pik3r1//Arpc5l//Actr2//Vasp//Pla2g4c//Pik3ca//Pak1//Arpc2//Akt3//Prkcb//Pla2g6//Rac1
mmu04012	ErbB signaling pathway		39	39/2103	84/8912	3.50963e-06	3.24891e-05	Abl1//Abl2//Akt2//Cbl//Erbb3//Gab1//Gsk3b//Jun//Nck1//Plcg1//Prkca//Raf1//Rps6kb1//Sos1//Src//Braf//Cblb//Sos2//Pak2//Erbb2//Camk2g//Mtor//Crkl//Cdkn1b//Ereg//Nck2//Shc1//Stat5b//Pik3r1//Areg//Hbegf//Nras//Btc//Shc4//Pik3ca//Pak1//Akt3//Pak4//Prkcb
mmu03015	mRNA surveillance pathway		38	38/2103	103/8912	0.00159898	0.00639594	Cpsf1//Eif4a3//Fus//Ncbp2//Nxf1//Nxt2//Pabpc1//Pcf11//Ppp2r1b//Ppp2r5a//Rbm8a//Smg1//Srrm1//Tardbp//Upf1//Cpsf3//Sympk//Upf3b//Rngtt//Smg7//Ppp2r3c//Ppp1cc//Ncbp1//Smg6//Papola//Magoh//Nxt1//Ppp2r5b//Pabpn1//Ppp2r5d//Ppp1ca//Sap18b//Sap18//Etf1//Clp1//Gspt1//Pabpc4//Ppp2r2a
mmu01522	Endocrine resistance		38	38/2103	93/8912	0.000152956	0.000839963	Adcy6//Akt2//Fos//Igf1r//Jun//Med1//Ncoa3//Ncor1//Notch1//Notch2//Notch3//Raf1//Rps6kb1//Sos1//Sp1//Src//Braf//Sos2//Jag1//Erbb2//Mtor//Cdkn1b//Adcy5//Prkacb//Shc1//Adcy9//Bax//Pik3r1//Adcy7//Cdkn2a//Hbegf//Nras//Mmp2//Cdkn2c//E2f3//Shc4//Pik3ca//Akt3
mmu05210	Colorectal cancer		37	37/2103	88/8912	9.15476e-05	0.000539298	Akt2//Apc//Apc2//Birc5//Casp3//Cycs//Fos//Gadd45a//Gsk3b//Jun//Raf1//Ralgds//Rps6kb1//Smad3//Sos1//Tcf7//Tgfb1//Braf//Sos2//Mtor//Ereg//Smad4//Axin2//Bax//Gadd45b//Pik3r1//Bcl2l11//Areg//Nras//Mlh1//Tgfb3//Tcf7l2//Pik3ca//Bbc3//Akt3//Tgfbr2//Rac1
mmu05220	Chronic myeloid leukemia		37	37/2103	76/8912	1.50236e-06	1.62783e-05	Abl1//Akt2//Bcr//Cbl//Gab2//Gadd45a//Hdac1//Nfkbia//Ptpn11//Raf1//Runx1//Smad3//Sos1//Tgfb1//Braf//Sos2//Bcl2l1//Crkl//Cdkn1b//Smad4//Shc1//Cdk6//Bax//Rela//Nfkb1//Stat5b//Gadd45b//Hdac2//Pik3r1//Cdkn2a//Nras//E2f3//Tgfb3//Shc4//Pik3ca//Akt3//Tgfbr2
mmu04925	Aldosterone synthesis and secretion		36	36/2103	102/8912	0.00491391	0.016246	Adcy6//Atf4//Atp1a1//Atp1b3//Atp2b4//Calm1//Creb3l2//Dagla//Itpr1//Itpr2//Itpr3//Pde2a//Plcb3//Prkca//Nr4a1//Atp1b2//Prkce//Camk2g//Atp2b1//Adcy5//Prkacb//Adcy9//Calm3//Ldlr//Adcy7//Atf2//Calm2//Plcb1//Cacna1h//Scarb1//Gnaq//Prkcb//Creb3l1//Prkd1//Agt//Creb3
mmu04520	Adherens junction		35	35/2103	71/8912	1.989e-06	2.01387e-05	Acp1//Actb//Csnk2b//Ep300//Igf1r//Iqgap1//Lmo7//Afdn//Pard3//Ptprf//Smad3//Src//Tcf7//Wasf2//Wasl//Ptprm//Actn1//Crebbp//Actn4//Erbb2//Met//Tjp1//Ptprb//Smad4//Actg1//Ptprj//Fer//Cdc42//Insr//Tcf7l2//Fgfr1//Sorbs1//Tgfbr2//Rac1//Ptpn1
mmu05146	Amoebiasis		34	34/2103	107/8912	0.032339	0.0829735	Casp3//Col4a1//Col4a6//Fn1//Lama5//Lamb2//Plcb3//Prkca//Serpinb6a//Serpinb9//Serpinb9b//Tgfb1//Prdx1//Actn1//Col4a5//Il6//Actn4//Col4a2//Lamc1//Prkacb//Lamb1//Rela//Nfkb1//Pik3r1//Rab7//Gnal//Plcb1//Tgfb3//Pik3ca//Muc2//Gnaq//Csf2//Lama2//Prkcb
mmu04659	Th17 cell differentiation		34	34/2103	105/8912	0.0246455	0.0654519	Fos//Hsp90aa1//Jun//Nfatc2//Nfkbia//Plcg1//Ppp3ca//Prkcq//Rora//Runx1//Smad3//Stat3//Tgfb1//Tyk2//Il6ra//Il4ra//Il6st//Il6//Mtor//Rara//Rxra//Jak3//Smad4//Jak2//Nfatc1//Ahr//Rela//Nfkb1//Stat5b//Hsp90ab1//Rorc//Jak1//Il12rb1//Tgfbr2
mmu05231	Choline metabolism in cancer		34	34/2103	98/8912	0.00827231	0.025526	Akt2//Dgkd//Fos//Jun//Lypla1//Pdgfb//Pdpk1//Plcg1//Plpp1//Prkca//Raf1//Ralgds//Rps6kb1//Sos1//Sp1//Tsc1//Tsc2//Wasf2//Sos2//Mtor//Dgkh//Dgkz//Gpcpd1//Pik3r1//Nras//Pla2g4c//Pik3ca//Pdgfrb//Akt3//Pdgfa//Rheb//Prkcb//Rac1//Pdgfra
mmu04540	Gap junction		34	34/2103	86/8912	0.000684457	0.00312344	Adcy6//Cdk1//Csnk1d//Itpr1//Itpr2//Itpr3//Map3k2//Pdgfb//Plcb3//Prkca//Prkg2//Raf1//Sos1//Src//Tuba1a//Tuba1b//Tubb4b//Sos2//Tubb6//Tuba4a//Adcy5//Prkacb//Tjp1//Adcy9//Adcy7//Nras//Plcb1//Gja1//Gnaq//Pdgfrb//Tubb2a//Pdgfa//Prkcb//Pdgfra
mmu03018	RNA degradation		34	34/2103	84/8912	0.000411597	0.00205165	Cnot1//Cnot3//Cnot6l//Edc4//Eno1//Eno3//Exosc8//Exosc9//Hspa9//Hspd1//Lsm3//Lsm6//Pabpc1//Tent4b//Mtrex//Wdr61//Xrn1//Cnot4//Xrn2//Exosc1//C1d//Cnot7//Pfkm//Exosc2//Dcp2//Tob2//Cnot2//Lsm5//Pan2//Pnpt1//Cnot9//Patl1//Dcp1a//Pabpc4
mmu05211	Renal cell carcinoma		34	34/2103	68/8912	1.84048e-06	1.9236e-05	Akt2//Ep300//Ets1//Flcn//Gab1//Jun//Pdgfb//Ptpn11//Raf1//Rapgef1//Rbx1//Sos1//Tgfb1//Arnt2//Braf//Sos2//Epas1//Fh1//Pak2//Crebbp//Crkl//Met//Arnt//Cdc42//Tfe3//Pik3r1//Nras//Tgfb3//Pik3ca//Pak1//Akt3//Pak4//Rap1a//Rac1
mmu04350	TGF-beta signaling pathway		33	33/2103	95/8912	0.00900133	0.0272564	Acvr1//Acvr2b//Bambi//Ep300//Id3//Inhba//Ltbp1//Ppp2r1b//Rbx1//Rgma//Rps6kb1//Skp1//Smad3//Sp1//Tfdp1//Tgfb1//Crebbp//Thbs1//Smurf1//Smad4//Rbl1//Smurf2//Cul1//Acvr2a//Bmpr2//Id4//Tgfb3//Smad5//Chrd//Rock1//Id2//Tgfbr2//Thsd4
mmu04912	GnRH signaling pathway		33	33/2103	90/8912	0.0035199	0.0120598	Adcy6//Atf4//Calm1//Egr1//Itpr1//Itpr2//Itpr3//Jun//Map3k2//Map3k3//Map3k4//Plcb3//Prkca//Ptk2b//Raf1//Sos1//Src//Sos2//Camk2g//Adcy5//Prkacb//Adcy9//Cdc42//Calm3//Adcy7//Hbegf//Nras//Mmp2//Calm2//Plcb1//Pla2g4c//Gnaq//Prkcb
mmu04512	ECM-receptor interaction		33	33/2103	88/8912	0.0023186	0.00837374	Agrn//Col4a1//Col4a6//Col6a3//Dag1//Fn1//Hmmr//Hspg2//Itga3//Itga5//Itgb4//Itgb5//Lama5//Lamb2//Spp1//Tnn//Tnxb//Col6a2//Col4a5//Thbs1//Col4a2//Itgb8//Itga7//Lamc1//Itga2b//Lamb1//Tnr//Itga8//Itga2//Itga1//Col2a1//Lama2//Col6a1
mmu03050	Proteasome		33	33/2103	47/8912	1.5715e-11	2.9951e-10	Pomp//Psma1//Psma2//Psma3//Psma4//Psma5//Psma6//Psma7//Psmb2//Psmb3//Psmb4//Psmb7//Psmc2//Psmc3//Psmc4//Psmc5//Psmc6//Psmd1//Psmd12//Psmd14//Psmd2//Psmd6//Psme1//Psme2//Psme4//Sem1//Psmb1//Psmd13//Psmb6//Psmc1//Psmd7//Psmb5//Psmd4
mmu04213	Longevity regulating pathway - multiple species		32	32/2103	62/8912	1.50725e-06	1.62783e-05	Adcy6//Akt2//Cat//Cryab//Foxo3//Hdac1//Hspa2//Hspa8//Igf1r//Irs1//Irs2//Rps6kb1//Rptor//Sod1//Sod2//Mtor//Adcy5//Prkacb//Foxo1//Adcy9//Clpb//Insr//Hdac2//Pik3r1//Adcy7//Nras//Prkaa2//Pik3ca//Prkab2//Eif4ebp2//Akt3//Prkag1
mmu01524	Platinum drug resistance		31	31/2103	80/8912	0.00169954	0.00647826	Akt2//Birc5//Casp3//Cycs//Gm3776//Gsta1//Gsta2//Gstm1//Gstm2//Gstm7//Gsto1//Gstp1//Mgst1//Pdpk1//Erbb2//Gstm5//Bcl2l1//Rev3l//Bax//Top2a//Apaf1//Gsta3//Pik3r1//Cdkn2a//Mlh1//Pik3ca//Bbc3//Atp7a//Akt3//Bid//Slc31a1
mmu05100	Bacterial invasion of epithelial cells		31	31/2103	76/8912	0.00062275	0.00288244	Actb//Arpc3//Arpc5//Cbl//Dnm1//Dnm2//Fn1//Gab1//Itga5//Pxn//Septin8//Src//Wasf2//Wasl//Arpc4//Elmo2//Arpc1a//Crkl//Dock1//Met//Shc1//Actg1//Cdc42//Pik3r1//Arpc5l//Actr2//Shc4//Septin11//Pik3ca//Arpc2//Rac1
mmu05214	Glioma		31	31/2103	74/8912	0.000358124	0.00184178	Akt2//Calm1//Gadd45a//Igf1r//Pdgfb//Plcg1//Prkca//Raf1//Sos1//Braf//Sos2//Camk2g//Mtor//Shc1//Cdk6//Bax//Calm3//Gadd45b//Pik3r1//Cdkn2a//Nras//Calm2//E2f3//Shc4//Pik3ca//Pdgfrb//Akt3//Pdgfa//Prkcb//Pten//Pdgfra
mmu04137	Mitophagy - animal		31	31/2103	68/8912	5.36663e-05	0.000351939	Atf4//Cited2//Csnk2b//Foxo3//Gabarapl2//Jun//Map1lc3b//Prkn//Rps27a//Sp1//Src//Tax1bp1//Tomm7//Uba52//Usp15//Bcl2l1//Bnip3//Gabarap//Tfeb//Becn1//Rela//Ubb//Tfe3//Mfn2//Ulk1//Nras//Ambra1//Rab7//Mitf//Fis1//Pgam5
mmu04914	Progesterone-mediated oocyte maturation		30	30/2103	92/8912	0.0303693	0.0787172	Adcy6//Akt2//Anapc1//Anapc4//Bub1//Ccnb1//Cdk1//Cpeb4//Hsp90aa1//Igf1r//Mad2l1//Raf1//Rps6ka2//Stk10//Braf//Cdc27//Anapc11//Adcy5//Cpeb2//Prkacb//Mad1l1//Adcy9//Hsp90ab1//Pik3r1//Adcy7//Pde3b//Anapc10//Pik3ca//Akt3//Cdc16
mmu05212	Pancreatic cancer		30	30/2103	76/8912	0.0014225	0.00588373	Akt2//Gadd45a//Rad51//Raf1//Ralbp1//Ralgds//Rps6kb1//Smad3//Stat3//Tgfb1//Braf//Erbb2//Mtor//Bcl2l1//Smad4//Cdk6//Bax//Cdc42//Rela//Nfkb1//Gadd45b//Pik3r1//Cdkn2a//Jak1//E2f3//Tgfb3//Pik3ca//Akt3//Tgfbr2//Rac1
mmu05223	Non-small cell lung cancer		30	30/2103	72/8912	0.000494632	0.0024282	Akt2//Foxo3//Gadd45a//Pdpk1//Plcg1//Prkca//Raf1//Sos1//Stat3//Braf//Sos2//Erbb2//Rxra//Eml4//Met//Jak3//Cdk6//Bax//Kif5c//Stat5b//Kif5b//Gadd45b//Pik3r1//Cdkn2a//Nras//E2f3//Pik3ca//Rassf1//Akt3//Prkcb
mmu04260	Cardiac muscle contraction		29	29/2103	87/8912	0.0245864	0.0654519	Atp1a1//Atp1b3//Atp2a2//Cox4i1//Cox5a//Cox6b1//Cox6c//Cox7a2//Cox7b//Cox7c//Cox8a//Tnnt2//Tpm3//Uqcr10//Uqcr11//Uqcrb//Uqcrc2//Uqcrh//Uqcrq//Slc9a1//Tpm1//Atp1b2//Cox5b//Cox7a2l//Cox6a1//Tpm4//Uqcrfs1//Cox7b2//Hrc
mmu04115	p53 signaling pathway		28	28/2103	72/8912	0.00261866	0.00932356	Casp3//Ccnb1//Ccne2//Cdk1//Cycs//Gadd45a//Rrm2//Tsc2//Chek1//Ccnd2//Thbs1//Aifm2//Bcl2l1//Cdk6//Bax//Steap3//Apaf1//Serpine1//Gadd45b//Cdkn2a//Ccng1//Chek2//Sesn3//Zmat3//Bbc3//Bid//Pten//Gorab
mmu04918	Thyroid hormone synthesis		27	27/2103	74/8912	0.00844645	0.0258174	Adcy6//Alb//Atf4//Atp1a1//Atp1b3//Canx//Creb3l2//Hspa5//Itpr1//Itpr2//Itpr3//Pdia4//Plcb3//Prkca//Atp1b2//Adcy5//Prkacb//Adcy9//Gpx8//Adcy7//Atf2//Duox2//Plcb1//Gnaq//Prkcb//Creb3l1//Creb3
mmu04920	Adipocytokine signaling pathway		27	27/2103	71/8912	0.0044556	0.0150377	Acsl3//Adipor1//Akt2//Irs1//Irs2//Nfkbia//Prkcq//Ptpn11//Socs3//Stat3//Stk11//Tnfrsf1a//Acsl5//Tnfrsf1b//Mtor//Rxra//Jak2//Rela//Acsl4//Nfkb1//Acacb//Prkaa2//Prkab2//Akt3//Traf2//Cpt1c//Prkag1
mmu00310	Lysine degradation		27	27/2103	64/8912	0.000738225	0.0032765	Acat2//Aldh2//Colgalt1//Dld//Dot1l//Ezh1//Kmt2a//Kmt2b//Kmt2c//Kmt2d//Kmt2e//Nsd1//Plod1//Plod3//Prdm2//Setd2//Nsd3//Setd1b//Ash1l//Setd1a//Setd7//Ehmt2//Echs1//Setdb2//Ehmt1//Kmt5c//Dlst
mmu01230	Biosynthesis of amino acids		26	26/2103	79/8912	0.0374279	0.0925697	Asns//Cs//Eno1//Eno3//Idh1//Idh3a//Mat2a//Pgk1//Phgdh//Prps1l3//Psat1//Psph//Tpi1//Cth//Gapdh//Aldoa//Got1//Pgam1//Pfkm//Mat2b//Pcx//Aco2//Prps2//Mat1a//Shmt1//Taldo1
mmu05221	Acute myeloid leukemia		26	26/2103	70/8912	0.00742909	0.0236251	Akt2//Per2//Pml//Raf1//Rps6kb1//Runx1//Sos1//Stat3//Tcf7//Braf//Sos2//Mtor//Rara//Csf1r//Pim1//Rela//Nfkb1//Stat5b//Pik3r1//Nras//Tcf7l2//Ppard//Pik3ca//Jup//Csf2//Akt3
mmu04927	Cortisol synthesis and secretion		25	25/2103	72/8912	0.0212907	0.0594671	Adcy6//Atf4//Creb3l2//Itpr1//Itpr2//Itpr3//Plcb3//Sp1//Nr4a1//Adcy5//Prkacb//Pde8a//Adcy9//Nceh1//Ldlr//Adcy7//Atf2//Pbx1//Plcb1//Cacna1h//Scarb1//Gnaq//Creb3l1//Agt//Creb3
mmu04720	Long-term potentiation		25	25/2103	67/8912	0.00802034	0.0250597	Atf4//Calm1//Ep300//Itpr1//Itpr2//Itpr3//Plcb3//Ppp3ca//Prkca//Raf1//Rapgef3//Rps6ka2//Braf//Crebbp//Ppp1cc//Camk2g//Prkacb//Calm3//Nras//Ppp1ca//Calm2//Plcb1//Gnaq//Rap1a//Prkcb
mmu04340	Hedgehog signaling pathway		25	25/2103	58/8912	0.000784993	0.003437	Grk3//Arrb1//Csnk1d//Csnk1e//Efcab7//Gli3//Gpr161//Gsk3b//Megf8//Ptch1//Spop//Boc//Ccnd2//Fbxw11//Mgrn1//Smurf1//Prkacb//Cul3//Disp1//Csnk1g1//Smurf2//Cul1//Sufu//Grk2//Csnk1a1
mmu00562	Inositol phosphate metabolism		24	24/2103	72/8912	0.0384254	0.0942746	Impa1//Inpp4a//Inppl1//Mtmr3//Pi4ka//Plcb3//Plcd1//Plce1//Plcg1//Synj2//Tpi1//Plcd3//Inpp5a//Inpp5f//Minpp1//Ocrl//Pikfyve//Synj1//Mtmr1//Plcb1//Itpk1//Pik3ca//Pi4k2a//Pten
mmu04330	Notch signaling pathway		23	23/2103	60/8912	0.00743754	0.0236251	Dtx3//Ep300//Hdac1//Maml1//Ncor2//Notch1//Notch2//Notch3//Tle3//Dtx4//Dvl3//Maml3//Snw1//Jag1//Crebbp//Atxn1//Atxn1l//Numbl//Ncstn//Hdac2//Dtx2//Kat2b//Adam17
mmu05213	Endometrial cancer		23	23/2103	58/8912	0.00458748	0.0153231	Akt2//Apc//Apc2//Foxo3//Gadd45a//Gsk3b//Pdpk1//Raf1//Sos1//Tcf7//Braf//Sos2//Erbb2//Axin2//Bax//Gadd45b//Pik3r1//Nras//Mlh1//Tcf7l2//Pik3ca//Akt3//Pten
mmu01212	Fatty acid metabolism		22	22/2103	62/8912	0.023008	0.0637145	Acaca//Acat2//Acsl3//Elovl5//Elovl6//Hacd3//Hadhb//Hsd17b12//Scp2//Tecr//Ppt1//Acsl5//Elovl1//Acadm//Acads//Acsl4//Hacd2//Echs1//Acadsb//Cbr4//Fads1//Cpt1c
mmu05134	Legionellosis		22	22/2103	61/8912	0.0189576	0.0534109	Casp3//Cr1l//Cycs//Eef1a1//Hspa2//Hspa8//Hspd1//Nfkbia//Sar1b//Vcp//Il6//Sec22b//Bnip3//Arf2//Il18//Rela//Apaf1//Nfkb1//Rab1a//Arf1//Eef1g//Sar1a
mmu05022	Pathways of neurodegeneration - multiple diseases		210	210/2103	471/8912	5.54266e-25	3.59165e-23	Apc//Apc2//Atf4//Atg2a//Atp2a2//Atp5c1//Atp5e//Atp5pb//Atp5g1//Atp5g3//Atp5h//Atp5j//Atxn2//Atxn2l//Calm1//Casp3//Cat//Cox4i1//Cox5a//Cox6b1//Cox6c//Cox7a2//Cox7b//Cox7c//Cox8a//Csnk1e//Csnk2b//Cycs//Dctn5//Dlg4//Eif2s1//Fus//Fzd7//Gsk3b//Hip1//Hspa5//Htt//Itpr1//Itpr2//Itpr3//Lrp6//Map1lc3b//Mcu//Ndufa12//Ndufa13//Ndufa3//Ndufa4//Ndufa5//Ndufa9//Ndufab1//Ndufb5//Ndufc1//Ndufc2//Ndufv2//Prkn//Plc…
mmu03420	Nucleotide excision repair		20	20/2103	43/8912	0.000811748	0.00350675	Cetn2//Ddb1//Pcna//Pole4//Rbx1//Ccnh//Cul4b//Rfc4//Rpa1//Cul4a//Rfc5//Rfc3//Gtf2h5//Rpa2//Cdk7//Mnat1//Rpa3//Rfc2//Gtf2h2//Ercc3
mmu04710	Circadian rhythm		20	20/2103	30/8912	6.48522e-07	7.78227e-06	Cry2//Csnk1d//Csnk1e//Nr1d1//Per1//Per2//Per3//Rbx1//Rora//Skp1//Fbxw11//Npas2//Bhlhe41//Rorc//Cul1//Clock//Prkaa2//Bhlhe40//Prkab2//Prkag1
mmu00620	Pyruvate metabolism		19	19/2103	44/8912	0.00316918	0.011161	Acaca//Acat2//Adh5//Akr1a1//Aldh2//Dld//Ldha//Mdh2//Me2//Pdhb//Acss2//Pdha1//Fh1//Glo1//Mdh1//Adh7//Acacb//Me1//Pcx
mmu03030	DNA replication		19	19/2103	35/8912	8.44243e-05	0.000506546	Mcm4//Mcm6//Pcna//Pole4//Prim1//Prim2//Rfc4//Pola1//Rpa1//Rfc5//Rfc3//Rpa2//Mcm3//Rnaseh2b//Rpa3//Rfc2//Fen1//Mcm5//Ssbp1
mmu05014	Amyotrophic lateral sclerosis		184	184/2103	369/8912	3.19482e-29	3.45041e-27	Actb//Atf4//Atg2a//Atp5c1//Atp5e//Atp5pb//Atp5g1//Atp5g3//Atp5h//Atp5j//Atxn2//Atxn2l//Casp3//Cat//Cox4i1//Cox5a//Cox6b1//Cox6c//Cox7a2//Cox7b//Cox7c//Cox8a//Cycs//Dctn5//Eif2s1//Fus//Hnrnpa1//Hnrnpa2b1//Hspa5//Itpr3//Map1lc3b//Matr3//Mcu//Ndufa12//Ndufa13//Ndufa3//Ndufa4//Ndufa5//Ndufa9//Ndufab1//Ndufb5//Ndufc1//Ndufc2//Ndufv2//Nup188//Nup35//Nxf1//Nxt2//Prkn//Ppp3ca//Psma1//Psma2//Psma3//Psma4/…
mmu05010	Alzheimer disease		181	181/2103	383/8912	3.49947e-25	2.83457e-23	Akt2//Apc//Apc2//Atf4//Atg2a//Atp2a2//Atp5c1//Atp5e//Atp5pb//Atp5g1//Atp5g3//Atp5h//Atp5j//Calm1//Casp3//Cox4i1//Cox5a//Cox6b1//Cox6c//Cox7a2//Cox7b//Cox7c//Cox8a//Csnk1e//Csnk2b//Cycs//Eif2s1//Fzd7//Gsk3b//Irs1//Irs2//Itpr1//Itpr2//Itpr3//Lrp1//Lrp6//Mcu//Ndufa12//Ndufa13//Ndufa3//Ndufa4//Ndufa5//Ndufa9//Ndufab1//Ndufb5//Ndufc1//Ndufc2//Ndufv2//Plcb3//Ppid//Ppp3ca//Psma1//Psma2//Psma3//Psma4//Ps…
mmu00510	N-Glycan biosynthesis		18	18/2103	50/8912	0.0325236	0.0829735	Alg8//Dad1//Ganab//Man1b1//Man2a2//St6gal1//Stt3a//Dpm2//Mgat4b//Alg14//Alg10b//Alg5//Man2a1//Dpm1//B4galt1//Mgat3//Man1a2//Alg11
mmu04216	Ferroptosis		18	18/2103	40/8912	0.00232604	0.00837374	Acsl3//Gpx4//Map1lc3b//Ncoa4//Tfrc//Vdac2//Vdac3//Pcbp2//Acsl5//Fth1//Steap3//Acsl4//Trf//Lpcat3//Slc7a11//Ftl1//Prnp//Slc39a14
mmu03022	Basal transcription factors		17	17/2103	44/8912	0.0182873	0.0519743	Gtf2b//Gtf2i//Gtf2ird1//Taf13//Taf15//Taf4//Taf9//Ccnh//Gtf2a2//Gtf2f1//Gtf2h5//Cdk7//Mnat1//Taf9b//Gtf2h2//Taf11//Ercc3
mmu00020	Citrate cycle (TCA cycle)		17	17/2103	32/8912	0.000282037	0.00149803	Acly//Cs//Dld//Idh1//Idh3a//Mdh2//Pdhb//Pdha1//Fh1//Sdhb//Mdh1//Sucla2//Sdhd//Suclg1//Pcx//Aco2//Dlst
mmu05016	Huntington disease		161	161/2103	302/8912	6.87925e-30	1.11444e-27	Ap2a2//Ap2b1//Atg2a//Atp5c1//Atp5e//Atp5pb//Atp5g1//Atp5g3//Atp5h//Atp5j//Casp3//Cox4i1//Cox5a//Cox6b1//Cox6c//Cox7a2//Cox7b//Cox7c//Cox8a//Creb3l2//Cycs//Dctn5//Dlg4//Ep300//Hdac1//Hip1//Htt//Itpr1//Ndufa12//Ndufa13//Ndufa3//Ndufa4//Ndufa5//Ndufa9//Ndufab1//Ndufb5//Ndufc1//Ndufc2//Ndufv2//Plcb3//Polr2b//Polr2d//Polr2l//Psma1//Psma2//Psma3//Psma4//Psma5//Psma6//Psma7//Psmb2//Psmb3//Psmb4//Psmb7//…
mmu04962	Vasopressin-regulated water reabsorption		16	16/2103	44/8912	0.0386991	0.0942746	Adcy6//Creb3l2//Dctn5//Dync1h1//Dynll1//Vamp2//Prkacb//Adcy9//Dync2h1//Arhgdib//Rab11a//Dctn1//Dync1li2//Dync1i2//Creb3l1//Creb3
mmu00640	Propanoate metabolism		16	16/2103	34/8912	0.00228789	0.00837374	Acaca//Acat2//Dld//Echdc1//Ldha//Mmut//Acss2//Sucla2//Acads//Bckdha//Hibch//Acacb//Dbt//Echs1//Suclg1//Pcca
mmu03060	Protein export		15	15/2103	29/8912	0.000928797	0.00393012	Hspa5//Immp1l//Sec11a//Sec61g//Spcs1//Srp9//Srp19//Srp54b//Spcs3//Spcs2//Srp54c//Srp14//Sec61b//Sec62//Srp68
mmu05012	Parkinson disease		149	149/2103	264/8912	2.46639e-31	7.99112e-29	Atf4//Atp5c1//Atp5e//Atp5pb//Atp5g1//Atp5g3//Atp5h//Atp5j//Calm1//Casp3//Cox4i1//Cox5a//Cox6b1//Cox6c//Cox7a2//Cox7b//Cox7c//Cox8a//Cycs//Eif2s1//Hspa5//Itpr1//Itpr2//Itpr3//Maoa//Mcu//Ndufa12//Ndufa13//Ndufa3//Ndufa4//Ndufa5//Ndufa9//Ndufab1//Ndufb5//Ndufc1//Ndufc2//Ndufv2//Nfe2l2//Prkn//Plcg1//Psma1//Psma2//Psma3//Psma4//Psma5//Psma6//Psma7//Psmb2//Psmb3//Psmb4//Psmb7//Psmc2//Psmc3//Psmc4//Psmc…
mmu05020	Prion disease		139	139/2103	268/8912	2.36472e-24	1.27695e-22	Atf4//Atp5c1//Atp5e//Atp5pb//Atp5g1//Atp5g3//Atp5h//Atp5j//Casp3//Cox4i1//Cox5a//Cox6b1//Cox6c//Cox7a2//Cox7b//Cox7c//Cox8a//Creb3l2//Csnk2b//Cycs//Egr1//Eif2s1//Gsk3b//Hspa2//Hspa5//Hspa8//Itpr1//Itpr2//Itpr3//Mcu//Ndufa12//Ndufa13//Ndufa3//Ndufa4//Ndufa5//Ndufa9//Ndufab1//Ndufb5//Ndufc1//Ndufc2//Ndufv2//Notch1//Ppp3ca//Psma1//Psma2//Psma3//Psma4//Psma5//Psma6//Psma7//Psmb2//Psmb3//Psmb4//Psmb7/…
mmu00630	Glyoxylate and dicarboxylate metabolism		13	13/2103	32/8912	0.023959	0.0652329	Acat2//Cat//Cs//Dld//Mdh2//Mmut//Acss2//Gcsh//Mdh1//Pcca//Aco2//Shmt1//Pgp
mmu04215	Apoptosis - multiple species		13	13/2103	32/8912	0.023959	0.0652329	Birc5//Birc6//Casp3//Cycs//Tnfrsf1a//Bcl2l1//Bax//Becn1//Apaf1//Bcl2l11//Diablo//Bbc3//Bid
mmu03020	RNA polymerase		13	13/2103	29/8912	0.00954762	0.0286429	Polr1d//Polr2b//Polr2d//Polr2l//Polr3k//Polr1e//Polr2a//Polr2g//Polr2e//Polr2k//Polr2j//Polr3gl//Polr1a
mmu01523	Antifolate resistance		12	12/2103	30/8912	0.0334649	0.0847081	Abcc1//Abcc5//Abcg2//Dhfr//Ggh//Il6//Tyms//Rela//Nfkb1//Mthfr//Gart//Shmt1
mmu04392	Hippo signaling pathway - multiple species		12	12/2103	27/8912	0.0136292	0.0394273	Csnk1e//Lats1//Lats2//Tead1//Wwtr1//Yap1//Limd1//Rassf2//Tead3//Pak1//Rassf1//Mob1a
mmu03430	Mismatch repair		12	12/2103	22/8912	0.0016678	0.00647826	Pcna//Rfc4//Rpa1//Rfc5//Rfc3//Exo1//Rpa2//Rpa3//Rfc2//Mlh3//Mlh1//Ssbp1
mmu00100	Steroid biosynthesis		12	12/2103	20/8912	0.000525361	0.00250319	Cyp51//Dhcr24//Dhcr7//Ebp//Fdft1//Hsd17b7//Lss//Msmo1//Nsdhl//Sc5d//Sqle//Tm7sf2
mmu05165	Human papillomavirus infection		118	118/2103	362/8912	4.3873e-05	0.000309018	Akt2//Apc//Apc2//Atp6ap1//Atp6v0c//Atp6v0e//Atp6v1c1//Atp6v1d//Atp6v1f//Atp6v1g1//Bcap31//Casp3//Ccne2//Chd4//Col4a1//Col4a6//Col6a3//Creb3l2//Ep300//Fn1//Fzd7//Gsk3b//H2-D1//Hdac1//Itga3//Itga5//Itgb4//Itgb5//Lama5//Lamb2//Maml1//Notch1//Notch2//Notch3//Pard3//Ppp2r1b//Ppp2r5a//Pxn//Raf1//Rbl2//Rps6kb1//Sos1//Spp1//Tcf7//Tnfrsf1a//Tnn//Tnxb//Tsc1//Tsc2//Tyk2//Ube3a//Ubr4//Dvl3//Maml3//Atp6v0a1//…
mmu04151	PI3K-Akt signaling pathway		115	115/2103	359/8912	0.000124051	0.000705129	Akt2//Atf4//Ccne2//Col4a1//Col4a6//Col6a3//Creb3l2//Erbb3//Fn1//Foxo3//Gnb2//Gsk3b//Hsp90aa1//Igf1r//Irs1//Itga3//Itga5//Itgb4//Itgb5//Lama5//Lamb2//Pdgfb//Pdpk1//Phlpp1//Ppp2r1b//Ppp2r5a//Prkca//Raf1//Rbl2//Rps6//Rps6kb1//Rptor//Sos1//Spp1//Stk11//Tnn//Tnxb//Tsc1//Tsc2//Ywhab//Ywhaq//Nr4a1//Sos2//Il6ra//Ccnd2//Il4ra//Col6a2//Col4a5//Il6//Thbs1//Ppp2r3c//Col4a2//Erbb2//Itgb8//Mtor//Itga7//Bcl2l1/…
mmu05208	Chemical carcinogenesis - reactive oxygen species		113	113/2103	222/8912	3.75739e-19	1.73914e-17	Abl1//Abl2//Acp1//Akr1a1//Akt2//Atp5c1//Atp5e//Atp5pb//Atp5g1//Atp5g3//Atp5h//Atp5j//Cat//Cox4i1//Cox5a//Cox6b1//Cox6c//Cox7a2//Cox7b//Cox7c//Cox8a//Fos//Foxo3//Gm3776//Gsta1//Gsta2//Gstm1//Gstm2//Gstm7//Gsto1//Jun//Mgst1//Ndufa12//Ndufa13//Ndufa3//Ndufa4//Ndufa5//Ndufa9//Ndufab1//Ndufb5//Ndufc1//Ndufc2//Ndufv2//Nfe2l2//Nfkbia//Nqo1//Pdpk1//Ptpn11//Raf1//Slc25a4//Sod1//Sod2//Sos1//Src//Uqcr10//Uq…
mmu04714	Thermogenesis		110	110/2103	231/8912	5.81048e-16	1.64962e-14	Acsl3//Actb//Adcy6//Arid1a//Arid1b//Atp5c1//Atp5e//Atp5pb//Atp5g1//Atp5g3//Atp5h//Atp5j//Atp5j2//Atp5k//Atp5l//Cox4i1//Cox5a//Cox6b1//Cox6c//Cox7a2//Cox7b//Cox7c//Cox8a//Creb3l2//Kdm3b//Ndufa12//Ndufa13//Ndufa3//Ndufa4//Ndufa5//Ndufa9//Ndufab1//Ndufb5//Ndufc1//Ndufc2//Ndufv2//Prkg2//Rps6//Rps6ka2//Rps6kb1//Rptor//Smarca2//Sos1//Tsc1//Tsc2//Uqcr10//Uqcr11//Uqcrb//Uqcrc2//Uqcrh//Uqcrq//Zfp516//Nduf…
mmu04966	Collecting duct acid secretion		11	11/2103	27/8912	0.0357361	0.0897558	Atp6v0c//Atp6v0e//Atp6v1c1//Atp6v1d//Atp6v1f//Atp6v1g1//Slc12a7//Atp6v0a1//Atp6v1a//Atp6v1e1//Tcirg1
mmu05171	Coronavirus disease - COVID-19		105	105/2103	247/8912	2.15202e-11	3.87363e-10	C4b//Fos//Jun//Nfkbia//Plcg1//Prkca//Rpl10//Rpl10a//Rpl11//Rpl12//Rpl14//Rpl15//Rpl17//Rpl18a//Rpl19//Rpl21//Rpl22//Rpl22l1//Rpl23//Rpl23a//Rpl24//Rpl27a//Rpl28//Rpl3//Rpl30//Rpl31//Rpl32//Rpl35//Rpl35a//Rpl36a//Rpl36al//Rpl37//Rpl38//Rpl39//Rpl4//Rpl6//Rpl7//Rpl9//Rps11//Rps14//Rps2//Rps20//Rps21//Rps23//Rps24//Rps25//Rps26//Rps27a//Rps27l//Rps27rt//Rps28//Rps3//Rps3a1//Rps4x//Rps6//Rps7//Rps8//…
mmu05415	Diabetic cardiomyopathy		103	103/2103	211/8912	6.10969e-16	1.64962e-14	Akt2//Atp2a2//Atp5c1//Atp5e//Atp5pb//Atp5g1//Atp5g3//Atp5h//Atp5j//Cox4i1//Cox5a//Cox6b1//Cox6c//Cox7a2//Cox7b//Cox7c//Cox8a//Gsk3b//Irs1//Ndufa12//Ndufa13//Ndufa3//Ndufa4//Ndufa5//Ndufa9//Ndufab1//Ndufb5//Ndufc1//Ndufc2//Ndufv2//Pdhb//Pdk2//Plcb3//Prkca//Slc25a4//Smad3//Sp1//Tbc1d4//Tgfb1//Uqcr10//Uqcr11//Uqcrb//Uqcrc2//Uqcrh//Uqcrq//Vdac1//Vdac2//Vdac3//Gapdh//Ndufb10//G6pdx//Ndufb6//Ndufa11//P…
mmu04144	Endocytosis		100	100/2103	273/8912	6.2364e-07	7.77151e-06	Grk3//Agap1//Agap3//Ap2a2//Ap2b1//Arap2//Arfgap3//Arfgef1//Arfgef2//Arpc3//Arpc5//Arrb1//Asap1//Asap2//Capza2//Cbl//Chmp1b//Chmp3//Dnm1//Dnm2//Washc5//Epn2//Gbf1//H2-D1//Hspa2//Hspa8//Igf1r//Iqsec1//Iqsec2//Mvb12b//Nedd4l//Pard3//Pdcd6ip//Pml//Psd3//Rab11fip3//Smad3//Snf8//Snx6//Src//Tfrc//Tsg101//Vps26a//Vps26b//Vps29//Wasl//Wipf1//Wipf2//Arf4//Cblb//Cxcr2//Ehd1//Rab31//Snx2//Snx4//Snx12//Arpc4/…
mmu00900	Terpenoid backbone biosynthesis		10	10/2103	23/8912	0.0278833	0.0728563	Acat2//Fdps//Hmgcr//Hmgcs1//Idi1//Mvd//Mvk//Pmvk//Zmpste24//Icmt
